# Supplementary material for: Algae-dominated metaproteomes uncover cellular adaptations to life on the Greenland Ice Sheet
Source: NPJ Biofilms Microbiomes. 2025 Sep 9;11:181. doi: 10.1038/s41522-025-00770-2 (PMC12420790; doi:10.1038/s41522-025-00770-2)
Supplement: Supplementary file 2 — supplementary_data_1 [file 41522_2025_770_MOESM2_ESM.xls]

## Sheet: 2501_FEORD_supp_data_1
accessions	TM	TF/TR	GO_term	Interpro_annotations_description	MEGAN	KEGG	Pathway	snow_1	snow_2	snow_3	ice_1	ice_2	ice_3	%_CS_snow_1	%_CS_snow_2	%_CS_snow_3	%_CS_ice_1	%_CS_ice_2	%_CS_ice_3
229	NA	NA	ATP binding	P-loop containing nucleoside triphosphate hydrolase, ATPase, F1/V1/A1 complex, alpha/beta subunit, nucleotide-binding domain, -	NCBI;cellular organisms;Eukaryota;Opisthokonta;Metazoa;Eumetazoa;Bilateria;Protostomia;Spiralia;Gnathifera <animals>;Rotifera;Eurotatoria;Bdelloidea;	K02133	01100 Metabolic pathways(, 00190 Oxidative phosphorylation, 04714 Thermogenesis, 05208 Chemical carcinogenesis - reactive oxygen species, 05010 Alzheimer disease, 05012 Parkinson disease, 05014 Amyotrophic lateral sclerosis(, 05016 Huntington disease(, 05020 Prion disease, 05022 Pathways of neurodegeneration - multiple diseases(, 05415 Diabetic cardiomyopathy	55628	32901	NA	NA	NA	NA	NA	NA	NA	NA	NA	NA			TM = transmembrane, TF/TR = transcription factor/transcription regulator, MEGAN = taxonomic annotation
409	NA	NA	photosystem I reaction center , photosynthesis , photosystem I	-, Photosystem I PsaD, Photosystem I, reaction centre subunit PsaD superfamily	NCBI;cellular organisms;Bacteria;Terrabacteria group;Cyanobacteria/Melainabacteria group;Cyanobacteria;	NA	NA	NA	NA	NA	NA	NA	NA	NA	NA	NA	NA	NA	NA
495	NA	NA	NA	Isochorismatase-like superfamily, Isochorismatase-like, -	NCBI;cellular organisms;Eukaryota;Opisthokonta;Fungi;Dikarya;Ascomycota;saccharomyceta;Pezizomycotina;leotiomyceta;sordariomyceta;	NA	NA	NA	NA	NA	NA	NA	NA	NA	NA	NA	NA	NA	NA
616	PredHel=1	NA	NA	-	NCBI;cellular organisms;Eukaryota;Viridiplantae;Streptophyta;Streptophytina;Embryophyta;Tracheophyta;Euphyllophyta;Spermatophyta;Magnoliopsida;Mesangiospermae;eudicotyledons;Gunneridae;Pentapetalae;		NA	NA	NA	NA	26683	19767	NA	NA	NA	NA	0.003585694	0.002884191	0
650	NA	NA	NA	-, PH-like domain superfamily, Pleckstrin homology domain	NCBI;cellular organisms;Eukaryota;Viridiplantae;Chlorophyta;core chlorophytes;Chlorophyceae;CS clade;Chlamydomonadales;		NA	66753	54835	79348	NA	19767	NA	0.00976555	0.008150102	0.011525614	NA	NA	NA
652	NA	NA	intracellular protein transport , clathrin adaptor complex , vesicle-mediated transport	-, Mu homology domain, AP-2 complex subunit mu, C-terminal superfamily, Clathrin adaptor, mu subunit, AP complex, mu/sigma subunit, Longin-like domain superfamily	NCBI;cellular organisms;Eukaryota;Viridiplantae;Streptophyta;Streptophytina;Embryophyta;	K12402	04142 Lysosome	NA	NA	NA	14231	88954	76851	NA	NA	NA	0.019123791	0.012979222	0.010505395			columns I-N are weighted spectra values, columns O-T are % values for the chlorophyte and streptophyte proteomes
662	NA	NA	microtubule-based process , dynein complex , microtubule associated complex	-, Dynein light chain, type 1/2, conserved site, Dynein light chain, type 1/2, Dynein light chain superfamily	NCBI;cellular organisms;Eukaryota;	K10418	04814 Motor proteins, 04962 Vasopressin-regulated water reabsorption, 05132 Salmonella infection	15576	12064	13603	17789	29651	NA	NA	NA	NA	NA	NA	NA
673	NA	NA	cytoplasm , magnesium ion binding , inorganic diphosphate phosphatase activity , phosphate-containing compound metabolic process	Inorganic pyrophosphatase superfamily, -, Inorganic pyrophosphatase	NCBI;cellular organisms;Eukaryota;Opisthokonta;Fungi;Dikarya;Basidiomycota;	K01507	00190 Oxidative phosphorylation	15576	15354	13603	NA	NA	NA	NA	NA	NA	NA	NA	NA
710	NA	NA	carboxyl- or carbamoyltransferase activity , amino acid binding , amino acid metabolic process , ornithine metabolic process , ornithine carbamoyltransferase activity	Ornithine carbamoyltransferase, -, Aspartate/ornithine carbamoyltransferase superfamily, Ornithine/putrescine carbamoyltransferase, Aspartate/ornithine carbamoyltransferase, Asp/Orn-binding domain, Aspartate/ornithine carbamoyltransferase, carbamoyl-P binding, Aspartate/ornithine carbamoyltransferase	NCBI;cellular organisms;Eukaryota;Viridiplantae;Chlorophyta;core chlorophytes;Chlorophyceae;CS clade;Chlamydomonadales;	K00611	01100 Metabolic pathways(, 01110 Biosynthesis of secondary metabolites(, 01230 Biosynthesis of amino acids, 00220 Arginine biosynthesis	109.03	111.86	115.62	44472	88954	68312	0.159504124	0.166257036	0.167942675	NA	NA	NA
734	NA	NA	peptidyl-arginine methylation , protein-arginine N-methyltransferase activity	-, S-adenosyl-L-methionine-dependent methyltransferase superfamily, Protein arginine N-methyltransferase	NCBI;cellular organisms;Eukaryota;Viridiplantae;Streptophyta;Streptophytina;Embryophyta;	K11434	04068 FoxO signaling pathway, 04922 Glucagon signaling pathway	NA	NA	NA	13342	12849	12809	NA	NA	NA	0.017929142	0.018747895	0.017509675
740	NA	NA	protein binding	-, WD40 repeat, WD40/YVTN repeat-like-containing domain superfamily, WD40-repeat-containing domain superfamily	NCBI;cellular organisms;Eukaryota;Viridiplantae;Streptophyta;Streptophytina;Embryophyta;	K02180	04110 Cell cycle, 04111 Cell cycle - yeast, 05166 Human T-cell leukemia virus 1 infection	NA	NA	NA	71155	88954	76851	NA	NA	NA	0.009561896	0.012979222	0.010505395
765	PredHel=1	NA	NA	NA	NA		NA	50065	54835	62345	17789	29651	51234	NA	NA	NA	NA	NA	NA
803	NA	NA	membrane , intracellular protein transport , cis-Golgi network	-, Conserved oligomeric Golgi complex, subunit 3, Conserved oligomeric Golgi complex subunit 3, C-terminal	NCBI;cellular organisms;Eukaryota;Viridiplantae;Streptophyta;Streptophytina;Embryophyta;Tracheophyta;Euphyllophyta;Spermatophyta;Magnoliopsida;Mesangiospermae;eudicotyledons;Gunneridae;Pentapetalae;	NA	NA	NA	NA	NA	NA	NA	NA	NA	NA	NA	NA	NA	NA
833	NA	NA	photosystem II , photosystem II oxygen evolving complex , photosynthesis , calcium ion binding , extrinsic component of membrane	-, PsbP, C-terminal, Mog1/PsbP, alpha/beta/alpha sandwich	NCBI;cellular organisms;Eukaryota;Viridiplantae;Streptophyta;Streptophytina;Embryophyta;	K02717	01100 Metabolic pathways(, 00195 Photosynthesis	NA	NA	NA	71155	7907	76851	NA	NA	NA	0.009561896	0.011537054	0.010505395
845	NA	NA	oxidoreductase activity, acting on single donors with incorporation of molecular oxygen, incorporation of two atoms of oxygen	Carotenoid oxygenase	NCBI;cellular organisms;Eukaryota;Viridiplantae;Chlorophyta;core chlorophytes;Chlorophyceae;CS clade;Chlamydomonadales;	K00465	NA	13351	12064	19.27	NA	NA	NA	0.019531685	0.017930671	0.027990446	NA	NA	NA
876	NA	NA	response to oxidative stress , heme binding , peroxidase activity , cellular response to oxidative stress	-, Heme-binding peroxidase Ccp1-like, Peroxidases heam-ligand binding site, Peroxidase, active site, Haem peroxidase, Class I peroxidase, Haem peroxidase superfamily	NCBI;cellular organisms;Eukaryota;Viridiplantae;Streptophyta;Streptophytina;Embryophyta;Tracheophyta;Euphyllophyta;Spermatophyta;Magnoliopsida;Mesangiospermae;eudicotyledons;Gunneridae;Pentapetalae;rosids;	K00434	01100 Metabolic pathways(, 00053 Ascorbate and aldarate metabolism, 00480 Glutathione metabolism	NA	NA	NA	10673	1986-11-01	68312	NA	NA	NA	0.014342507	0.017304852	0.009338129
906	NA	NA	NA	Ubiquitin-conjugating enzyme/RWD-like, -, Ubiquitin-conjugating enzyme E2, Ubiquitin-conjugating enzyme, active site	NCBI;cellular organisms;Eukaryota;Viridiplantae;	K10580	04120 Ubiquitin mediated proteolysis, 04624 Toll and Imd signaling pathway, 05131 Shigellosis	28926	24127	22671	17789	59302	NA	NA	NA	NA	NA	NA	NA
925	NA	NA	structural constituent of ribosome , ribosome , translation	-, Small ribosomal subunit protein uS8, Small ribosomal subunit protein uS8 superfamily, Small ribosomal subunit protein uS8, conserved site	NCBI;cellular organisms;Eukaryota;Opisthokonta;Fungi;Dikarya;Basidiomycota;	K02957	03010 Ribosome(, 05171 Coronavirus disease - COVID-19	44502	43868	56677	NA	NA	NA	NA	NA	NA	NA	NA	NA
928	NA	NA	phosphatidylinositol phosphate biosynthetic process	Phosphoinositide 3-kinase, accessory (PIK) domain, -, Armadillo-type fold, Phosphatidylinositol kinase, Phosphoinositide 3-kinase, accessory (PIK) domain superfamily	NCBI;cellular organisms;Eukaryota;Viridiplantae;Chlorophyta;core chlorophytes;Chlorophyceae;CS clade;Chlamydomonadales;	NA	NA	NA	NA	NA	NA	NA	NA	NA	NA	NA	NA	NA	NA
942	NA	NA	catalytic activity , glycolytic process , intramolecular phosphotransferase activity	Histidine phosphatase superfamily, clade-1, Histidine phosphatase superfamily, Phosphoglycerate mutase 1, Phosphoglycerate/bisphosphoglycerate mutase, active site	NCBI;cellular organisms;Eukaryota;Viridiplantae;Streptophyta;Streptophytina;Embryophyta;	K01834	01100 Metabolic pathways(, 01110 Biosynthesis of secondary metabolites(, 01120 Microbial metabolism in diverse environments(, 01200 Carbon metabolism, 01230 Biosynthesis of amino acids, 00010 Glycolysis / Gluconeogenesis, 00680 Methane metabolism, 00240 Pyrimidine metabolism, 04922 Glucagon signaling pathway, 05230 Central carbon metabolism in cancer	NA	NA	NA	101.4	104.77	104.18	NA	NA	NA	0.136262555	0.152869249	0.142412206
1042	NA	NA	deoxyribonucleotide biosynthetic process , oxidoreductase activity	-, Ribonucleotide reductase-like, Ribonucleotide reductase small subunit family, Ribonucleotide reductase small subunit, Ribonucleotide reductase small subunit, acitve site, Ferritin-like superfamily	NCBI;cellular organisms;Eukaryota;Viridiplantae;Chlorophyta;	K10808	01100 Metabolic pathways(, 01232 Nucleotide metabolism, 00230 Purine metabolism, 00240 Pyrimidine metabolism, 00480 Glutathione metabolism, 00983 Drug metabolism - other enzymes, 04115 p53 signaling pathway	44502	54835	68013	NA	NA	NA	0.006510366	0.008150102	0.00987916	NA	NA	NA
1044	NA	NA	ubiquitin-dependent protein catabolic process	SKP1-like, dimerisation domain superfamily, SKP1 component, dimerisation, SKP1 component, POZ domain, SKP1/BTB/POZ domain superfamily, S-phase kinase-associated protein 1-like, -, S-phase kinase-associated protein 1	NCBI;cellular organisms;Eukaryota;Viridiplantae;	K03094	04141 Protein processing in endoplasmic reticulum, 04120 Ubiquitin mediated proteolysis, 03083 Polycomb repressive complex, 04310 Wnt signaling pathway, 04341 Hedgehog signaling pathway - fly, 04350 TGF-beta signaling pathway, 04110 Cell cycle, 04111 Cell cycle - yeast, 04114 Oocyte meiosis, 04710 Circadian rhythm, 05200 Pathways in cancer, 05170 Human immunodeficiency virus 1 infection, 05132 Sa…	20026	23031	22671	26683	NA	25617	NA	NA	NA	NA	NA	NA
1061	NA	NA	ribosome , translation , structural constituent of ribosome	Small ribosomal subunit protein eS21, Small ribosomal subunit protein eS21 superfamily	NCBI;cellular organisms;Eukaryota;Viridiplantae;Chlorophyta;core chlorophytes;Chlorophyceae;CS clade;	K02971	03010 Ribosome(, 05171 Coronavirus disease - COVID-19	77879	87736	79348	NA	NA	NA	0.011393214	0.013040164	0.011525614	NA	NA	NA
1147	NA	NA	NA	-, Putative methionine gamma-lyase, Pyridoxal phosphate-dependent transferase, major domain, Pyridoxal phosphate-dependent transferase	NCBI;cellular organisms;Eukaryota;Viridiplantae;Chlorophyta;core chlorophytes;Chlorophyceae;CS clade;	NA	NA	NA	NA	NA	NA	NA	NA	NA	NA	NA	NA	NA	NA
1174	NA	NA	NA	Protein of unknown function DUF4336	NCBI;cellular organisms;Bacteria;Proteobacteria;delta/epsilon subdivisions;Deltaproteobacteria;Myxococcales;Cystobacterineae;		NA	NA	NA	NA	88944	7907	34156	NA	NA	NA	NA	NA	NA
1194	NA	NA	proteolysis , metalloaminopeptidase activity , metal ion binding , protein metabolic process , cytoplasm , manganese ion binding	Peptidase M17, leucyl aminopeptidase, C-terminal, -, Peptidase M17, leucine aminopeptidase/peptidase B	NCBI;cellular organisms;Eukaryota;Viridiplantae;Chlorophyta;core chlorophytes;	K01255	01100 Metabolic pathways(, 00480 Glutathione metabolism	10013	76769	90684	NA	NA	NA	0.014648398	0.011410143	0.013172214	NA	NA	NA
1254	NA	NA	ATP hydrolysis activity , ATP binding	P-loop containing nucleoside triphosphate hydrolase, Arsenical pump ATPase, ArsA/GET3, Anion-transporting ATPase-like domain, Arsenical pump ATPase, ArsA/GET3, eukaryotic, -	NCBI;cellular organisms;Eukaryota;Viridiplantae;Streptophyta;Streptophytina;Embryophyta;	K01551	NA	NA	NA	NA	23125	17791	20494	NA	NA	NA	0.031075657	0.025958736	0.028014933
1277	NA	NA	NA	Thioredoxin-like superfamily, -, Thioredoxin domain	NCBI;cellular organisms;Eukaryota;Viridiplantae;Chlorophyta;core chlorophytes;Chlorophyceae;CS clade;Chlamydomonadales;		NA	NA	65802	56677	NA	NA	NA	0	0.009780123	0.008232561	NA	NA	NA
1291	NA	NA	glutamate N-acetyltransferase activity , arginine biosynthetic process	-, ArgJ-like domain superfamily, ArgJ beta chain, C-terminal domain, Arginine biosynthesis protein ArgJ	NCBI;cellular organisms;Eukaryota;Viridiplantae;Chlorophyta;core chlorophytes;Chlorophyceae;CS clade;Chlamydomonadales;	K00620	01100 Metabolic pathways(, 01110 Biosynthesis of secondary metabolites(, 01210 2-Oxocarboxylic acid metabolism, 01230 Biosynthesis of amino acids, 00220 Arginine biosynthesis	101.24	116.25	114.49	62261	1986-11-01	76851	0.148107838	0.172781874	0.166301304	NA	NA	NA
1378	NA	NA	catalytic activity , polyamine metabolic process	Polyamine biosynthesis domain, conserved site, Spermidine synthase, tetramerisation domain superfamily, Spermidine/spermine synthases, -, Polyamine biosynthesis domain, S-adenosyl-L-methionine-dependent methyltransferase superfamily, Spermidine/spermine synthase, eukaryotes, Spermidine synthase, tetramerisation domain	NCBI;cellular organisms;Eukaryota;Viridiplantae;Streptophyta;Streptophytina;Embryophyta;	K00797	01100 Metabolic pathways(, 00270 Cysteine and methionine metabolism, 00330 Arginine and proline metabolism, 00480 Glutathione metabolism	NA	NA	NA	77381	65233	52942	NA	NA	NA	0.10398553	0.095181061	0.072370772
1404	PredHel=2	NA	protein folding	DnaJ domain, DnaJ homolog subfamily C member 25-like, Chaperone J-domain superfamily, DnaJ domain, conserved site	NCBI;cellular organisms;Eukaryota;Viridiplantae;Streptophyta;Streptophytina;Embryophyta;Tracheophyta;Euphyllophyta;Spermatophyta;Magnoliopsida;Mesangiospermae;	K19371	NA	NA	NA	NA	10673	59302	76851	NA	NA	NA	0.014342507	0.008652718	0.010505395
1424	NA	NA	membrane , photosynthesis, light harvesting	-, Chlorophyll A-B binding protein, plant and chromista, Chlorophyll A-B binding protein	NCBI;cellular organisms;Eukaryota;Viridiplantae;Chlorophyta;core chlorophytes;Chlorophyceae;CS clade;	K08913	01100 Metabolic pathways(, 00196 Photosynthesis - antenna proteins	110.14	92123	149.63	16899	35581	24763	0.161127985	0.136922018	0.21734356	NA	NA	NA
1428	NA	NA	NA	-, Chlorophyll A-B binding protein	NCBI;cellular organisms;Eukaryota;Viridiplantae;Streptophyta;Streptophytina;Embryophyta;	NA	NA	NA	NA	NA	NA	NA	NA	NA	NA	NA	NA	NA	NA
1429	NA	NA	translation , ribosome , structural constituent of ribosome	-, Small ribosomal subunit protein eS17, Small ribosomal subunit protein eS17 superfamily, Small ribosomal subunit protein eS17, conserved site	NCBI;cellular organisms;Eukaryota;Viridiplantae;Chlorophyta;core chlorophytes;	K02962	03010 Ribosome(, 05171 Coronavirus disease - COVID-19	53403	69092	54.41	53366	69186	51234	0.078125275	0.102691142	0.079032701	NA	NA	NA
1454	NA	NA	fructose-bisphosphate aldolase activity , glycolytic process	Aldolase-type TIM barrel, -, Fructose-bisphosphate aldolase, class-I	NCBI;cellular organisms;Eukaryota;Viridiplantae;Chlorophyta;core chlorophytes;	K01623	01100 Metabolic pathways(, 01110 Biosynthesis of secondary metabolites(, 01120 Microbial metabolism in diverse environments(, 01200 Carbon metabolism, 01230 Biosynthesis of amino acids, 00010 Glycolysis / Gluconeogenesis, 00030 Pentose phosphate pathway, 00051 Fructose and mannose metabolism, 00710 Carbon fixation in photosynthetic organisms, 00680 Methane metabolism, 04066 HIF-1 signaling pathway	22251	32901	NA	NA	NA	NA	0.003255183	0.004890061	0	NA	NA	NA
1467	NA	NA	4 iron, 4 sulfur cluster binding , tricarboxylic acid cycle , aconitate hydratase activity	Aconitase/3-isopropylmalate dehydratase large subunit, alpha/beta/alpha, subdomain 1/3, Aconitase, iron-sulfur domain, -, Aconitase/3-isopropylmalate dehydratase, swivel, Aconitase A/isopropylmalate dehydratase small subunit, swivel domain, Aconitase/3-isopropylmalate dehydratase large subunit, alpha/beta/alpha domain, Aconitase family, 4Fe-4S cluster binding site, Aconitase, domain 2, Aconitase,…	NCBI;cellular organisms;Eukaryota;Opisthokonta;Fungi;Dikarya;Basidiomycota;Pucciniomycotina;	K01681	01100 Metabolic pathways(, 01110 Biosynthesis of secondary metabolites(, 01120 Microbial metabolism in diverse environments(, 01200 Carbon metabolism, 01210 2-Oxocarboxylic acid metabolism, 01230 Biosynthesis of amino acids, 00020 Citrate cycle (TCA cycle), 00630 Glyoxylate and dicarboxylate metabolism, 00720 Carbon fixation pathways in prokaryotes	16688	24127	11335	NA	NA	NA	NA	NA	NA	NA	NA	NA
1473	NA	NA	NA	NA	NCBI;cellular organisms;Eukaryota;Viridiplantae;Chlorophyta;core chlorophytes;Chlorophyceae;CS clade;Chlamydomonadales;		NA	25589	28514	28339	NA	29651	34156	0.037435119	0.042380235	0.041163531	NA	NA	NA
1532	NA	NA	photosystem II repair , photosystem II assembly , photosystem II	Photosystem II Psb27, Photosystem II Psb27 superfamily	NCBI;cellular organisms;Eukaryota;Viridiplantae;Chlorophyta;core chlorophytes;Chlorophyceae;CS clade;		NA	10013	10967	12469	NA	NA	NA	0.014648398	0.016300205	0.018111721	NA	NA	NA
1538	NA	NA	mRNA splicing, via spliceosome , spliceosomal complex	-, SKI-interacting protein SKIP, SNW domain, SKI-interacting protein, SKIP	NCBI;cellular organisms;Eukaryota;Viridiplantae;Chlorophyta;core chlorophytes;Chlorophyceae;CS clade;	K06063	03040 Spliceosome, 04330 Notch signaling pathway, 05203 Viral carcinogenesis, 05169 Epstein-Barr virus infection	33377	54835	22671	NA	NA	NA	0.004882848	0.008150102	0.003293053	NA	NA	NA
1539	NA	NA	NA	NA	NA		NA	25589	25224	15.87	NA	NA	NA	NA	NA	NA	NA	NA	NA
1569	NA	NA	ATP binding , aminoacyl-tRNA ligase activity , nucleotide binding , tRNA aminoacylation for protein translation , nucleic acid binding , aspartate-tRNA ligase activity , aspartyl-tRNA aminoacylation , cytoplasm	Aminoacyl-tRNA synthetase, class II, Aspartate-tRNA synthetase, type 2, -, Class II Aminoacyl-tRNA synthetase/Biotinyl protein ligase (BPL) and lipoyl protein ligase (LPL), Aminoacyl-tRNA synthetase, class II (D/K/N), Nucleic acid-binding, OB-fold, OB-fold nucleic acid binding domain, AA-tRNA synthetase-type, Aspartyl/Asparaginyl-tRNA synthetase, class IIb	NCBI;cellular organisms;Eukaryota;Viridiplantae;Streptophyta;Streptophytina;Embryophyta;	K22503	00970 Aminoacyl-tRNA biosynthesis	NA	NA	NA	64929	49419	61481	NA	NA	NA	0.087252381	0.072106953	0.084043433
1633	NA	NA	nucleic acid binding , ATP binding , RNA helicase activity	ATP-dependent RNA helicase DEAD-box, conserved site, Helicase, C-terminal, -, P-loop containing nucleoside triphosphate hydrolase, RNA helicase, DEAD-box type, Q motif, Helicase superfamily 1/2, ATP-binding domain, DEAD/DEAH box helicase domain	NCBI;cellular organisms;Eukaryota;Viridiplantae;Streptophyta;Streptophytina;Embryophyta;	K14811	NA	NA	NA	NA	44472	NA	25617	NA	NA	NA	0.005976202	0	0.003501798
1637	NA	NA	ATP hydrolysis activity , ATP binding , DNA replication , DNA binding	-, P-loop containing nucleoside triphosphate hydrolase, AAA+ ATPase domain, DNA polymerase III, clamp loader complex, gamma/delta/delta subunit, C-terminal, Replication factor C, lid domain, Replication factor C, C-terminal, ATPase, AAA-type, core	NCBI;cellular organisms;Eukaryota;Viridiplantae;	K10755	03030 DNA replication, 03410 Base excision repair, 03420 Nucleotide excision repair, 03430 Mismatch repair	NA	21934	22671	NA	NA	NA	NA	NA	NA	NA	NA	NA
1648	NA	NA	oxidoreductase activity , glutamate synthase activity , glutamate biosynthetic process , oxidoreductase activity, acting on the CH-NH2 group of donors , nitrogen compound metabolic process	Aldolase-type TIM barrel, Nucleophile aminohydrolases, N-terminal, Glutamine amidotransferase type 2 domain, -, Glutamate synthase, alpha subunit, C-terminal domain superfamily, Glutamate synthase, alpha subunit, C-terminal, Glutamate synthase, central-N, Glutamate synthase domain	NCBI;cellular organisms;Eukaryota;Viridiplantae;Streptophyta;Streptophytina;Embryophyta;	K00284	01120 Microbial metabolism in diverse environments(, 00630 Glyoxylate and dicarboxylate metabolism, 00910 Nitrogen metabolism	NA	NA	NA	158.32	126.51	194.69	NA	NA	NA	0.212752343	0.184589947	0.266137766
1651	NA	NA	ATP binding , ATP-dependent peptidase activity , metalloendopeptidase activity , proteolysis	Peptidase M41-like, -, Peptidase M41	NCBI;cellular organisms;Eukaryota;Viridiplantae;Chlorophyta;core chlorophytes;Chlorophyceae;CS clade;	K03798	NA	44502	32901	34006	NA	NA	NA	0.006510366	0.004890061	0.004939508	NA	NA	NA
1683	NA	NA	GTP binding , GTPase activity	-, Small GTPase, Small GTP-binding protein domain, P-loop containing nucleoside triphosphate hydrolase	NCBI;cellular organisms;Eukaryota;Viridiplantae;Streptophyta;Streptophytina;Embryophyta;	K07910	NA	NA	NA	NA	26683	69186	17078	NA	NA	NA	0.003585694	0.010094886	0.002334532
1690	PredHel=3	NA	NA	Protein RETICULATA-related, -	NCBI;cellular organisms;Eukaryota;Viridiplantae;Streptophyta;Streptophytina;Embryophyta;		NA	NA	NA	NA	8005	7907	51234	NA	NA	NA	0.010757216	0.011537054	0.007003597
1734	NA	NA	ATP hydrolysis activity , ATP binding	-, Spastin/Vps4, C-terminal, ATPase, AAA-type, conserved site, P-loop containing nucleoside triphosphate hydrolase, MIT domain, AAA+ ATPase domain, MIT domain superfamily, ATPase, AAA-type, core	NCBI;cellular organisms;Eukaryota;Viridiplantae;Chlorophyta;core chlorophytes;Chlorophyceae;CS clade;	K12196	03250 Viral life cycle - HIV-1, 04144 Endocytosis, 04217 Necroptosis	66753	65802	56677	NA	NA	NA	0.00976555	0.009780123	0.008232561	NA	NA	NA
1756	NA	NA	response to oxidative stress , heme binding , peroxidase activity , cellular response to oxidative stress	Haem peroxidase, Haem peroxidase superfamily, -, Peroxidases heam-ligand binding site, Class I peroxidase, Heme-binding peroxidase Ccp1-like	NCBI;cellular organisms;Eukaryota;Viridiplantae;Chlorophyta;core chlorophytes;Chlorophyceae;CS clade;	K00434	01100 Metabolic pathways(, 00053 Ascorbate and aldarate metabolism, 00480 Glutathione metabolism	125.72	143.67	119.02	62261	16802	68312	0.183920559	0.213536102	0.172881311	NA	NA	NA
1789	NA	NA	NA	-, Protein of unknown function DUF3181	NCBI;cellular organisms;Eukaryota;Viridiplantae;Chlorophyta;core chlorophytes;Chlorophyceae;CS clade;		NA	55628	76769	12469	NA	NA	NA	0.008138031	0.011410143	0.018111721	NA	NA	NA
1834	NA	NA	nucleosome binding , DNA binding , chromatin remodeling	P-loop containing nucleoside triphosphate hydrolase, ISWI, HAND domain, Helicase, C-terminal, -, ISWI, HAND domain superfamily	NCBI;cellular organisms;Eukaryota;Viridiplantae;Streptophyta;Streptophytina;Embryophyta;Tracheophyta;Euphyllophyta;	NA	NA	NA	NA	NA	NA	NA	NA	NA	NA	NA	NA	NA	NA
1851	NA	NA	ATP binding , protein phosphorylation , protein kinase activity	Protein kinase domain, -, Protein kinase, ATP binding site, Serine/threonine-protein kinase, active site, Protein kinase-like domain superfamily	NCBI;cellular organisms;Eukaryota;Viridiplantae;Streptophyta;Streptophytina;Embryophyta;Tracheophyta;Euphyllophyta;Spermatophyta;Magnoliopsida;Mesangiospermae;eudicotyledons;Gunneridae;Pentapetalae;		NA	NA	NA	NA	35578	39535	51234	NA	NA	NA	0.004781015	0.005768527	0.007003597
1909	NA	NA	glycolytic process , 6-phosphofructokinase activity , fructose 6-phosphate metabolic process	-, Phosphofructokinase superfamily, ATP-dependent 6-phosphofructokinase, Phosphofructokinase domain	NCBI;cellular organisms;Eukaryota;Viridiplantae;Chlorophyta;core chlorophytes;	K00850	01100 Metabolic pathways(, 01110 Biosynthesis of secondary metabolites(, 01120 Microbial metabolism in diverse environments(, 01200 Carbon metabolism, 01230 Biosynthesis of amino acids, 00010 Glycolysis / Gluconeogenesis, 00030 Pentose phosphate pathway, 00051 Fructose and mannose metabolism, 00052 Galactose metabolism, 00680 Methane metabolism, 03018 RNA degradation, 04066 HIF-1 signaling pathwa…	35602	33998	31739	17789	49419	17078	0.052083517	0.050531081	0.046102167	NA	NA	NA
1967	NA	NA	NA	NA	NCBI;cellular organisms;Bacteria;Terrabacteria group;Deinococcus-Thermus;Deinococci;Deinococcales;Deinococcaceae;Deinococcus;	NA	NA	NA	NA	NA	NA	NA	NA	NA	NA	NA	NA	NA	NA
1973	NA	NA	ATP hydrolysis activity , ATP binding	Arsenical pump ATPase, ArsA/GET3, -, Anion-transporting ATPase-like domain, P-loop containing nucleoside triphosphate hydrolase	NCBI;cellular organisms;Eukaryota;Viridiplantae;Streptophyta;Streptophytina;Embryophyta;	K01551	NA	NA	NA	NA	17789	15814	17078	NA	NA	NA	0.023905075	0.023074108	0.023345322
1995	NA	NA	GTPase activity , GTP binding , translation elongation factor activity , translational elongation , chloroplast	-, Translation elongation factor EFTu-like, domain 2, P-loop containing nucleoside triphosphate hydrolase, Translational (tr)-type GTP-binding domain, Translation elongation factor EFG/EF2, domain IV, Translation elongation factor EFG/EF2, Ribosomal prote	NCBI;cellular organisms;Eukaryota;Viridiplantae;Streptophyta;Streptophytina;Embryophyta;	K02355	NA	NA	NA	NA	90723	86977	109.3	NA	NA	NA	0.121914672	0.126907595	0.149411155
2013	PredHel=5	NA	transmembrane transport , membrane , transmembrane transporter activity	-, Sugar phosphate transporter domain, Triose phosphate/phosphoenolpyruvate translocator	NCBI;cellular organisms;Eukaryota;Viridiplantae;Streptophyta;Streptophytina;Embryophyta;Tracheophyta;Euphyllophyta;	K15283	NA	NA	NA	NA	11563	88954	15.37	NA	NA	NA	0.0155385	0.012979222	0.021010516
2023	NA	NA	NA	-, G8 domain, Pectin lyase fold/virulence factor, Pectin lyase fold	NCBI;cellular organisms;Eukaryota;Viridiplantae;Streptophyta;Klebsormidiophyceae;Klebsormidiales;Klebsormidiaceae;Klebsormidium;Klebsormidium nitens;	K22144	NA	NA	NA	NA	44472	29651	42695	NA	NA	NA	0.005976202	0.004326359	0.005836331
2102	NA	NA	NA	Protein TRIGALACTOSYLDIACYLGLYCEROL 2-like, Mce/MlaD	NCBI;cellular organisms;Eukaryota;Viridiplantae;Streptophyta;Streptophytina;		NA	NA	NA	NA	23125	18779	17932	NA	NA	NA	0.031075657	0.027400321	0.024512725
2134	NA	NA	large ribosomal subunit , structural constituent of ribosome , translation , RNA binding	-, Ribosomal protein uL1/ribosomal biogenesis protein, Ribosomal protein uL1-like, Large ribosomal subunit protein uL1, bacterial-type, Large ribosomal subunit protein uL1, 3-layer alpha/beta-sandwich domain, Large ribosomal subunit protein uL1, conserved	NCBI;cellular organisms;Eukaryota;Viridiplantae;Streptophyta;Streptophytina;Embryophyta;	K02863	03010 Ribosome(	NA	32901	NA	81829	79.07	75143	NA	NA	NA	0.109962806	0.11537054	0.102719144
2135	NA	NA	GTPase activity , GTP binding , tRNA binding	P-loop containing nucleoside triphosphate hydrolase, Translational (tr)-type GTP-binding domain, Translation elongation factor EFTu-like, domain 2, Translation elongation factor EF1A/initiation factor IF2gamma, C-terminal, -, Initiation factor eIF2 gamma, GTP-binding domain, Initiation factor eIF2 gamma, domain 2, Initiation factor eIF2 gamma, C-terminal, Translation protein, beta-barrel domain s…	NCBI;cellular organisms;Eukaryota;Viridiplantae;Streptophyta;Streptophytina;Embryophyta;	K03242	NA	NA	NA	56677	32.02	26686	29033	NA	NA	NA	0.043028866	0.038937375	0.039687594
2293	NA	NA	isoprenoid biosynthetic process , carboxy-lyase activity , ATP binding , isopentenyl diphosphate biosynthetic process, mevalonate pathway , diphosphomevalonate decarboxylase activity , cytosol	-, GHMP kinase, C-terminal domain superfamily, Small ribosomal subunit protein uS5 domain 2-type fold, subgroup, GHMP kinase N-terminal domain, Ribosomal protein uS5 domain 2-type superfamily, Diphosphomevalonate decarboxylase, Mvd1, C-terminal, Diphospho	NCBI;cellular organisms;Eukaryota;Viridiplantae;Streptophyta;Streptophytina;Embryophyta;	K01597	01100 Metabolic pathways(, 01110 Biosynthesis of secondary metabolites(, 00900 Terpenoid backbone biosynthesis	NA	NA	NA	44472	19767	25617	NA	NA	NA	0.005976202	0.002884191	0.003501798
2314	PredHel=1	NA	NA	-	NA		NA	NA	NA	NA	53366	39535	34156	NA	NA	NA	NA	NA	NA
2390	NA	NA	hydrolase activity , hydrolase activity, acting on carbon-nitrogen (but not peptide) bonds , cytoplasm	Metal-dependent hydrolase, Hydantoinase/dihydropyrimidinase, Metal-dependent hydrolase, composite domain superfamily, -, Amidohydrolase-related	NCBI;cellular organisms;Eukaryota;Viridiplantae;Streptophyta;Streptophytina;Embryophyta;	K01464	01100 Metabolic pathways(, 00240 Pyrimidine metabolism, 00410 beta-Alanine metabolism, 00770 Pantothenate and CoA biosynthesis, 00983 Drug metabolism - other enzymes	NA	NA	NA	23125	17791	27325	NA	NA	NA	0.031075657	0.025958736	0.037352789
2543	NA	NA	NA	Proteasome component (PCI) domain, Winged helix-like DNA-binding domain superfamily, 26S Proteasome non-ATPase regulatory subunit 12/COP9 signalosome complex subunit 4, Winged helix DNA-binding domain superfamily	NCBI;cellular organisms;Eukaryota;Viridiplantae;Chlorophyta;core chlorophytes;Chlorophyceae;CS clade;	K12178	NA	77879	76769	17003	NA	NA	NA	0.011393214	0.011410143	0.024697538	NA	NA	NA
2565	NA	NA	oxidoreductase activity , oxidoreductase activity, acting on the aldehyde or oxo group of donors, NAD or NADP as acceptor , aldehyde dehydrogenase (NAD+) activity	Aldehyde dehydrogenase domain, Aldehyde dehydrogenase, cysteine active site, Aldehyde/histidinol dehydrogenase, Aldehyde dehydrogenase, C-terminal, Aldehyde dehydrogenase family 7 member A1-like, -, Aldehyde dehydrogenase, N-terminal	NCBI;cellular organisms;Eukaryota;Viridiplantae;Chlorophyta;core chlorophytes;Chlorophyceae;CS clade;Chlamydomonadales;	K00294	01100 Metabolic pathways(, 00240 Pyrimidine metabolism, 00330 Arginine and proline metabolism	33377	32901	34006	NA	NA	NA	0.004882848	0.004890061	0.004939508	NA	NA	NA
2631	NA	NA	NA	-, Protein TIC 62-like, NAD(P)-binding domain superfamily, NAD(P)-binding domain	NCBI;cellular organisms;Eukaryota;Viridiplantae;Chlorophyta;core chlorophytes;Chlorophyceae;CS clade;Chlamydomonadales;		NA	NA	NA	NA	53366	29651	NA	0	0	0	NA	NA	NA
2658	NA	NA	glycosyltransferase activity	Glycosyltransferase 61, Glycosyltransferase 61, catalytic domain	NCBI;cellular organisms;Eukaryota;Viridiplantae;Chlorophyta;core chlorophytes;Chlorophyceae;CS clade;Chlamydomonadales;		NA	22251	32901	NA	NA	NA	NA	0.003255183	0.004890061	0	NA	NA	NA
2711	NA	NA	proton-transporting ATP synthase complex, catalytic core F(1) , proton motive force-driven ATP synthesis , proton-transporting ATP synthase activity, rotational mechanism	-, ATP synthase, F1 complex, gamma subunit superfamily, ATP synthase, F1 complex, gamma subunit	NCBI;cellular organisms;Eukaryota;Viridiplantae;Chlorophyta;core chlorophytes;	K02115	01100 Metabolic pathways(, 00190 Oxidative phosphorylation, 00195 Photosynthesis	24476	17547	22671	NA	NA	NA	0.035806869	0.026080031	0.032930534	NA	NA	NA
2722	NA	NA	protein binding	-, Tetratricopeptide-like helical domain superfamily, Tetratricopeptide repeat	NCBI;cellular organisms;Eukaryota;Viridiplantae;Chlorophyta;core chlorophytes;Chlorophyceae;CS clade;Chlamydomonadales;		NA	22251	NA	22671	NA	NA	NA	0.003255183	0	0.003293053	NA	NA	NA
2739	NA	NA	ATP binding , DNA binding , DNA duplex unwinding , ATP hydrolysis activity , MCM complex , DNA replication initiation , DNA replication	Mini-chromosome maintenance, conserved site, Nucleic acid-binding, OB-fold, -, Mini-chromosome maintenance protein, MCM, AAA-lid domain, MCM domain, MCM OB domain, P-loop containing nucleoside triphosphate hydrolase, DNA replication licensing factor Mcm3, MCM, N-terminal domain, AAA+ ATPase domain	NCBI;cellular organisms;Eukaryota;Viridiplantae;Chlorophyta;core chlorophytes;Chlorophyceae;CS clade;Chlamydomonadales;	K02541	03030 DNA replication, 04110 Cell cycle, 04111 Cell cycle - yeast, 04113 Meiosis - yeast	NA	21934	22671	NA	NA	NA	0	0.003260041	0.003293053	NA	NA	NA
2767	NA	NA	ATP binding , proton transmembrane transport , ATP metabolic process	-, ATPase, F1/V1/A1 complex, alpha/beta subunit, N-terminal domain superfamily, ATPase, F1/V1/A1 complex, alpha/beta subunit, N-terminal domain, ATPase, F1/V1/A1 complex, alpha/beta subunit, nucleotide-binding domain, P-loop containing nucleoside triphosp	NCBI;cellular organisms;Eukaryota;Opisthokonta;Fungi;Dikarya;Basidiomycota;	K02133	01100 Metabolic pathways(, 00190 Oxidative phosphorylation, 04714 Thermogenesis, 05208 Chemical carcinogenesis - reactive oxygen species, 05010 Alzheimer disease, 05012 Parkinson disease, 05014 Amyotrophic lateral sclerosis(, 05016 Huntington disease(, 05020 Prion disease, 05022 Pathways of neurodegeneration - multiple diseases(, 05415 Diabetic cardiomyopathy	11126	65802	NA	NA	NA	NA	NA	NA	NA	NA	NA	NA
2771	NA	NA	NA	Plastid-lipid-associated protein, Plastid lipid-associated protein/fibrillin conserved domain	NCBI;cellular organisms;Eukaryota;Viridiplantae;Streptophyta;Streptophytina;Embryophyta;		NA	NA	NA	NA	13342	19767	18786	NA	NA	NA	0.017929142	0.028841906	0.025680128
2776	NA	NA	membrane	Band 7/SPFH domain superfamily, -, STML2-like, C-terminal extension, Band 7 domain, Stomatin/HflK family	NCBI;cellular organisms;Eukaryota;Viridiplantae;Streptophyta;Streptophytina;Embryophyta;	K26392	NA	NA	NA	NA	51588	54361	59773	NA	NA	NA	0.069324582	0.079317794	0.081708627
2791	NA	NA	NA	-	NCBI;cellular organisms;Eukaryota;Viridiplantae;Chlorophyta;core chlorophytes;		NA	10013	98703	12469	NA	NA	NA	0.014648398	0.014670184	0.018111721	NA	NA	NA
2869	NA	NA	oxidoreductase activity, acting on single donors with incorporation of molecular oxygen, incorporation of two atoms of oxygen	Carotenoid oxygenase	NCBI;cellular organisms;Eukaryota;Viridiplantae;Chlorophyta;core chlorophytes;Chlorophyceae;CS clade;Chlamydomonadales;	K00465	NA	114.59	118.44	141.69	NA	49419	NA	0.167638059	0.176036862	0.205810392	NA	NA	NA
2886	PredHel=1	NA	NA	Antibiotic biosynthesis monooxygenase domain, -, Dimeric alpha-beta barrel	NCBI;cellular organisms;		NA	22251	32901	NA	17789	19767	25617	NA	NA	NA	NA	NA	NA
2933	NA	NA	protein binding , multivesicular body sorting pathway	-, ALIX V-shaped domain, Vacuolar protein-sorting protein Bro1-like	NCBI;cellular organisms;Eukaryota;Viridiplantae;Chlorophyta;core chlorophytes;Chlorophyceae;CS clade;Chlamydomonadales;	K12200	03250 Viral life cycle - HIV-1, 04144 Endocytosis	44502	65802	34006	NA	NA	NA	0.006510366	0.009780123	0.004939508	NA	NA	NA
2946	PredHel=5	NA	membrane , retrograde vesicle-mediated transport, Golgi to endoplasmic reticulum	-, Rhomboid-like superfamily, TMEM115/Pdh1/Rbl19	NCBI;cellular organisms;Eukaryota;Viridiplantae;Streptophyta;Streptophytina;Embryophyta;Tracheophyta;Euphyllophyta;Spermatophyta;Magnoliopsida;		NA	NA	NA	NA	97839	10872	76851	NA	NA	NA	0.013147724	0.015863267	0.010505395
2950	PredHel=3	NA	lipid metabolic process , oxidoreductase activity	Fatty acid desaturase, -, Fatty acid desaturase domain	NCBI;cellular organisms;Eukaryota;Viridiplantae;Streptophyta;Streptophytina;Embryophyta;	K10255	02020 Two-component system	NA	NA	NA	12452	59302	76851	NA	NA	NA	0.016733149	0.008652718	0.010505395
2951	PredHel=13	NA	transmembrane transporter activity , membrane , transmembrane transport	-, Cationic amino acid transporter, C-terminal, Amino acid/polyamine transporter I	NCBI;cellular organisms;Eukaryota;Viridiplantae;Streptophyta;Streptophytina;Embryophyta;	NA	NA	NA	NA	NA	NA	NA	NA	NA	NA	NA	NA	NA	NA
2952	NA	NA	membrane	Band 7/SPFH domain superfamily, Prohibitin, Band 7 domain, -	NCBI;cellular organisms;Eukaryota;Viridiplantae;Streptophyta;Streptophytina;Embryophyta;	K17081	NA	33377	21934	NA	56924	67209	69166	NA	NA	NA	0.076495164	0.09806423	0.094548691
2961	NA	GNAT	acyltransferase activity, transferring groups other than amino-acyl groups	-, GNAT domain, Acyl-CoA N-acyltransferase	NCBI;cellular organisms;Eukaryota;Viridiplantae;Streptophyta;Streptophytina;Embryophyta;Tracheophyta;Euphyllophyta;Spermatophyta;Magnoliopsida;Mesangiospermae;eudicotyledons;Gunneridae;Pentapetalae;rosids;	K20793	NA	NA	NA	NA	62261	49419	34156	NA	NA	NA	0.008366709	0.007210695	0.004669064
3014	PredHel=7	NA	NA	-, Nucleotide-diphospho-sugar transferases	NCBI;cellular organisms;Eukaryota;Viridiplantae;Streptophyta;Klebsormidiophyceae;Klebsormidiales;Klebsormidiaceae;Klebsormidium;Klebsormidium nitens;		NA	NA	NA	NA	35578	NA	34156	NA	NA	NA	0.004781015	0	0.004669064
3155	NA	NA	structural constituent of ribosome , ribosome , translation	Large ribosomal subunit protein eL42, Zinc-binding ribosomal protein, -	NCBI;cellular organisms;Eukaryota;Viridiplantae;Streptophyta;Streptophytina;Embryophyta;	NA	NA	NA	NA	NA	NA	NA	NA	NA	NA	NA	NA	NA	NA
3172	NA	NA	NA	-	NCBI;cellular organisms;Eukaryota;Viridiplantae;Streptophyta;Klebsormidiophyceae;Klebsormidiales;Klebsormidiaceae;Klebsormidium;Klebsormidium nitens;	K15738	NA	NA	NA	NA	NA	19767	25617	NA	NA	NA	0	0.002884191	0.003501798
3209	NA	NA	superoxide dismutase activity , superoxide metabolic process , metal ion binding	Manganese/iron superoxide dismutase, C-terminal domain superfamily, Manganese/iron superoxide dismutase, -, Manganese/iron superoxide dismutase, N-terminal, Manganese/iron superoxide dismutase, C-terminal, Manganese/iron superoxide dismutase, binding site, Manganese/iron superoxide dismutase, N-terminal domain superfamily	NCBI;cellular organisms;Eukaryota;Viridiplantae;Streptophyta;Streptophytina;Embryophyta;	K04564	04013 MAPK signaling pathway - fly, 04068 FoxO signaling pathway, 04146 Peroxisome, 04211 Longevity regulating pathway, 04212 Longevity regulating pathway - worm, 04213 Longevity regulating pathway - multiple species, 05208 Chemical carcinogenesis - reactive oxygen species, 05016 Huntington disease(, 05417 Lipid and atherosclerosis	NA	NA	NA	NA	10872	8539	NA	NA	NA	0	0.015863267	0.011672661
3215	PredHel=1	NA	palmitoyl hydrolase activity	Palmitoyl protein thioesterase, -, Alpha/Beta hydrolase fold	NCBI;cellular organisms;Eukaryota;Viridiplantae;Chlorophyta;core chlorophytes;Chlorophyceae;CS clade;	K01074	01100 Metabolic pathways(, 01212 Fatty acid metabolism, 00062 Fatty acid elongation, 04142 Lysosome	33377	32901	34006	NA	NA	NA	0.004882848	0.004890061	0.004939508	NA	NA	NA
3246	NA	NA	intracellular signal transduction	Winged helix-like DNA-binding domain superfamily, Winged helix DNA-binding domain superfamily, DEP domain, Domain of unknown function DUF547, -	NCBI;cellular organisms;Eukaryota;Viridiplantae;Streptophyta;Klebsormidiophyceae;Klebsormidiales;Klebsormidiaceae;Klebsormidium;Klebsormidium nitens;		NA	NA	NA	NA	27573	20756	26471	NA	NA	NA	0.037052933	0.030284949	0.036185386
3340	NA	NA	glutamate synthase activity , glutamate biosynthetic process , oxidoreductase activity, acting on the CH-NH2 group of donors , nitrogen compound metabolic process	Aldolase-type TIM barrel, Glutamate synthase, central-N, -, Glutamate synthase domain	NCBI;cellular organisms;Eukaryota;Viridiplantae;Chlorophyta;core chlorophytes;Chlorophyceae;CS clade;Chlamydomonadales;	K00264	01100 Metabolic pathways(, 01110 Biosynthesis of secondary metabolites(, 01120 Microbial metabolism in diverse environments(, 01230 Biosynthesis of amino acids, 00910 Nitrogen metabolism, 00240 Pyrimidine metabolism	26701	28514	28339	35578	49419	42695	0.039061906	0.042380235	0.041163531	NA	NA	NA
3487	PredHel=7	NA	membrane	AdipoR/Haemolysin-III-related	NCBI;cellular organisms;Eukaryota;Viridiplantae;Streptophyta;Streptophytina;Embryophyta;Tracheophyta;Euphyllophyta;Spermatophyta;Magnoliopsida;Mesangiospermae;eudicotyledons;Gunneridae;Pentapetalae;	K07297	04152 AMPK signaling pathway, 04920 Adipocytokine signaling pathway, 04211 Longevity regulating pathway, 04936 Alcoholic liver disease, 04932 Non-alcoholic fatty liver disease	NA	NA	NA	17789	19767	NA	NA	NA	NA	0.002390507	0.002884191	0
3505	NA	NA	mitochondrial respiratory chain complex III , mitochondrial electron transport, ubiquinol to cytochrome c	Cytochrome b-c1 complex subunit 7, -, Cytochrome b-c1 complex subunit 7 superfamily	NCBI;cellular organisms;Eukaryota;Viridiplantae;Chlorophyta;core chlorophytes;Chlorophyceae;CS clade;Chlamydomonadales;	K00417	01100 Metabolic pathways(, 00190 Oxidative phosphorylation, 04260 Cardiac muscle contraction, 04714 Thermogenesis, 05208 Chemical carcinogenesis - reactive oxygen species, 05010 Alzheimer disease, 05012 Parkinson disease, 05014 Amyotrophic lateral sclerosis(, 05016 Huntington disease(, 05020 Prion disease, 05022 Pathways of neurodegeneration - multiple diseases(, 05415 Diabetic cardiomyopathy, 04…	33377	32901	NA	NA	NA	NA	0.004882848	0.004890061	0	NA	NA	NA
3522	NA	NA	NA	Actin/actin-like conserved site, Actin, conserved site, -, Actin family, ATPase, nucleotide binding domain	NCBI;cellular organisms;Eukaryota;Opisthokonta;Fungi;Dikarya;Basidiomycota;Pucciniomycotina;	K10355	04814 Motor proteins	89005	87736	10202	NA	NA	NA	NA	NA	NA	NA	NA	NA
3528	PredHel=1	NA	ATP-dependent peptidase activity , proteolysis , serine-type endopeptidase activity	ClpP, Ser active site, Clp protease proteolytic subunit /Translocation-enhancing protein TepA, ClpP/crotonase-like domain superfamily, -, ATP-dependent Clp protease proteolytic subunit, ClpP, histidine active site	NCBI;cellular organisms;Eukaryota;Viridiplantae;Chlorophyta;core chlorophytes;Chlorophyceae;CS clade;	K01358	04112 Cell cycle - Caulobacter, 04212 Longevity regulating pathway - worm	77879	13.16	10202	NA	NA	NA	0.011393214	0.019559651	0.014818813	NA	NA	NA
3541	NA	NA	NA	-, AH/BAR domain superfamily	NCBI;cellular organisms;Eukaryota;Viridiplantae;Chlorophyta;core chlorophytes;Chlorophyceae;CS clade;Chlamydomonadales;Chlamydomonadaceae;Chlamydomonas;		NA	25589	27417	26072	NA	59302	NA	0.037435119	0.040749769	0.037870623	NA	NA	NA
3588	NA	NA	iron ion binding	Beta-carotene isomerase D27-like, C-terminal, Beta-carotene isomerase D27-like	NCBI;cellular organisms;Eukaryota;Viridiplantae;Streptophyta;Streptophytina;Embryophyta;	NA	NA	NA	NA	NA	NA	NA	NA	NA	NA	NA	NA	NA	NA
3635	NA	NA	NA	-, Phosducin, thioredoxin-like domain, Thioredoxin-like superfamily	NCBI;cellular organisms;Eukaryota;Viridiplantae;Streptophyta;Streptophytina;Embryophyta;	NA	NA	NA	NA	NA	NA	NA	NA	NA	NA	NA	NA	NA	NA
3647	NA	NA	NA	-, Ribulose bisphosphate carboxylase small subunit, domain, Ribulose bisphosphate carboxylase, small subunit, Ribulose bisphosphate carboxylase, small subunit superfamily	NCBI;cellular organisms;Bacteria;Terrabacteria group;Cyanobacteria/Melainabacteria group;Cyanobacteria;Oscillatoriophycideae;Chroococcales;Microcystaceae;Microcystis;Microcystis aeruginosa;	K01602	01100 Metabolic pathways(, 01110 Biosynthesis of secondary metabolites(, 01120 Microbial metabolism in diverse environments(, 01200 Carbon metabolism, 00630 Glyoxylate and dicarboxylate metabolism, 00710 Carbon fixation in photosynthetic organisms	272.58	280.75	284.52	45362	86977	74.29	NA	NA	NA	NA	NA	NA
3648	NA	NA	structural constituent of ribosome , translation , ribosome , large ribosomal subunit	Ribosomal protein uL22 superfamily, Large ribosomal subunit protein uL22, conserved site, Large ribosomal subunit protein uL22, Large ribosomal subunit protein uL22, eukaryotic/archaeal, -	NCBI;cellular organisms;Eukaryota;Viridiplantae;Streptophyta;Streptophytina;Embryophyta;	K02880	03010 Ribosome(, 05171 Coronavirus disease - COVID-19	NA	14257	68013	24904	30.64	24763	NA	NA	NA	0.033466298	0.044706632	0.03385058
3654	NA	NA	ribosome , translational elongation , structural constituent of ribosome , cytoplasmic translational elongation , cytosolic large ribosomal subunit	-, Large ribosomal subunit protein P1/P2, N-terminal domain, Large ribosomal subunit protein P2, eukaryotes, Large ribosomal subunit protein P1/P2	NCBI;cellular organisms;Eukaryota;	K02943	03010 Ribosome(, 05171 Coronavirus disease - COVID-19	18913	20837	14736	NA	NA	NA	NA	NA	NA	NA	NA	NA
3656	NA	NA	rRNA binding , RNA binding , small ribosomal subunit , translation , structural constituent of ribosome	Small ribosomal subunit protein uS4, N-terminal, -, RNA-binding S4 domain, Small ribosomal subunit protein uS4, eukaryotic/archaeal, RNA-binding S4 domain superfamily, Small ribosomal subunit protein uS4, conserved site, Small ribosomal subunit protein uS4	NCBI;cellular organisms;Eukaryota;Viridiplantae;Streptophyta;Streptophytina;Embryophyta;	K02997	03010 Ribosome(, 05171 Coronavirus disease - COVID-19	22251	32901	90684	62261	80058	69166	NA	NA	NA	0.08366709	0.116812125	0.094548691
3661	NA	NA	ribosome biogenesis , ribonucleoprotein complex	Ribosomal protein eL30-like superfamily, -, Large ribosomal subunit protein eL8-like, conserved site, Ribosomal protein eL8/Nhp2 family, Large ribosomal subunit protein eL8, Ribosomal protein eL8/eL30/eS12/Gadd45	NCBI;cellular organisms;Eukaryota;Viridiplantae;Streptophyta;Streptophytina;Embryophyta;	K02936	03010 Ribosome(, 05171 Coronavirus disease - COVID-19	NA	NA	NA	29352	30.64	26471	NA	NA	NA	0.039443575	0.044706632	0.036185386
3669	NA	NA	structural constituent of ribosome , translation , ribosome	Large ribosomal subunit protein eL31, conserved site, Large ribosomal subunit protein eL31, Large ribosomal subunit protein eL31 domain superfamily, -	NCBI;cellular organisms;Eukaryota;Viridiplantae;Streptophyta;Streptophytina;Embryophyta;	K02910	03010 Ribosome(, 05171 Coronavirus disease - COVID-19	NA	NA	NA	17789	NA	17078	NA	NA	NA	0.002390507	0	0.002334532
3691	NA	NA	photosystem II repair , photosystem II assembly , photosystem II	Photosystem II Psb27, Photosystem II Psb27 superfamily	NCBI;cellular organisms;Eukaryota;Viridiplantae;Chlorophyta;core chlorophytes;Chlorophyceae;CS clade;Chlamydomonadales;	K08902	01100 Metabolic pathways(, 00195 Photosynthesis	13351	15354	14736	NA	29651	25617	0.019531685	0.022820584	0.021404629	NA	NA	NA
3697	NA	NA	ATP binding , protein folding , protein folding chaperone	GroES chaperonin family, GroES-like superfamily, -, Chaperonin GroES, conserved site, GroES chaperonin superfamily	NCBI;cellular organisms;Eukaryota;Viridiplantae;Streptophyta;Streptophytina;Embryophyta;	K04078	NA	NA	54835	45342	111.18	108.72	107.59	NA	NA	NA	0.149405038	0.158632669	0.147073615
3707	NA	NA	racemase and epimerase activity, acting on carbohydrates and derivatives , carbohydrate metabolic process , pentose-phosphate shunt , D-ribulose-phosphate 3-epimerase activity	Ribulose-phosphate 3-epimerase-like, Ribulose-phosphate 3-epimerase, -, Aldolase-type TIM barrel, Ribulose-phosphate binding barrel	NCBI;cellular organisms;Eukaryota;Viridiplantae;Chlorophyta;core chlorophytes;Chlorophyceae;CS clade;Chlamydomonadales;	K01783	01100 Metabolic pathways(, 01110 Biosynthesis of secondary metabolites(, 01120 Microbial metabolism in diverse environments(, 01200 Carbon metabolism, 01230 Biosynthesis of amino acids, 00030 Pentose phosphate pathway, 00040 Pentose and glucuronate interconversions, 00710 Carbon fixation in photosynthetic organisms	97905	100.9	106.55	12452	25698	18786	0.14322894	0.149967235	0.154768137	NA	NA	NA
3740	NA	NA	NA	-, NTF2-like domain superfamily	NCBI;cellular organisms;Eukaryota;		NA	NA	NA	NA	26683	NA	34156	NA	NA	NA	NA	NA	NA
3761	NA	NA	magnesium ion binding , 3'(2'),5'-bisphosphate nucleotidase activity , sulfur compound metabolic process , phosphatidylinositol phosphate biosynthetic process	-, 3'(2'),5'-bisphosphate nucleotidase CysQ, Inositol monophosphatase, conserved site, Inositol monophosphatase-like, Inositol monophosphatase, metal-binding site	NCBI;cellular organisms;Eukaryota;Viridiplantae;Chlorophyta;core chlorophytes;Chlorophyceae;CS clade;Chlamydomonadales;	K01082	01100 Metabolic pathways(, 01120 Microbial metabolism in diverse environments(, 00920 Sulfur metabolism	77879	12064	13603	NA	NA	NA	0.011393214	0.017930671	0.019758902	NA	NA	NA
3769	NA	NA	NA	-, CoA-binding, NAD(P)-binding domain superfamily	NCBI;cellular organisms;	NA	NA	NA	NA	NA	NA	NA	NA	NA	NA	NA	NA	NA	NA
3781	NA	NA	ATP binding , nucleotide binding , aminoacyl-tRNA ligase activity , tRNA aminoacylation for protein translation , tryptophanyl-tRNA aminoacylation , tryptophan-tRNA ligase activity	-, Aminoacyl-tRNA synthetase, class Ic, Tryptophan-tRNA ligase, Rossmann-like alpha/beta/alpha sandwich fold, Aminoacyl-tRNA synthetase, class I, conserved site	NCBI;cellular organisms;Eukaryota;Viridiplantae;Chlorophyta;core chlorophytes;	K01867	00970 Aminoacyl-tRNA biosynthesis	55628	54835	34006	NA	NA	NA	0.008138031	0.008150102	0.004939508	NA	NA	NA
3818	NA	NA	phosphogluconate dehydrogenase (decarboxylating) activity , pentose-phosphate shunt , NADP binding	NAD(P)-binding domain superfamily, -, 6-phosphogluconate dehydrogenase, decarboxylating, 6-phosphogluconate dehydrogenase, C-terminal, 6-phosphogluconate dehydrogenase, 6-phosphogluconate dehydrogenase, NADP-binding, 6-phosphogluconate dehydrogenase, domain 2, 6-phosphogluconate dehydrogenase-like, C-terminal domain superfamily	NCBI;cellular organisms;Eukaryota;Viridiplantae;Chlorophyta;core chlorophytes;	K00033	01100 Metabolic pathways(, 01110 Biosynthesis of secondary metabolites(, 01120 Microbial metabolism in diverse environments(, 01200 Carbon metabolism, 00030 Pentose phosphate pathway, 00480 Glutathione metabolism	NA	NA	NA	17789	29651	NA	0	0	0	NA	NA	NA
3824	PredHel=2	NA	NA	Glucosidase II beta subunit-like, Glucosidase II beta subunit, N-terminal, -	NCBI;cellular organisms;Eukaryota;Viridiplantae;Streptophyta;Streptophytina;Embryophyta;Tracheophyta;Euphyllophyta;Spermatophyta;Magnoliopsida;Mesangiospermae;	NA	NA	NA	NA	NA	NA	NA	NA	NA	NA	NA	NA	NA	NA
3833	NA	NA	acyltransferase activity, transferring groups other than amino-acyl groups , acyltransferase activity	Thiolase, Thiolase, C-terminal, -, Thiolase, acyl-enzyme intermediate active site, Thiolase, conserved site, Thiolase-like, Thiolase, N-terminal	NCBI;cellular organisms;Eukaryota;Opisthokonta;Fungi;Dikarya;Basidiomycota;Pucciniomycotina;Microbotryomycetes;	K07513	01100 Metabolic pathways(, 01110 Biosynthesis of secondary metabolites(, 01212 Fatty acid metabolism, 00071 Fatty acid degradation, 00592 alpha-Linolenic acid metabolism, 01040 Biosynthesis of unsaturated fatty acids, 00270 Cysteine and methionine metabolism, 04146 Peroxisome, 03320 PPAR signaling pathway	22251	21934	90684	NA	NA	NA	NA	NA	NA	NA	NA	NA
3842	NA	NA	NA	Lipid-binding protein POX18/NSL-TP1, SCP2 sterol-binding domain, SCP2 sterol-binding domain superfamily	NCBI;cellular organisms;Eukaryota;Viridiplantae;Chlorophyta;core chlorophytes;Chlorophyceae;CS clade;Chlamydomonadales;		NA	12238	10967	15.87	NA	19767	NA	0.017903435	0.016300205	0.02305181	NA	NA	NA
3862	PredHel=3	NA	NA	BAP29/BAP31, transmembrane domain, -	NCBI;cellular organisms;Eukaryota;Viridiplantae;Chlorophyta;core chlorophytes;Chlorophyceae;CS clade;Chlamydomonadales;		NA	14463	87736	11335	NA	NA	NA	0.021158472	0.013040164	0.016464541	NA	NA	NA
3933	NA	NA	proteolysis , metallopeptidase activity , zinc ion binding	-, Aminopeptidase N-like , N-terminal domain superfamliy, Aminopeptidase N-type, Peptidase M1, alanine aminopeptidase/leukotriene A4 hydrolase, Peptidase M4/M1, CTD superfamily, Aminopeptidase N-like , N-terminal domain, Peptidase M1, membrane alanine ami	NCBI;cellular organisms;Eukaryota;Viridiplantae;Streptophyta;Klebsormidiophyceae;Klebsormidiales;Klebsormidiaceae;Klebsormidium;Klebsormidium nitens;	K08776	NA	NA	NA	NA	50698	36.57	49526	NA	NA	NA	0.06812859	0.053359057	0.067701161
3996	NA	NA	threonine-type endopeptidase activity , proteolysis involved in protein catabolic process , proteasome core complex	Proteasome B-type subunit, Peptidase T1A, proteasome beta-subunit, -, Proteasome, subunit alpha/beta, Nucleophile aminohydrolases, N-terminal	NCBI;cellular organisms;Eukaryota;Viridiplantae;Streptophyta;Streptophytina;Embryophyta;	K02739	03050 Proteasome, 05010 Alzheimer disease, 05012 Parkinson disease, 05014 Amyotrophic lateral sclerosis(, 05016 Huntington disease(, 05017 Spinocerebellar ataxia, 05020 Prion disease, 05022 Pathways of neurodegeneration - multiple diseases(	NA	NA	NA	24015	21744	12809	NA	NA	NA	0.032271649	0.031726534	0.017509675
3999	NA	NA	mitochondrion , respiratory chain complex IV	-, Cytochrome c oxidase, subunit VIb superfamily, Cytochrome c oxidase, subunit VIb, Cytochrome oxidase c subunit VIb-like	NCBI;cellular organisms;Eukaryota;Viridiplantae;Streptophyta;Streptophytina;	K02267	01100 Metabolic pathways(, 00190 Oxidative phosphorylation, 04260 Cardiac muscle contraction, 04714 Thermogenesis, 05208 Chemical carcinogenesis - reactive oxygen species, 05010 Alzheimer disease, 05012 Parkinson disease, 05014 Amyotrophic lateral sclerosis(, 05016 Huntington disease(, 05020 Prion disease, 05022 Pathways of neurodegeneration - multiple diseases(, 05415 Diabetic cardiomyopathy, 04…	NA	NA	NA	35578	19767	42695	NA	NA	NA	0.004781015	0.002884191	0.005836331
4053	NA	NA	NA	-, Rhodanese-like domain superfamily, Rhodanese-like domain, Rhodanese-like domain-containing protein 14	NCBI;cellular organisms;Eukaryota;Viridiplantae;Streptophyta;Streptophytina;Embryophyta;Tracheophyta;Euphyllophyta;Spermatophyta;Magnoliopsida;Mesangiospermae;		NA	NA	NA	NA	62261	69186	59773	NA	NA	NA	0.008366709	0.010094886	0.008170863
4056	NA	NA	ATP binding , protein phosphorylation , protein kinase activity	Protein kinase-like domain superfamily, Protein kinase domain, Serine/threonine-protein kinase, active site, -, Protein kinase, ATP binding site	NCBI;cellular organisms;Eukaryota;Viridiplantae;Streptophyta;Streptophytina;Embryophyta;	NA	NA	NA	NA	NA	NA	NA	NA	NA	NA	NA	NA	NA	NA
4067	NA	NA	O-phospho-L-serine, L-serine biosynthetic process	Phosphoserine aminotransferase, -, Aminotransferase class V domain, Pyridoxal phosphate-dependent transferase, major domain, Pyridoxal phosphate-dependent transferase, small domain, Pyridoxal phosphate-dependent transferase	NCBI;cellular organisms;Eukaryota;Viridiplantae;Chlorophyta;core chlorophytes;Chlorophyceae;CS clade;Chlamydomonadales;	K00831	01100 Metabolic pathways(, 01110 Biosynthesis of secondary metabolites(, 01120 Microbial metabolism in diverse environments(, 01200 Carbon metabolism, 01230 Biosynthesis of amino acids, 01240 Biosynthesis of cofactors, 00680 Methane metabolism, 00240 Pyrimidine metabolism, 00270 Cysteine and methionine metabolism, 00750 Vitamin B6 metabolism	87892	94316	92951	17789	15814	42695	0.128580542	0.140181465	0.135015045	NA	NA	NA
4115	NA	NA	translation , structural constituent of ribosome , ribosome	-, Small ribosomal subunit protein uS11, Small ribosomal subunit protein uS11 superfamily, Small ribosomal subunit protein uS11, conserved site	NCBI;cellular organisms;Eukaryota;Viridiplantae;Streptophyta;Streptophytina;Embryophyta;	K02955	03010 Ribosome(, 05171 Coronavirus disease - COVID-19	44502	49351	47609	17789	NA	NA	NA	NA	NA	0.002390507	0	0
4127	NA	NA	phosphate ion transmembrane transport , phosphate ion binding , ATP-binding cassette (ABC) transporter complex	-, PBP domain, Phosphate ABC transporter, substrate-binding protein PstS	NCBI;cellular organisms;Bacteria;	K02040	02010 ABC transporters, 02020 Two-component system, 05152 Tuberculosis	NA	NA	NA	31.13	37558	26471	NA	NA	NA	NA	NA	NA
4161	NA	NA	vesicle-mediated transport , membrane coat , intracellular protein transport , Golgi apparatus , AP-1 adaptor complex	Armadillo-like helical, -, Adaptor protein complex AP-1, gamma subunit, Armadillo-type fold, Clathrin/coatomer adaptor, adaptin-like, N-terminal	NCBI;cellular organisms;Eukaryota;Viridiplantae;Streptophyta;Streptophytina;	K12391	04142 Lysosome, 05170 Human immunodeficiency virus 1 infection	NA	NA	NA	25794	16802	25617	NA	NA	NA	0.034662291	0.024515693	0.035017983
4210	PredHel=4	NA	NA	NA	NCBI;cellular organisms;Bacteria;		NA	NA	NA	NA	26683	NA	17078	NA	NA	NA	NA	NA	NA
4214	NA	NA	NA	-, NAD-dependent epimerase/dehydratase, NAD(P)-binding domain superfamily	NCBI;cellular organisms;Eukaryota;Viridiplantae;Chlorophyta;core chlorophytes;		NA	23364	21934	12469	NA	NA	NA	0.034180082	0.03260041	0.018111721	NA	NA	NA
4221	NA	NA	glycosyltransferase activity , membrane	Glycosyltransferase 34	NCBI;cellular organisms;Eukaryota;Viridiplantae;Streptophyta;Streptophytina;Embryophyta;Tracheophyta;Euphyllophyta;Spermatophyta;Magnoliopsida;Mesangiospermae;	NA	NA	NA	NA	NA	NA	NA	NA	NA	NA	NA	NA	NA	NA
4310	NA	NA	NA	NA	NA		NA	20026	18644	18137	NA	NA	NA	NA	NA	NA	NA	NA	NA
4311	NA	NA	translation , structural constituent of ribosome , ribosome	-, Small ribosomal subunit protein uS15, N-terminal, Small ribosomal subunit protein uS15, Small ribosomal subunit protein uS15, archaea/eukaryotes, uS15/NS1, RNA-binding domain superfamily	NCBI;cellular organisms;Eukaryota;Viridiplantae;Streptophyta;Streptophytina;Embryophyta;	K02953	03010 Ribosome(, 05171 Coronavirus disease - COVID-19	44502	NA	NA	24015	30.64	27325	NA	NA	NA	0.032271649	0.044706632	0.037352789
4312	NA	NA	photosystem II oxygen evolving complex , oxygen evolving activity , photosystem II assembly , photosystem II stabilization	Outer membrane protein/outer membrane enzyme PagP, beta-barrel, -, Photosystem II extrinsic protein O	NCBI;cellular organisms;Eukaryota;Viridiplantae;Streptophyta;Streptophytina;Embryophyta;	K02716	01100 Metabolic pathways(, 00195 Photosynthesis	89005	98703	10202	114.74	134.42	139.19	NA	NA	NA	0.154189009	0.196131378	0.190270253
4320	NA	NA	mitochondrial inner membrane , mitochondrial respiratory chain complex IV	Cytochrome c oxidase, subunit VIa, Cytochrome c oxidase, subunit VIa superfamily	NCBI;cellular organisms;Eukaryota;Viridiplantae;Streptophyta;Streptophytina;Embryophyta;Bryophyta;Sphagnophytina;Sphagnopsida;Sphagnales;Sphagnaceae;Sphagnum;Sphagnum fallax;	NA	NA	NA	NA	NA	NA	NA	NA	NA	NA	NA	NA	NA	NA
4372	NA	NA	NA	-	NA		NA	NA	NA	NA	53366	98837	34156	NA	NA	NA	NA	NA	NA
4402	NA	NA	4-alpha-hydroxytetrahydrobiopterin dehydratase activity , tetrahydrobiopterin biosynthetic process	Pterin 4 alpha carbinolamine dehydratase, Pterin 4 alpha carbinolamine dehydratase superfamily, -	NCBI;cellular organisms;Eukaryota;Viridiplantae;Streptophyta;Streptophytina;Embryophyta;Tracheophyta;Euphyllophyta;Spermatophyta;Magnoliopsida;Mesangiospermae;eudicotyledons;Gunneridae;Pentapetalae;	K01724	01100 Metabolic pathways(, 00790 Folate biosynthesis	NA	NA	NA	62261	59302	42695	NA	NA	NA	0.008366709	0.008652718	0.005836331
4533	NA	NA	outer membrane	-, Surface antigen D15-like, Bacterial surface antigen (D15), POTRA domain, BamA/TamA-like	NCBI;cellular organisms;Eukaryota;Viridiplantae;Streptophyta;Streptophytina;Embryophyta;	K07277	NA	NA	NA	NA	26683	29651	51234	NA	NA	NA	0.003585694	0.004326359	0.007003597
4641	NA	NA	NA	-	NCBI;cellular organisms;Eukaryota;Viridiplantae;Streptophyta;Streptophytina;Embryophyta;		NA	NA	NA	NA	17789	19767	NA	NA	NA	NA	0.002390507	0.002884191	0
4651	NA	NA	GTP binding	-, Translation elongation factor EFTu-like, domain 2, Translation elongation factor EF1A/initiation factor IF2gamma, C-terminal, Translation elongation factor EFTu/EF1A, C-terminal, Translation protein, beta-barrel domain superfamily	NCBI;cellular organisms;Eukaryota;Viridiplantae;Chlorophyta;core chlorophytes;Chlorophyceae;CS clade;Chlamydomonadales;	NA	NA	NA	NA	NA	NA	NA	NA	NA	NA	NA	NA	NA	NA
4681	NA	NA	hydrolase activity	-, Pre-nudix hydrolase domain, NUDIX hydrolase-like domain superfamily, NUDIX hydrolase domain, Nudix hydrolase 6-like, NUDIX hydrolase, conserved site	NCBI;cellular organisms;Eukaryota;Viridiplantae;Streptophyta;Streptophytina;	NA	NA	NA	NA	NA	NA	NA	NA	NA	NA	NA	NA	NA	NA
4685	NA	NA	protein folding , protein-folding chaperone binding , adenyl-nucleotide exchange factor activity , protein homodimerization activity	GrpE nucleotide exchange factor, head, GrpE nucleotide exchange factor, -	NCBI;cellular organisms;Eukaryota;Viridiplantae;Streptophyta;Streptophytina;Embryophyta;Tracheophyta;Euphyllophyta;Spermatophyta;Magnoliopsida;Mesangiospermae;eudicotyledons;Gunneridae;Pentapetalae;	K03687	NA	NA	NA	NA	26683	29651	25617	NA	NA	NA	0.003585694	0.004326359	0.003501798
4700	NA	NA	ribosome , translational elongation , structural constituent of ribosome , cytoplasmic translational elongation , cytosolic large ribosomal subunit	-, Large ribosomal subunit protein P2, eukaryotes, Large ribosomal subunit protein P1/P2, Large ribosomal subunit protein P1/P2, N-terminal domain	NCBI;cellular organisms;Eukaryota;Viridiplantae;Streptophyta;Streptophytina;Embryophyta;Tracheophyta;Euphyllophyta;Spermatophyta;Magnoliopsida;Mesangiospermae;eudicotyledons;Gunneridae;Pentapetalae;	K02943	03010 Ribosome(, 05171 Coronavirus disease - COVID-19	NA	NA	NA	53366	39535	59773	NA	NA	NA	0.007171388	0.005768527	0.008170863
4766	NA	NA	NA	NA	NCBI;cellular organisms;Eukaryota;Viridiplantae;Chlorophyta;core chlorophytes;Chlorophyceae;CS clade;Chlamydomonadales;Chlamydomonadaceae;Chlamydomonas;Chlamydomonas eustigma;	NA	NA	NA	NA	NA	NA	NA	NA	NA	NA	NA	NA	NA	NA
4798	NA	NA	thylakoid membrane , electron transfer activity , photosynthesis , photosystem I , 4 iron, 4 sulfur cluster binding , photosynthetic electron transport in photosystem I	4Fe-4S ferredoxin-type, iron-sulphur binding domain, -, 4Fe-4S ferredoxin, iron-sulphur binding, conserved site, Photosystem I protein PsaC	NCBI;cellular organisms;Eukaryota;	K02691	01100 Metabolic pathways(, 00195 Photosynthesis	NA	NA	NA	88944	10872	NA	NA	NA	NA	NA	NA	NA
4844	PredHel=1	NA	galactose metabolic process , UDP-glucose 4-epimerase activity	NAD(P)-binding domain superfamily, -, NAD-dependent epimerase/dehydratase, UDP-glucose 4-epimerase	NCBI;cellular organisms;Eukaryota;Opisthokonta;Fungi;Dikarya;Basidiomycota;Pucciniomycotina;Microbotryomycetes;	K01784	01100 Metabolic pathways(, 01250 Biosynthesis of nucleotide sugars, 00052 Galactose metabolism, 00520 Amino sugar and nucleotide sugar metabolism, 00541 O-Antigen nucleotide sugar biosynthesis	NA	21934	22671	NA	NA	NA	NA	NA	NA	NA	NA	NA
5053	NA	NA	molecular adaptor activity , proteasome assembly	Proteasome component Ecm29, -	NCBI;cellular organisms;Eukaryota;Viridiplantae;Chlorophyta;core chlorophytes;Chlorophyceae;CS clade;Chlamydomonadales;Dunaliellaceae;Dunaliella;Dunaliella salina;	K11886	NA	44502	54835	68013	NA	NA	NA	0.006510366	0.008150102	0.00987916	NA	NA	NA
5546	NA	NA	protein targeting , ATP binding , intracellular protein transport , membrane , protein import	P-loop containing nucleoside triphosphate hydrolase, SecA, preprotein cross-linking domain, SecA DEAD-like, N-terminal, SecA conserved site, Protein translocase subunit SecA, SecA, preprotein cross-linking domain superfamily, -, SecA, C-terminal helicase domain, SecA motor DEAD	NCBI;cellular organisms;Eukaryota;Viridiplantae;Chlorophyta;core chlorophytes;Chlorophyceae;CS clade;	K03070	03060 Protein export, 03070 Bacterial secretion system, 02024 Quorum sensing	16688	12064	17003	NA	NA	NA	0.024413508	0.017930671	0.024697538	NA	NA	NA
5602	NA	NA	NA	Large ribosomal subunit protein uL10-like domain superfamily	NCBI;cellular organisms;Bacteria;Proteobacteria;Alphaproteobacteria;Rhodospirillales;Acetobacteraceae;	K02864	03010 Ribosome(	NA	NA	NA	26683	29651	NA	NA	NA	NA	NA	NA	NA
6048	NA	NA	NA	Nascent polypeptide-associated complex NAC domain, Transcription factor BTF3, -, NAC A/B domain superfamily	NCBI;cellular organisms;Eukaryota;Opisthokonta;Fungi;Dikarya;Basidiomycota;Agaricomycotina;Agaricomycetes;	NA	NA	NA	NA	NA	NA	NA	NA	NA	NA	NA	NA	NA	NA
6328	NA	NA	glycogen phosphorylase activity , carbohydrate metabolic process	Glycosyl transferase, family 35, -	NCBI;cellular organisms;Eukaryota;Viridiplantae;Chlorophyta;core chlorophytes;	K00688	01100 Metabolic pathways(, 01110 Biosynthesis of secondary metabolites(, 00500 Starch and sucrose metabolism, 04217 Necroptosis, 02026 Biofilm formation - Escherichia coli, 04910 Insulin signaling pathway, 04922 Glucagon signaling pathway, 04931 Insulin resistance	15576	14257	10202	NA	NA	NA	0.022786721	0.021190118	0.014818813	NA	NA	NA
7337	NA	NA	magnesium ion binding , pyruvate kinase activity , potassium ion binding , glycolytic process , catalytic activity	Pyruvate kinase, C-terminal domain superfamily, Pyruvate kinase, Pyruvate/Phosphoenolpyruvate kinase-like domain superfamily, Pyruvate kinase-like domain superfamily, Pyruvate kinase, barrel	NCBI;cellular organisms;Eukaryota;Viridiplantae;Chlorophyta;core chlorophytes;Chlorophyceae;CS clade;Sphaeropleales;Selenastraceae;	K00873	01100 Metabolic pathways(, 01110 Biosynthesis of secondary metabolites(, 01120 Microbial metabolism in diverse environments(, 01200 Carbon metabolism, 01230 Biosynthesis of amino acids, 00010 Glycolysis / Gluconeogenesis, 00620 Pyruvate metabolism, 04922 Glucagon signaling pathway, 05203 Viral carcinogenesis, 05230 Central carbon metabolism in cancer, 05165 Human papillomavirus infection, 04930 T…	89005	98703	11335	NA	NA	NA	0.013020879	0.014670184	0.016464541	NA	NA	NA
7563	NA	NA	carbonate dehydratase activity , zinc ion binding	-, Carbonic anhydrase, Carbonic anhydrase superfamily	NCBI;cellular organisms;Eukaryota;Opisthokonta;Fungi;Dikarya;Basidiomycota;Agaricomycotina;Agaricomycetes;Agaricomycetes incertae sedis;	K01673	01100 Metabolic pathways(, 00910 Nitrogen metabolism	NA	32901	34006	NA	NA	NA	NA	NA	NA	NA	NA	NA
7830	NA	NA	NA	NA	NCBI;cellular organisms;Eukaryota;Viridiplantae;Chlorophyta;core chlorophytes;Chlorophyceae;CS clade;Chlamydomonadales;Chlamydomonadaceae;Chlamydomonas;Chlamydomonas eustigma;		NA	11126	98703	13603	NA	NA	NA	0.016276648	0.014670184	0.019758902	NA	NA	NA
7900	PredHel=11	NA	transmembrane transport , transmembrane transporter activity , membrane	Nucleobase cation symporter 2 family, -	NCBI;cellular organisms;Eukaryota;Viridiplantae;Streptophyta;Klebsormidiophyceae;Klebsormidiales;Klebsormidiaceae;Klebsormidium;Klebsormidium nitens;	NA	NA	NA	NA	NA	NA	NA	NA	NA	NA	NA	NA	NA	NA
7903	PredHel=1	NA	hydrolase activity , metal ion binding , acid phosphatase activity	Iron/zinc purple acid phosphatase-like C-terminal domain, Metallo-dependent phosphatase-like, Calcineurin-like phosphoesterase domain, ApaH type, Purple acid phosphatase, N-terminal, Purple acid phosphatase, metallophosphatase domain, Purple acid phosphatase-like, -, Purple acid phosphatase-like, N-terminal	NCBI;cellular organisms;Eukaryota;Viridiplantae;	K22390	NA	33377	54835	45342	NA	NA	NA	NA	NA	NA	NA	NA	NA
7959	NA	NA	ATP binding , proton motive force-driven ATP synthesis , proton transmembrane transport , ATP metabolic process , proton-transporting ATP synthase complex, catalytic core F(1) , proton-transporting ATP synthase activity, rotational mechanism , adenyl ribonucleotide binding	ATP synthase, F1 complex, alpha subunit nucleotide-binding domain, P-loop containing nucleoside triphosphate hydrolase, ATPase, alpha/beta subunit, nucleotide-binding domain, active site, -, ATP synthase, F1 complex, alpha subunit, ATPase, F1/V1/A1 complex, alpha/beta subunit, nucleotide-binding domain, ATP synthase, alpha subunit, C-terminal, ATPase, F1/V1/A1 complex, alpha/beta subunit, N-termi…	NCBI;cellular organisms;Eukaryota;Viridiplantae;Streptophyta;Streptophytina;Embryophyta;	K02132	01100 Metabolic pathways(, 00190 Oxidative phosphorylation, 04714 Thermogenesis, 05208 Chemical carcinogenesis - reactive oxygen species, 05010 Alzheimer disease, 05012 Parkinson disease, 05014 Amyotrophic lateral sclerosis(, 05016 Huntington disease(, 05020 Prion disease, 05022 Pathways of neurodegeneration - multiple diseases(, 05415 Diabetic cardiomyopathy	56.74	55932	62345	359.33	334.07	333.88	NA	NA	NA	0.482872029	0.487439439	0.456408019
8018	PredHel=9	NA	O-acyltransferase activity , lipid metabolic process	Wax synthase	NCBI;cellular organisms;Eukaryota;Viridiplantae;Chlorophyta;core chlorophytes;Chlorophyceae;CS clade;Chlamydomonadales;Volvocaceae;Gonium;Gonium pectorale;		NA	44502	32901	56677	NA	NA	NA	0.006510366	0.004890061	0.008232561	NA	NA	NA
8070	NA	NA	hydrolase activity , protein serine/threonine phosphatase activity	Metallo-dependent phosphatase-like, -, Serine/threonine-specific protein phosphatase/bis(5-nucleosyl)-tetraphosphatase, Serine/Threonine protein phosphatase PP2A-like, Calcineurin-like phosphoesterase domain, ApaH type	NCBI;cellular organisms;Eukaryota;Viridiplantae;Streptophyta;Streptophytina;	K04382	03015 mRNA surveillance pathway, 04013 MAPK signaling pathway - fly, 04350 TGF-beta signaling pathway, 04390 Hippo signaling pathway, 04391 Hippo signaling pathway - fly, 04071 Sphingolipid signaling pathway, 04151 PI3K-Akt signaling pathway, 04152 AMPK signaling pathway, 04140 Autophagy - animal, 04138 Autophagy - yeast, 04136 Autophagy - other, 04110 Cell cycle, 04111 Cell cycle - yeast, 04113 …	NA	NA	NA	62261	59302	34156	NA	NA	NA	0.008366709	0.008652718	0.004669064
8088	NA	NA	oxidoreductase activity , 9,9'-di-cis-zeta-carotene desaturase activity , carotenoid biosynthetic process	FAD/NAD(P)-binding domain superfamily, Amine oxidase, Zeta-carotene desaturase, -	NCBI;cellular organisms;Eukaryota;Viridiplantae;Chlorophyta;core chlorophytes;Chlorophyceae;CS clade;	K00514	01100 Metabolic pathways(, 01110 Biosynthesis of secondary metabolites(, 00906 Carotenoid biosynthesis	172.45	169.99	159.83	12452	22733	10247	0.252283649	0.252655405	0.232159468	NA	NA	NA
8132	NA	NA	NA	Glutathione S-transferase, C-terminal-like, Glutathione S-transferase, N-terminal, Glutathione S-transferase Theta, N-terminal, -, Glutathione S-transferase T1/2/3, Thioredoxin-like superfamily, Glutathione S-transferase, C-terminal domain superfamily, Glutathione transferase family	NCBI;cellular organisms;Eukaryota;Viridiplantae;Streptophyta;Streptophytina;Embryophyta;	K00799	01100 Metabolic pathways(, 00480 Glutathione metabolism, 00980 Metabolism of xenobiotics by cytochrome P450, 00982 Drug metabolism - cytochrome P450, 00983 Drug metabolism - other enzymes, 04212 Longevity regulating pathway - worm, 05200 Pathways in cancer, 05204 Chemical carcinogenesis - DNA adducts, 05207 Chemical carcinogenesis - receptor activation, 05208 Chemical carcinogenesis - reactive ox…	NA	NA	NA	53366	69186	34156	NA	NA	NA	0.007171388	0.010094886	0.004669064
8141	PredHel=2	NA	cellulose microfibril organization , membrane	COBRA, plant	NCBI;cellular organisms;Eukaryota;Viridiplantae;Streptophyta;Streptophytina;Embryophyta;Tracheophyta;Euphyllophyta;Spermatophyta;Magnoliopsida;Mesangiospermae;	NA	NA	NA	NA	NA	NA	NA	NA	NA	NA	NA	NA	NA	NA
8147	NA	NA	NA	-, Heat shock protein DnaJ, cysteine-rich domain superfamily	NCBI;cellular organisms;Eukaryota;Viridiplantae;Streptophyta;Streptophytina;Embryophyta;Tracheophyta;Euphyllophyta;Spermatophyta;Magnoliopsida;Mesangiospermae;		NA	NA	NA	NA	26683	19767	17078	NA	NA	NA	0.003585694	0.002884191	0.002334532
8158	NA	NA	heme binding , catalase activity , response to oxidative stress	Catalase, mono-functional, haem-containing, clades 1 and 3, Catalase haem-binding site, -, Catalase, mono-functional, haem-containing, Catalase active site, Catalase superfamily, Catalase core domain, Catalase immune-responsive domain	NCBI;cellular organisms;Eukaryota;Opisthokonta;Fungi;Dikarya;Basidiomycota;	K03781	01100 Metabolic pathways(, 01110 Biosynthesis of secondary metabolites(, 01200 Carbon metabolism, 00630 Glyoxylate and dicarboxylate metabolism, 00380 Tryptophan metabolism, 04016 MAPK signaling pathway - plant, 04011 MAPK signaling pathway - yeast, 04068 FoxO signaling pathway, 04146 Peroxisome, 04211 Longevity regulating pathway, 04212 Longevity regulating pathway - worm, 04213 Longevity regula…	10013	87736	45342	NA	NA	NA	NA	NA	NA	NA	NA	NA
8160	PredHel=1	NA	membrane , ammonium transmembrane transporter activity , ammonium transmembrane transport	Ammonium/urea transporter, -, Ammonium transporter AmtB-like domain	NCBI;cellular organisms;Eukaryota;Viridiplantae;Streptophyta;Streptophytina;Embryophyta;	K03320	NA	NA	NA	NA	16899	98837	14516	NA	NA	NA	0.022709082	0.014421245	0.019843114
8166	NA	NA	aspartic-type endopeptidase activity , proteolysis , lipid metabolic process	Aspartic peptidase domain superfamily, -, Aspartic peptidase A1 family, Aspartic peptidase, active site, Saposin-like type B, region 1, Saposin-like, Saposin B type domain, Peptidase family A1 domain, Saposin B type, region 2	NCBI;cellular organisms;Eukaryota;Viridiplantae;Streptophyta;Streptophytina;	K08245	NA	NA	NA	NA	156.54	159.13	152.85	NA	NA	NA	0.210360358	0.232185584	0.20894323
8170	NA	NA	ATP-dependent protein folding chaperone , protein folding , ATP binding , ATP hydrolysis activity , unfolded protein binding	-, Heat shock protein Hsp90 family, Histidine kinase/HSP90-like ATPase superfamily, HSP90, C-terminal domain, Ribosomal protein uS5 domain 2-type superfamily, Heat shock protein Hsp90, N-terminal, Heat shock protein Hsp90, conserved site, Histidine kinase	NCBI;cellular organisms;Eukaryota;Viridiplantae;Streptophyta;Streptophytina;Embryophyta;	K09487	04141 Protein processing in endoplasmic reticulum, 04151 PI3K-Akt signaling pathway, 04657 IL-17 signaling pathway, 04915 Estrogen signaling pathway, 04918 Thyroid hormone synthesis, 04626 Plant-pathogen interaction, 05200 Pathways in cancer, 05207 Chemical carcinogenesis - receptor activation, 05215 Prostate cancer, 05132 Salmonella infection, 05417 Lipid and atherosclerosis, 05418 Fluid shear s…	NA	NA	NA	NA	29651	51234	NA	NA	NA	0	0.004326359	0.007003597
8171	NA	NA	copper ion binding , oxidoreductase activity	Multicopper oxidase, Cupredoxin, -, Multicopper oxidase-like, N-terminal, Multicopper oxidase, C-terminal	NCBI;cellular organisms;Eukaryota;Viridiplantae;Streptophyta;Streptophytina;Embryophyta;	K06324	NA	NA	NA	NA	58703	68198	54.65	NA	NA	NA	0.078885806	0.099507274	0.074705578
8205	PredHel=1	NA	NA	PLAC8 motif-containing protein	NCBI;cellular organisms;Eukaryota;Viridiplantae;Streptophyta;Streptophytina;Embryophyta;Tracheophyta;Euphyllophyta;Spermatophyta;Magnoliopsida;Mesangiospermae;		NA	NA	NA	NA	16899	10872	93929	NA	NA	NA	0.022709082	0.015863267	0.012839927
8207	NA	NA	glycolytic process , 6-phosphofructokinase activity , fructose 6-phosphate metabolic process	Phosphofructokinase domain, Phosphofructokinase superfamily, ATP-dependent 6-phosphofructokinase, -	NCBI;cellular organisms;Eukaryota;Viridiplantae;Streptophyta;Streptophytina;Embryophyta;	K00850	01100 Metabolic pathways(, 01110 Biosynthesis of secondary metabolites(, 01120 Microbial metabolism in diverse environments(, 01200 Carbon metabolism, 01230 Biosynthesis of amino acids, 00010 Glycolysis / Gluconeogenesis, 00030 Pentose phosphate pathway, 00051 Fructose and mannose metabolism, 00052 Galactose metabolism, 00680 Methane metabolism, 03018 RNA degradation, 04066 HIF-1 signaling pathwa…	NA	NA	NA	2025-01-16	17791	16224	NA	NA	NA	0.021514433	0.025958736	0.022177919
8229	NA	NA	peptide-methionine (R)-S-oxide reductase activity , protein repair , oxidoreductase activity, acting on a sulfur group of donors, disulfide as acceptor , response to oxidative stress	Mss4-like superfamily, Peptide methionine sulfoxide reductase MsrB, Peptide methionine sulphoxide reductase MrsB domain, -	NCBI;cellular organisms;Eukaryota;Viridiplantae;Chlorophyta;core chlorophytes;Chlorophyceae;CS clade;Chlamydomonadales;	K07305	NA	25589	27417	28339	17789	NA	NA	0.037435119	0.040749769	0.041163531	NA	NA	NA
8246	NA	NA	structural constituent of ribosome , ribosome , translation , rRNA binding	Small ribosomal subunit protein bS6, Translation elongation factor EF1B/small ribosomal subunit protein bS6, Small ribosomal subunit protein bS6 superfamily	NCBI;cellular organisms;Eukaryota;Viridiplantae;Chlorophyta;core chlorophytes;Chlorophyceae;CS clade;Chlamydomonadales;		NA	16688	14257	19.27	NA	29651	34156	0.024413508	0.021190118	0.027990446	NA	NA	NA
8288	NA	NA	3-dehydroquinate dehydratase activity , shikimate 3-dehydrogenase (NADP+) activity	3-dehydroquinate dehydratase type I, Aldolase-type TIM barrel, Shikimate dehydrogenase family, -	NCBI;cellular organisms;Eukaryota;Viridiplantae;Streptophyta;Streptophytina;Embryophyta;Tracheophyta;Euphyllophyta;Spermatophyta;Magnoliopsida;	K13832	01100 Metabolic pathways(, 01110 Biosynthesis of secondary metabolites(, 01230 Biosynthesis of amino acids, 00380 Tryptophan metabolism, 00254 Aflatoxin biosynthesis	NA	NA	NA	46251	48.43	46111	NA	NA	NA	0.062152657	0.070663909	0.063032916
8293	NA	NA	phosphoribosylformylglycinamidine cyclo-ligase activity , 'de novo' IMP biosynthetic process	Phosphoribosylformylglycinamidine cyclo-ligase, -, PurM-like, N-terminal domain superfamily, PurM-like, N-terminal domain, PurM-like, C-terminal domain, PurM-like, C-terminal domain superfamily	NCBI;cellular organisms;Eukaryota;Viridiplantae;Streptophyta;Streptophytina;Embryophyta;	K01933	01100 Metabolic pathways(, 01110 Biosynthesis of secondary metabolites(, 00230 Purine metabolism	NA	NA	NA	35578	39535	59773	NA	NA	NA	0.004781015	0.005768527	0.008170863
8300	NA	NA	protein binding , DNA binding	-, UVR domain, Hemimethylated DNA-binding domain superfamily, Hemimethylated DNA-binding domain	NCBI;cellular organisms;Eukaryota;Viridiplantae;Streptophyta;Streptophytina;Embryophyta;		NA	NA	NA	NA	11563	1986-11-01	11101	NA	NA	NA	0.0155385	0.017304852	0.015174869
8341	NA	NA	translation , structural constituent of ribosome , ribosome	Large ribosomal subunit protein uL14, Large ribosomal subunit protein uL14 superfamily, -	NCBI;cellular organisms;Eukaryota;Viridiplantae;Chlorophyta;	K02894	03010 Ribosome(, 05171 Coronavirus disease - COVID-19	44502	44965	49876	NA	NA	NA	0.065103664	0.066831286	0.072446885	NA	NA	NA
8389	NA	NA	RNA binding , nucleic acid binding	Nucleotide-binding alpha-beta plait domain superfamily, -, RNA-binding domain superfamily, RNA recognition motif domain	NCBI;cellular organisms;Eukaryota;Viridiplantae;Chlorophyta;core chlorophytes;Chlorophyceae;CS clade;Chlamydomonadales;	K13207	NA	18913	98703	79348	NA	NA	NA	0.027668545	0.014670184	0.011525614	NA	NA	NA
8408	NA	NA	acetyl-CoA carboxylase activity , carboxyl- or carbamoyltransferase activity , acetyl-CoA carboxylase complex , fatty acid biosynthetic process , ligase activity	-, Acetyl-CoA carboxylase, alpha subunit, Acetyl-coenzyme A carboxyltransferase, C-terminal, ClpP/crotonase-like domain superfamily	NCBI;cellular organisms;Eukaryota;Viridiplantae;Chlorophyta;core chlorophytes;Chlorophyceae;CS clade;	K01962	01100 Metabolic pathways(, 01110 Biosynthesis of secondary metabolites(, 01120 Microbial metabolism in diverse environments(, 01200 Carbon metabolism, 01212 Fatty acid metabolism, 00620 Pyruvate metabolism, 00640 Propanoate metabolism, 00720 Carbon fixation pathways in prokaryotes, 00061 Fatty acid biosynthesis	55628	43868	90684	NA	NA	NA	0.008138031	0.006520082	0.013172214	NA	NA	NA
8409	NA	NA	protein binding , tubulin complex assembly , post-chaperonin tubulin folding pathway , alpha-tubulin binding	-, CAP Gly-rich domain, CAP Gly-rich domain superfamily, Tubulin-folding cofactor B, ubiquitin-like domain, Ubiquitin-like domain, Ubiquitin-like domain superfamily	NCBI;cellular organisms;Eukaryota;Viridiplantae;Chlorophyta;core chlorophytes;Chlorophyceae;CS clade;Chlamydomonadales;	K17262	NA	55628	65802	34006	NA	NA	NA	0.008138031	0.009780123	0.004939508	NA	NA	NA
8428	NA	NA	proteasome core complex , proteolysis involved in protein catabolic process , proteasome core complex, beta-subunit complex , proteasome-mediated ubiquitin-dependent protein catabolic process	Nucleophile aminohydrolases, N-terminal, -, Proteasome beta-type subunit, conserved site, Proteasome beta 3 subunit, Proteasome, subunit alpha/beta, Proteasome B-type subunit	NCBI;cellular organisms;Eukaryota;Opisthokonta;Fungi;Dikarya;Basidiomycota;Pucciniomycotina;Microbotryomycetes;	K02735	03050 Proteasome, 05010 Alzheimer disease, 05012 Parkinson disease, 05014 Amyotrophic lateral sclerosis(, 05016 Huntington disease(, 05017 Spinocerebellar ataxia, 05020 Prion disease, 05022 Pathways of neurodegeneration - multiple diseases(	44502	87736	45342	NA	NA	NA	NA	NA	NA	NA	NA	NA
8455	NA	NA	metal ion binding , proteolysis	-, Metalloenzyme, LuxS/M16 peptidase-like, Peptidase M16C associated	NCBI;cellular organisms;Eukaryota;Viridiplantae;Chlorophyta;core chlorophytes;Chlorophyceae;CS clade;	K06972	NA	44502	65802	11335	NA	NA	NA	0.006510366	0.009780123	0.016464541	NA	NA	NA
8508	NA	NA	outer membrane	Surface antigen D15-like, -, Bacterial surface antigen (D15)	NCBI;cellular organisms;Eukaryota;Viridiplantae;Chlorophyta;core chlorophytes;Chlorophyceae;CS clade;		NA	22251	23031	21537	NA	19767	NA	0.032551832	0.034230876	0.031283354	NA	NA	NA
8533	NA	NA	eukaryotic translation initiation factor 3 complex	-, Eukaryotic translation initiation factor 3 subunit A	NCBI;cellular organisms;Eukaryota;Viridiplantae;Streptophyta;Streptophytina;Embryophyta;	K03254	NA	NA	NA	NA	88944	88954	13662	NA	NA	NA	0.011952403	0.012979222	0.018675711
8557	NA	NA	NA	NAD(P)-binding domain superfamily, -, NAD-dependent epimerase/dehydratase	NCBI;cellular organisms;Eukaryota;Viridiplantae;Chlorophyta;core chlorophytes;Chlorophyceae;CS clade;		NA	22251	32901	22671	NA	NA	NA	0.003255183	0.004890061	0.003293053	NA	NA	NA
8573	NA	NA	ATP-dependent protein folding chaperone , protein refolding , ATP binding , protein folding	TCP-1-like chaperonin intermediate domain superfamily, Chaperonin Cpn60/GroEL, Chaperonin Cpn60, conserved site, GroEL-like equatorial domain superfamily, GroEL-like apical domain superfamily, Chaperonin Cpn60/GroEL/TCP-1 family, -	NCBI;cellular organisms;Eukaryota;Viridiplantae;Chlorophyta;core chlorophytes;	NA	NA	NA	NA	NA	NA	NA	NA	NA	NA	NA	NA	NA	NA
8578	NA	NA	cysteine-type deubiquitinase activity , protein deubiquitination	-, Ubiquitin specific protease, conserved site, Peptidase C19, ubiquitin carboxyl-terminal hydrolase, Papain-like cysteine peptidase superfamily, Ubiquitin specific protease domain	NCBI;cellular organisms;Eukaryota;Viridiplantae;Streptophyta;Streptophytina;Embryophyta;	K11841	04139 Mitophagy - yeast	NA	NA	NA	35578	NA	51234	NA	NA	NA	0.004781015	0	0.007003597
8601	NA	NA	acyltransferase activity , glycerophospholipid metabolic process , glycerol-3-phosphate O-acyltransferase activity	-, Glycerol-3-phosphate O-acyltransferase, chloroplast, Phospholipid/glycerol acyltransferase	NCBI;cellular organisms;Eukaryota;Viridiplantae;Chlorophyta;core chlorophytes;Chlorophyceae;CS clade;Chlamydomonadales;	K00630	01100 Metabolic pathways(, 00561 Glycerolipid metabolism, 00564 Glycerophospholipid metabolism	14463	14257	90684	NA	NA	NA	0.021158472	0.021190118	0.013172214	NA	NA	NA
8659	PredHel=7	NA	NA	THH1/TOM1/TOM3 domain, THH1/TOM1/TOM3	NCBI;cellular organisms;Eukaryota;Viridiplantae;Streptophyta;Streptophytina;Embryophyta;		NA	NA	NA	NA	16899	15814	19.64	NA	NA	NA	0.022709082	0.023074108	0.026847531
8665	PredHel=1	NA	protein binding	WW domain, -	NCBI;cellular organisms;Eukaryota;Viridiplantae;Chlorophyta;core chlorophytes;Chlorophyceae;CS clade;Chlamydomonadales;Chlamydomonadaceae;Chlamydomonas;unclassified Chlamydomonas;Chlamydomonas sp. UWO 241;		NA	10013	10967	10202	NA	NA	NA	0.014648398	0.016300205	0.014818813	NA	NA	NA
8685	NA	NA	carbohydrate metabolic process , phosphatase activity , phosphoric ester hydrolase activity , fructose 1,6-bisphosphate 1-phosphatase activity	Fructose-1,6-bisphosphatase class 1, -, Fructose-1,6-bisphosphatase, Fructose-1-6-bisphosphatase class I, N-terminal, Fructose-1,6-bisphosphatase, active site, Fructose-1-6-bisphosphatase class 1, C-terminal	NCBI;cellular organisms;Eukaryota;Opisthokonta;Fungi;Dikarya;Basidiomycota;Pucciniomycotina;	K03841	01100 Metabolic pathways(, 01110 Biosynthesis of secondary metabolites(, 01120 Microbial metabolism in diverse environments(, 01200 Carbon metabolism, 00010 Glycolysis / Gluconeogenesis, 00030 Pentose phosphate pathway, 00051 Fructose and mannose metabolism, 00710 Carbon fixation in photosynthetic organisms, 00680 Methane metabolism, 04152 AMPK signaling pathway, 04910 Insulin signaling pathway, …	66753	98703	34006	NA	NA	NA	NA	NA	NA	NA	NA	NA
8710	NA	NA	NA	-	NA		NA	NA	NA	NA	53366	69186	59773	NA	NA	NA	NA	NA	NA
8714	NA	NA	membrane , photosynthesis, light harvesting	Chlorophyll A-B binding protein, -, Chlorophyll A-B binding protein, plant and chromista	NCBI;cellular organisms;Eukaryota;Viridiplantae;Streptophyta;Streptophytina;Embryophyta;	K08912	01100 Metabolic pathways(, 00196 Photosynthesis - antenna proteins	33377	31804	32873	103.18	105.76	101.61	NA	NA	NA	0.13865454	0.154313752	0.138899062
8716	NA	NA	microtubule , microtubule-based process , GTPase activity , GTP binding , structural constituent of cytoskeleton	-, Tubulin/FtsZ, C-terminal, Tubulin, conserved site, Tubulin/FtsZ-like, C-terminal domain, Tubulin/FtsZ, 2-layer sandwich domain, Tubulin/FtsZ, GTPase domain, Tubulin, Tubulin/FtsZ, GTPase domain superfamily, Beta tubulin, Tubulin, C-terminal, Beta tubul	NCBI;cellular organisms;Eukaryota;Viridiplantae;	K07375	04145 Phagosome, 04540 Gap junction, 04814 Motor proteins, 05130 Pathogenic Escherichia coli infection, 05132 Salmonella infection, 05010 Alzheimer disease, 05012 Parkinson disease, 05014 Amyotrophic lateral sclerosis(, 05016 Huntington disease(, 05020 Prion disease, 05022 Pathways of neurodegeneration - multiple diseases(	381.61	364.1	365	108.51	157.15	125.52	NA	NA	NA	NA	NA	NA
8764	PredHel=2	NA	NA	-, Protein LOW PSII ACCUMULATION 2 like	NCBI;cellular organisms;Eukaryota;Viridiplantae;Chlorophyta;core chlorophytes;Chlorophyceae;CS clade;		NA	89005	65802	68013	NA	NA	NA	0.013020879	0.009780123	0.00987916	NA	NA	NA
8782	NA	NA	RNA splicing , exon-exon junction complex , nucleus	Mago nashi protein, Mago nashi superfamily, -	NCBI;cellular organisms;Eukaryota;Viridiplantae;Chlorophyta;core chlorophytes;Chlorophyceae;CS clade;	K12877	03040 Spliceosome, 03013 Nucleocytoplasmic transport, 03015 mRNA surveillance pathway	89005	10967	11335	NA	NA	NA	0.013020879	0.016300205	0.016464541	NA	NA	NA
8792	NA	NA	unfolded protein binding , ATP hydrolysis activity , ATP binding , protein folding , ATP-dependent protein folding chaperone	-, T-complex protein 1, alpha subunit, GroEL-like equatorial domain superfamily, Chaperonin TCP-1, conserved site, Chaperonin Cpn60/GroEL/TCP-1 family, GroEL-like apical domain superfamily, Chaperone tailless complex polypeptide 1 (TCP-1), TCP-1-like chap	NCBI;cellular organisms;Eukaryota;Viridiplantae;Streptophyta;Streptophytina;Embryophyta;	NA	NA	NA	NA	NA	NA	NA	NA	NA	NA	NA	NA	NA	NA
8809	NA	NA	ATP binding , nucleotide metabolic process , ATP adenylyltransferase activity	Ap4A phosphorylase 1/2, N-terminal domain, HIT-like superfamily, ATP adenylyltransferase, C-terminal, Ap4A phosphorylase 1/2-like, -, Ap4A phosphorylase 1/2	NCBI;cellular organisms;Eukaryota;Viridiplantae;Chlorophyta;core chlorophytes;Chlorophyceae;CS clade;Chlamydomonadales;	K00988	01100 Metabolic pathways(, 01120 Microbial metabolism in diverse environments(, 00920 Sulfur metabolism, 00230 Purine metabolism	33377	21934	34006	NA	NA	NA	0.004882848	0.003260041	0.004939508	NA	NA	NA
8816	NA	NA	NA	-	NCBI;cellular organisms;Eukaryota;Viridiplantae;Streptophyta;Streptophytina;Embryophyta;		NA	NA	NA	NA	26683	29651	25617	NA	NA	NA	0.03585694	0.043263588	0.035017983
8871	NA	NA	enzyme regulator activity , proteasome complex , regulation of protein catabolic process	-, 26S proteasome regulatory subunit, C-terminal, Proteasome component (PCI) domain, Winged helix DNA-binding domain superfamily	NCBI;cellular organisms;Eukaryota;Viridiplantae;Chlorophyta;core chlorophytes;Chlorophyceae;CS clade;Chlamydomonadales;	K03033	03050 Proteasome, 05169 Epstein-Barr virus infection, 05010 Alzheimer disease, 05012 Parkinson disease, 05014 Amyotrophic lateral sclerosis(, 05016 Huntington disease(, 05017 Spinocerebellar ataxia, 05020 Prion disease, 05022 Pathways of neurodegeneration - multiple diseases(	60078	54835	60078	NA	19767	NA	0.087890386	0.081501024	0.087265698	NA	NA	NA
8875	NA	NA	ATP binding , protein phosphorylation , protein kinase activity	Protein kinase, ATP binding site, Serine/threonine-protein kinase, active site, -, Protein kinase domain, Protein kinase-like domain superfamily, Serine-threonine/tyrosine-protein kinase, catalytic domain	NCBI;cellular organisms;Eukaryota;Viridiplantae;Streptophyta;Streptophytina;Embryophyta;Tracheophyta;Euphyllophyta;Spermatophyta;Magnoliopsida;Mesangiospermae;		NA	NA	NA	NA	26683	NA	17078	NA	NA	NA	0.003585694	0	0.002334532
8896	NA	NA	phosphogluconate dehydrogenase (decarboxylating) activity , pentose-phosphate shunt , NADP binding	6-phosphogluconate dehydrogenase, domain 2, 6-phosphogluconate dehydrogenase, -, 6-phosphogluconate dehydrogenase, C-terminal, 6-phosphogluconate dehydrogenase-like, C-terminal domain superfamily, NAD(P)-binding domain superfamily, 6-phosphogluconate dehydrogenase, NADP-binding	NCBI;cellular organisms;Eukaryota;Viridiplantae;Chlorophyta;	K00033	01100 Metabolic pathways(, 01110 Biosynthesis of secondary metabolites(, 01120 Microbial metabolism in diverse environments(, 01200 Carbon metabolism, 00030 Pentose phosphate pathway, 00480 Glutathione metabolism	89005	87736	90684	NA	NA	NA	0.013020879	0.013040164	0.013172214	NA	NA	NA
8904	NA	NA	NA	-, Glutathione S-transferase, N-terminal, Glutathione S-transferase, C-terminal, Glutathione S-transferase, C-terminal domain superfamily, Thioredoxin-like superfamily, Glutathione S-transferase, C-terminal-like, Glutathione transferase family	NCBI;cellular organisms;	K11209	NA	NA	NA	NA	36467	39535	30.74	NA	NA	NA	NA	NA	NA
8920	NA	NA	NA	ACT domain, ACT-like domain, ACT domain-containing protein ACR1-12, -	NCBI;cellular organisms;Eukaryota;Viridiplantae;Chlorophyta;core chlorophytes;Chlorophyceae;CS clade;Chlamydomonadales;		NA	89005	87736	56677	NA	NA	NA	0.013020879	0.013040164	0.008232561	NA	NA	NA
8923	NA	NA	oxidoreductase activity , oxidoreductase activity, acting on the aldehyde or oxo group of donors, NAD or NADP as acceptor	Aldehyde dehydrogenase, cysteine active site, -, Aldehyde dehydrogenase, C-terminal, Aldehyde dehydrogenase domain, Aldehyde/histidinol dehydrogenase, Aldehyde dehydrogenase, N-terminal, Aldehyde dehydrogenase, glutamic acid active site	NCBI;cellular organisms;Eukaryota;Opisthokonta;Fungi;Dikarya;Ascomycota;saccharomyceta;Pezizomycotina;leotiomyceta;sordariomyceta;Leotiomycetes;Helotiales;	K00128	01100 Metabolic pathways(, 01110 Biosynthesis of secondary metabolites(, 01120 Microbial metabolism in diverse environments(, 01240 Biosynthesis of cofactors, 00010 Glycolysis / Gluconeogenesis, 00053 Ascorbate and aldarate metabolism, 00620 Pyruvate metabolism, 00071 Fatty acid degradation, 00561 Glycerolipid metabolism, 00270 Cysteine and methionine metabolism, 00310 Lysine degradation, 00330 A…	44502	NA	NA	62261	35581	10247	NA	NA	NA	NA	NA	NA
8941	NA	NA	glutaminase activity , vitamin B6 biosynthetic process , pyridoxal phosphate biosynthetic process	Pyridoxal 5'-phosphate synthase subunit PdxT/SNO, PdxT/SNO family, conserved site, Class I glutamine amidotransferase-like, -	NCBI;cellular organisms;Eukaryota;Viridiplantae;Streptophyta;Streptophytina;Embryophyta;	K08681	01100 Metabolic pathways(, 01240 Biosynthesis of cofactors, 00750 Vitamin B6 metabolism	NA	NA	NA	8005	69186	93929	NA	NA	NA	0.010757216	0.010094886	0.012839927
8946	NA	NA	ATP binding , ATP-dependent peptidase activity , metalloendopeptidase activity , proteolysis , ATP hydrolysis activity	P-loop containing nucleoside triphosphate hydrolase, ATPase, AAA-type, core, -, Peptidase M41-like, Peptidase M41, ATPase, AAA-type, conserved site, AAA ATPase, AAA+ lid domain	NCBI;cellular organisms;Eukaryota;Viridiplantae;Chlorophyta;core chlorophytes;Chlorophyceae;CS clade;	K03798	NA	110.14	107.48	113.35	53366	13837	42695	0.161127985	0.159747061	0.164645409	NA	NA	NA
8948	PredHel=1	NA	NA	GRIM-19	NCBI;cellular organisms;Eukaryota;Viridiplantae;Chlorophyta;core chlorophytes;Chlorophyceae;CS clade;Chlamydomonadales;	K11353	01100 Metabolic pathways(, 00190 Oxidative phosphorylation, 04723 Retrograde endocannabinoid signaling, 04714 Thermogenesis, 05208 Chemical carcinogenesis - reactive oxygen species, 05010 Alzheimer disease, 05012 Parkinson disease, 05014 Amyotrophic lateral sclerosis(, 05016 Huntington disease(, 05020 Prion disease, 05022 Pathways of neurodegeneration - multiple diseases(, 05415 Diabetic cardiomy…	89005	98703	11335	NA	NA	NA	0.013020879	0.014670184	0.016464541	NA	NA	NA
8985	NA	NA	superoxide dismutase activity , superoxide metabolic process , metal ion binding	Manganese/iron superoxide dismutase, C-terminal, Manganese/iron superoxide dismutase, binding site, Manganese/iron superoxide dismutase, N-terminal, Manganese/iron superoxide dismutase, N-terminal domain superfamily, Manganese/iron superoxide dismutase, C-terminal domain superfamily, -, Manganese/iron superoxide dismutase	NCBI;cellular organisms;Eukaryota;Viridiplantae;Chlorophyta;core chlorophytes;Chlorophyceae;CS clade;	K04564	04013 MAPK signaling pathway - fly, 04068 FoxO signaling pathway, 04146 Peroxisome, 04211 Longevity regulating pathway, 04212 Longevity regulating pathway - worm, 04213 Longevity regulating pathway - multiple species, 05208 Chemical carcinogenesis - reactive oxygen species, 05016 Huntington disease(, 05417 Lipid and atherosclerosis	64528	64705	66879	14231	29651	14516	0.09440046	0.096170763	0.097144423	NA	NA	NA
9107	NA	NA	NA	PITH domain superfamily, PITH domain-containing protein 1-like, PITH domain, Galactose-binding-like domain superfamily	NCBI;cellular organisms;Eukaryota;Viridiplantae;Streptophyta;Streptophytina;Embryophyta;		NA	NA	NA	NA	8005	7907	51234	NA	NA	NA	0.010757216	0.011537054	0.007003597
9186	NA	NA	DNA-templated transcription , DNA-directed 5'-3' RNA polymerase activity	Nucleic acid-binding, OB-fold, DNA-directed RNA polymerases I, II, and III subunit RPABC3	NCBI;cellular organisms;Eukaryota;Opisthokonta;Fungi;Dikarya;Basidiomycota;Pucciniomycotina;Microbotryomycetes;	NA	NA	NA	NA	NA	NA	NA	NA	NA	NA	NA	NA	NA	NA
9212	NA	NA	lipid transfer activity , cytoplasm , intermembrane lipid transfer	Glycolipid transfer protein superfamily, Glycolipid transfer protein domain	NCBI;cellular organisms;Eukaryota;Viridiplantae;Streptophyta;Streptophytina;Embryophyta;Tracheophyta;Euphyllophyta;Spermatophyta;Magnoliopsida;Mesangiospermae;eudicotyledons;Gunneridae;Pentapetalae;	NA	NA	NA	NA	NA	NA	NA	NA	NA	NA	NA	NA	NA	NA
9224	PredHel=2	NA	NA	TB2/DP1/HVA22-related protein	NCBI;cellular organisms;Eukaryota;Opisthokonta;Fungi;Dikarya;Basidiomycota;Pucciniomycotina;Microbotryomycetes;	NA	NA	NA	NA	NA	NA	NA	NA	NA	NA	NA	NA	NA	NA
9300	NA	NA	translation , ribosome , structural constituent of ribosome	Small ribosomal subunit protein bS16 domain superfamily, -, Small ribosomal subunit protein bS16, Small ribosomal subunit protein bS16, conserved site	NCBI;cellular organisms;Eukaryota;Viridiplantae;	K02959	03010 Ribosome(	NA	NA	NA	26683	NA	25617	NA	NA	NA	NA	NA	NA
9313	NA	NA	acyltransferase activity, acyl groups converted into alkyl on transfer , catalytic activity	Citrate synthase superfamily, Succinyl-CoA synthetase, beta subunit, conserved site, -, Succinyl-CoA synthetase-like, Citrate synthase, NAD(P)-binding domain superfamily, Citrate synthase-like, large alpha subdomain, ATP-citrate lyase/succinyl-CoA ligase, conserved site, ATP-citrate lyase/succinyl-CoA ligase, active site, Citrate synthase-like, small alpha subdomain, ATP-citrate synthase/succinyl…	NCBI;cellular organisms;Eukaryota;Viridiplantae;Streptophyta;Streptophytina;Embryophyta;	K01648	01100 Metabolic pathways(, 01110 Biosynthesis of secondary metabolites(, 01120 Microbial metabolism in diverse environments(, 00020 Citrate cycle (TCA cycle), 00720 Carbon fixation pathways in prokaryotes	NA	NA	NA	77381	65233	80267	NA	NA	NA	0.10398553	0.095181061	0.109723561
9367	NA	NA	protein binding	-, Cleavage/polyadenylation specificity factor, A subunit, N-terminal, WD40/YVTN repeat-like-containing domain superfamily	NCBI;cellular organisms;Eukaryota;Viridiplantae;Streptophyta;Streptophytina;Embryophyta;	K10610	04120 Ubiquitin mediated proteolysis, 03420 Nucleotide excision repair, 05203 Viral carcinogenesis, 05170 Human immunodeficiency virus 1 infection, 05161 Hepatitis B	NA	NA	NA	44472	29651	51234	NA	NA	NA	0.005976202	0.004326359	0.007003597
9486	PredHel=1	NA	FAD binding	FAD-binding domain, -, FAD/NAD(P)-binding domain superfamily	NCBI;cellular organisms;Eukaryota;Viridiplantae;Streptophyta;Streptophytina;Embryophyta;		NA	NA	NA	NA	39135	38547	31594	NA	NA	NA	0.052590089	0.056243686	0.043188436
9670	NA	NA	GTP binding	Translocase of chloroplast 159/132, membrane anchor domain, -, GTPase GIMA/IAN/Toc, P-loop containing nucleoside triphosphate hydrolase, AIG1-type guanine nucleotide-binding (G) domain	NCBI;cellular organisms;Eukaryota;Viridiplantae;Streptophyta;Streptophytina;Embryophyta;		NA	NA	NA	NA	20457	18779	23909	NA	NA	NA	0.027490366	0.027400321	0.032683178
9677	NA	NA	NA	NA	NCBI;cellular organisms;Eukaryota;Viridiplantae;Chlorophyta;core chlorophytes;Chlorophyceae;CS clade;Chlamydomonadales;		NA	44502	65802	45342	NA	NA	NA	0.006510366	0.009780123	0.006586107	NA	NA	NA
9767	NA	NA	catalytic activity	Endonuclease/exonuclease/phosphatase superfamily, Endonuclease/exonuclease/phosphatase, -	NCBI;cellular organisms;Eukaryota;Viridiplantae;Chlorophyta;core chlorophytes;Chlorophyceae;CS clade;Chlamydomonadales;	NA	NA	NA	NA	NA	NA	NA	NA	NA	NA	NA	NA	NA	NA
9813	NA	NA	membrane	Prohibitin, Band 7/SPFH domain superfamily, -, Band 7 domain	NCBI;cellular organisms;Eukaryota;Viridiplantae;Chlorophyta;core chlorophytes;	K17080	NA	22251	NA	22671	NA	NA	NA	0.003255183	0	0.003293053	NA	NA	NA
9880	NA	NA	membrane , protein N-linked glycosylation , oligosaccharyltransferase complex	Dolichyl-diphosphooligosaccharide--protein glycosyltransferase subunit Swp1	NA		NA	NA	NA	NA	24015	18779	24763	NA	NA	NA	NA	NA	NA
9923	NA	NA	NA	-	NCBI;cellular organisms;Eukaryota;Viridiplantae;Chlorophyta;core chlorophytes;Chlorophyceae;CS clade;Chlamydomonadales;	K08244	NA	33377	54835	45342	NA	NA	NA	0.004882848	0.008150102	0.006586107	NA	NA	NA
10028	NA	NA	nucleic acid binding , RNA binding	K Homology domain, type 1 superfamily, -, K Homology domain, K Homology domain, type 1	NCBI;cellular organisms;Eukaryota;Viridiplantae;Chlorophyta;core chlorophytes;Chlorophyceae;CS clade;Chlamydomonadales;	K14944	NA	44502	43868	56677	NA	NA	NA	0.006510366	0.006520082	0.008232561	NA	NA	NA
10108	NA	NA	NA	-	NCBI;cellular organisms;Eukaryota;Viridiplantae;Chlorophyta;core chlorophytes;Chlorophyceae;CS clade;Chlamydomonadales;		NA	NA	43868	34006	NA	NA	NA	0	0.006520082	0.004939508	NA	NA	NA
10128	NA	NA	NA	-, Domain of unknown function DUF547	NCBI;cellular organisms;Eukaryota;Viridiplantae;Chlorophyta;core chlorophytes;Chlorophyceae;CS clade;Chlamydomonadales;		NA	33377	NA	34006	NA	NA	NA	0.004882848	0	0.004939508	NA	NA	NA
10182	NA	NA	metalloendopeptidase activity , proteolysis , metal ion binding	-, Peptidase M16, zinc-binding site, Peptidase M16, N-terminal, Metalloenzyme, LuxS/M16 peptidase-like	NCBI;cellular organisms;Eukaryota;Viridiplantae;Streptophyta;Streptophytina;Embryophyta;	NA	NA	NA	NA	NA	NA	NA	NA	NA	NA	NA	NA	NA	NA
10247	NA	NA	intramolecular lyase activity	-, Chalcone isomerase, orthogonal bundle domain superfamily, Chalcone isomerase superfamily, Chalcone isomerase, 3-layer sandwich, Chalcone isomerase	NCBI;cellular organisms;Eukaryota;Viridiplantae;Chlorophyta;core chlorophytes;Chlorophyceae;CS clade;Chlamydomonadales;		NA	18913	26321	22671	NA	49419	NA	0.027668545	0.039120789	0.032930534	NA	NA	NA
10250	NA	NA	phosphoribosylaminoimidazolesuccinocarboxamide synthase activity , purine nucleotide biosynthetic process	-, SAICAR synthetase, conserved site, SAICAR synthetase/ADE2, N-terminal	NCBI;cellular organisms;Eukaryota;Viridiplantae;Streptophyta;Streptophytina;Embryophyta;	K01923	01100 Metabolic pathways(, 01110 Biosynthesis of secondary metabolites(, 00230 Purine metabolism	NA	NA	NA	11563	88954	59773	NA	NA	NA	0.0155385	0.012979222	0.008170863
10261	NA	NA	rRNA processing , methyltransferase activity , RNA binding	-, rRNA 2'-O-methyltransferase fibrillarin-like, S-adenosyl-L-methionine-dependent methyltransferase superfamily, Fibrillarin, conserved site	NCBI;cellular organisms;Eukaryota;Viridiplantae;Chlorophyta;core chlorophytes;	K14563	03008 Ribosome biogenesis in eukaryotes	32264	32901	29472	NA	39535	NA	0.04720023	0.048900615	0.042809259	NA	NA	NA
10297	NA	NA	protein binding	Leucine-rich repeat, Leucine-rich repeat domain superfamily, Leucine-rich repeat, typical subtype, -	NCBI;cellular organisms;Eukaryota;Viridiplantae;Streptophyta;Streptophytina;Embryophyta;	NA	NA	NA	NA	NA	NA	NA	NA	NA	NA	NA	NA	NA	NA
10351	NA	NA	metal ion binding	Metalloenzyme, LuxS/M16 peptidase-like, -, Peptidase M16, C-terminal, Peptidase M16, N-terminal	NCBI;cellular organisms;Eukaryota;Viridiplantae;Streptophyta;Streptophytina;Embryophyta;	K06972	NA	NA	NA	NA	17789	16802	21348	NA	NA	NA	0.023905075	0.024515693	0.029182336
10518	NA	NA	Arp2/3 complex-mediated actin nucleation , Arp2/3 protein complex , actin cytoskeleton , actin filament polymerization	Arp2/3 complex subunit 2/4, Actin-related protein 2/3 complex subunit 2, -	NCBI;cellular organisms;Eukaryota;Viridiplantae;Streptophyta;Streptophytina;Embryophyta;	K05758	04144 Endocytosis, 04138 Autophagy - yeast, 04530 Tight junction, 04810 Regulation of actin cytoskeleton, 04666 Fc gamma R-mediated phagocytosis, 05130 Pathogenic Escherichia coli infection, 05132 Salmonella infection, 05131 Shigellosis, 05135 Yersinia infection, 05100 Bacterial invasion of epithelial cells	NA	NA	NA	35578	29651	17078	NA	NA	NA	0.004781015	0.004326359	0.002334532
10528	NA	NA	NA	-	NCBI;Not assigned;	NA	NA	NA	NA	NA	NA	NA	NA	NA	NA	NA	NA	NA	NA
10554	NA	NA	fructose-bisphosphate aldolase activity , glycolytic process	Aldolase-type TIM barrel, -, Fructose-bisphosphate aldolase, class-I	NCBI;cellular organisms;Eukaryota;Viridiplantae;Chlorophyta;core chlorophytes;Chlorophyceae;CS clade;Chlamydomonadales;	K01623	01100 Metabolic pathways(, 01110 Biosynthesis of secondary metabolites(, 01120 Microbial metabolism in diverse environments(, 01200 Carbon metabolism, 01230 Biosynthesis of amino acids, 00010 Glycolysis / Gluconeogenesis, 00030 Pentose phosphate pathway, 00051 Fructose and mannose metabolism, 00710 Carbon fixation in photosynthetic organisms, 00680 Methane metabolism, 04066 HIF-1 signaling pathway	16688	14257	19.27	NA	NA	NA	0.024413508	0.021190118	0.027990446	NA	NA	NA
10593	NA	NA	magnesium ion binding , pyruvate kinase activity , potassium ion binding , glycolytic process , catalytic activity	Pyruvate kinase, C-terminal domain superfamily, Pyruvate kinase, C-terminal, Pyruvate kinase, Pyruvate kinase, barrel, Pyruvate/Phosphoenolpyruvate kinase-like domain superfamily, Pyruvate kinase-like domain superfamily	NCBI;cellular organisms;Eukaryota;Viridiplantae;Chlorophyta;core chlorophytes;Chlorophyceae;CS clade;Chlamydomonadales;	K00873	01100 Metabolic pathways(, 01110 Biosynthesis of secondary metabolites(, 01120 Microbial metabolism in diverse environments(, 01200 Carbon metabolism, 01230 Biosynthesis of amino acids, 00010 Glycolysis / Gluconeogenesis, 00620 Pyruvate metabolism, 04922 Glucagon signaling pathway, 05203 Viral carcinogenesis, 05230 Central carbon metabolism in cancer, 05165 Human papillomavirus infection, 04930 T…	13351	16.45	12469	NA	NA	NA	0.019531685	0.024449564	0.018111721	NA	NA	NA
10611	NA	NA	glutamate synthase activity , nitrogen compound metabolic process	Aldolase-type TIM barrel, Glutamine amidotransferase type 2 domain, Glutamate synthase, central-N, -, Nucleophile aminohydrolases, N-terminal	NCBI;cellular organisms;Eukaryota;Viridiplantae;Chlorophyta;core chlorophytes;Chlorophyceae;CS clade;	K00264	01100 Metabolic pathways(, 01110 Biosynthesis of secondary metabolites(, 01120 Microbial metabolism in diverse environments(, 01230 Biosynthesis of amino acids, 00910 Nitrogen metabolism, 00240 Pyrimidine metabolism	61191	62512	63479	53366	7907	34156	0.089518636	0.092911316	0.092205787	NA	NA	NA
10642	NA	NA	lipid binding	-, Oxysterol-binding protein, Oxysterol-binding protein, conserved site, Oxysterol-binding protein superfamily	NCBI;cellular organisms;Eukaryota;Viridiplantae;Chlorophyta;core chlorophytes;Chlorophyceae;CS clade;Chlamydomonadales;Chlamydomonadaceae;Chlamydomonas;unclassified Chlamydomonas;Chlamydomonas sp. UWO 241;	NA	NA	NA	NA	NA	NA	NA	NA	NA	NA	NA	NA	NA	NA
10684	NA	NA	NA	NA	NA		NA	66753	76769	34006	NA	NA	NA	NA	NA	NA	NA	NA	NA
10715	NA	NA	ATP-dependent protein folding chaperone , protein folding , ATP binding , ATP hydrolysis activity , unfolded protein binding	Heat shock protein Hsp90, N-terminal, -, Histidine kinase/HSP90-like ATPase, Heat shock protein Hsp90 family, HSP90, C-terminal domain, Ribosomal protein uS5 domain 2-type superfamily, Histidine kinase/HSP90-like ATPase superfamily, Heat shock protein Hsp90, conserved site	NCBI;cellular organisms;Eukaryota;Opisthokonta;Fungi;Dikarya;Basidiomycota;	K04079	04141 Protein processing in endoplasmic reticulum, 04151 PI3K-Akt signaling pathway, 04217 Necroptosis, 04621 NOD-like receptor signaling pathway, 04612 Antigen processing and presentation, 04659 Th17 cell differentiation, 04657 IL-17 signaling pathway, 04915 Estrogen signaling pathway, 04914 Progesterone-mediated oocyte maturation, 04626 Plant-pathogen interaction, 05200 Pathways in cancer, 0520…	31152	40578	31739	NA	49419	NA	NA	NA	NA	NA	NA	NA
10760	NA	NA	oxidoreductase activity , cellular response to oxidative stress , thioredoxin peroxidase activity	Peroxiredoxin-5-like, Redoxin, Thioredoxin-like superfamily, Thioredoxin domain, -	NCBI;cellular organisms;Eukaryota;Opisthokonta;Fungi;Fungi incertae sedis;Mucoromycota;Glomeromycotina;Glomeromycetes;		NA	11126	76769	14736	NA	NA	NA	NA	NA	NA	NA	NA	NA
10761	NA	NA	NA	-	NCBI;cellular organisms;Eukaryota;Viridiplantae;Chlorophyta;core chlorophytes;Chlorophyceae;CS clade;		NA	55628	21934	22671	NA	NA	NA	0.008138031	0.003260041	0.003293053	NA	NA	NA
10799	NA	NA	transmembrane transport , nucleotide transport	Mitochondrial substrate/solute carrier, -, Mitochondrial carrier domain superfamily, NAD/FAD transporter SLC25A32-like, Mitochondrial carrier protein	NCBI;cellular organisms;Eukaryota;Viridiplantae;Streptophyta;Streptophytina;Embryophyta;	NA	NA	NA	NA	NA	NA	NA	NA	NA	NA	NA	NA	NA	NA
10836	PredHel=12	NA	membrane , transmembrane transport , transmembrane transporter activity	Sugar transporter, conserved site, Sugar/inositol transporter, Major facilitator, sugar transporter-like, -, MFS transporter superfamily, Major facilitator superfamily domain	NCBI;cellular organisms;Eukaryota;Viridiplantae;Chlorophyta;core chlorophytes;Chlorophyceae;CS clade;Chlamydomonadales;		NA	16688	24127	21537	NA	19767	NA	0.024413508	0.035859856	0.031283354	NA	NA	NA
10875	NA	NA	protein binding	Potentiating neddylation domain, -, UBA-like superfamily, DCN1-like, PONY binding domain, Defective-in-cullin neddylation protein	NCBI;cellular organisms;Eukaryota;Viridiplantae;Streptophyta;Streptophytina;Embryophyta;	NA	NA	NA	NA	NA	NA	NA	NA	NA	NA	NA	NA	NA	NA
10886	NA	NA	translation initiation factor activity , translational initiation	-, SUI1 domain superfamily, Eukaryotic translation initiation factor SUI1, SUI1 domain	NCBI;cellular organisms;Eukaryota;Viridiplantae;Chlorophyta;core chlorophytes;Chlorophyceae;CS clade;	K03113	NA	55628	87736	79348	NA	NA	NA	0.008138031	0.013040164	0.011525614	NA	NA	NA
10964	NA	NA	DNA topoisomerase type II (double strand cut, ATP-hydrolyzing) activity , ATP binding , DNA binding , DNA topological change	DNA topoisomerase, type IIA-like domain superfamily, -, DNA topoisomerase, type IIA, alpha-helical domain superfamily, DNA topoisomerase, type IIA, domain A	NCBI;cellular organisms;Eukaryota;Viridiplantae;Streptophyta;	K02469	NA	NA	NA	NA	26683	NA	25617	NA	NA	NA	0.003585694	0	0.003501798
10974	NA	NA	ATP binding , protein folding , protein folding chaperone	GroES chaperonin family, -, GroES-like superfamily, Chaperonin GroES, conserved site, GroES chaperonin superfamily	NCBI;cellular organisms;Eukaryota;Viridiplantae;Streptophyta;Streptophytina;Embryophyta;	K04078	NA	NA	NA	NA	35578	7907	51234	NA	NA	NA	0.004781015	0.011537054	0.007003597
10978	NA	NA	protein disulfide isomerase activity	-, Thioredoxin-like superfamily, Protein disulphide isomerase, Protein disulfide-isomerase, thioredoxin-like domain, Thioredoxin, conserved site, Thioredoxin domain	NCBI;cellular organisms;Eukaryota;Viridiplantae;Streptophyta;Streptophytina;Embryophyta;Tracheophyta;Euphyllophyta;Spermatophyta;Magnoliopsida;Mesangiospermae;eudicotyledons;Gunneridae;Pentapetalae;rosids;	K09580	04141 Protein processing in endoplasmic reticulum	NA	NA	NA	16899	14826	16224	NA	NA	NA	0.022709082	0.021632523	0.022177919
10989	NA	NA	translation , 5S rRNA binding , ribosome , structural constituent of ribosome	-, Large ribosomal subunit protein uL18 eukaryotic/archaeal, Large ribosomal subunit protein uL18, C-terminal, eukaryotes	NCBI;cellular organisms;Eukaryota;Viridiplantae;Streptophyta;Streptophytina;Embryophyta;	K02932	03010 Ribosome(, 05171 Coronavirus disease - COVID-19	NA	NA	NA	72934	58314	62335	NA	NA	NA	0.098009597	0.085085591	0.085210836
10991	PredHel=1	NA	NA	-, Thioredoxin-like superfamily	NA	K00432	01100 Metabolic pathways(, 00480 Glutathione metabolism, 04918 Thyroid hormone synthesis, 05014 Amyotrophic lateral sclerosis(, 05016 Huntington disease(, 05022 Pathways of neurodegeneration - multiple diseases(	33377	87736	90684	NA	NA	NA	NA	NA	NA	NA	NA	NA
10992	NA	NA	glutathione peroxidase activity , response to oxidative stress	Glutathione peroxidase, -, Glutathione peroxidase conserved site, Thioredoxin-like superfamily	NCBI;cellular organisms;Eukaryota;Viridiplantae;Chlorophyta;core chlorophytes;	K00432	01100 Metabolic pathways(, 00480 Glutathione metabolism, 04918 Thyroid hormone synthesis, 05014 Amyotrophic lateral sclerosis(, 05016 Huntington disease(, 05022 Pathways of neurodegeneration - multiple diseases(	13351	16.45	17003	NA	29651	NA	0.019531685	0.024449564	0.024697538	NA	NA	NA
11037	NA	NA	ubiquitin-dependent protein catabolic process , proteasome core complex, alpha-subunit complex , proteasome core complex , proteolysis involved in protein catabolic process	-, Proteasome, subunit alpha/beta, Proteasome alpha-type subunit, Nucleophile aminohydrolases, N-terminal, Proteasome alpha-subunit, N-terminal domain	NCBI;cellular organisms;Eukaryota;Viridiplantae;Chlorophyta;core chlorophytes;Chlorophyceae;CS clade;	K02727	03050 Proteasome, 05010 Alzheimer disease, 05012 Parkinson disease, 05014 Amyotrophic lateral sclerosis(, 05016 Huntington disease(, 05017 Spinocerebellar ataxia, 05020 Prion disease, 05022 Pathways of neurodegeneration - multiple diseases(	48953	52642	65746	NA	39535	25617	0.071615201	0.078241578	0.095498695	NA	NA	NA
11079	PredHel=1	NA	thiamine pyrophosphate binding , magnesium ion binding , carboxy-lyase activity	-, Pyruvate decarboxylase/indolepyruvate decarboxylase-like, pyrimidine-binding domain, Thiamine pyrophosphate enzyme, N-terminal TPP-binding domain, Thiamin diphosphate-binding fold, Thiamine pyrophosphate enzyme, central domain, Pyruvate decarboxylase/i	NCBI;cellular organisms;Eukaryota;Viridiplantae;Chlorophyta;core chlorophytes;Chlorophyceae;CS clade;Chlamydomonadales;	K01568	01100 Metabolic pathways(, 01110 Biosynthesis of secondary metabolites(, 00010 Glycolysis / Gluconeogenesis	11126	18644	19.27	NA	NA	NA	0.016276648	0.027710497	0.027990446	NA	NA	NA
11105	NA	NA	catalytic activity , carbon fixation , tricarboxylic acid cycle , phosphoenolpyruvate carboxylase activity	Phosphoenolpyruvate carboxylase, -, Pyruvate/Phosphoenolpyruvate kinase-like domain superfamily	NCBI;cellular organisms;Eukaryota;Viridiplantae;Streptophyta;Streptophytina;Embryophyta;	K01595	01100 Metabolic pathways(, 01120 Microbial metabolism in diverse environments(, 01200 Carbon metabolism, 00620 Pyruvate metabolism, 00710 Carbon fixation in photosynthetic organisms, 00720 Carbon fixation pathways in prokaryotes, 00680 Methane metabolism	NA	NA	NA	29352	23721	38426	NA	NA	NA	0.039443575	0.034611162	0.052527658
11108	PredHel=1	NA	NA	-	NCBI;cellular organisms;Eukaryota;Viridiplantae;Chlorophyta;core chlorophytes;Chlorophyceae;CS clade;Chlamydomonadales;		NA	16688	13.16	12469	NA	NA	NA	0.024413508	0.019559651	0.018111721	NA	NA	NA
11157	NA	NA	ATP hydrolysis activity , ATP binding	-, ABC transporter-like, ATP-binding domain, ABC transporter-like, conserved site, P-loop containing nucleoside triphosphate hydrolase, ABC-transporter extension domain, AAA+ ATPase domain	NCBI;cellular organisms;Eukaryota;Viridiplantae;Chlorophyta;core chlorophytes;	K06158	NA	NA	32901	22671	NA	NA	NA	0	0.004890061	0.003293053	NA	NA	NA
11186	NA	NA	NA	Metal-dependent protein hydrolase	NCBI;cellular organisms;Eukaryota;Viridiplantae;Streptophyta;Streptophytina;Embryophyta;	K25877	NA	NA	NA	NA	46251	43488	45257	NA	NA	NA	0.062152657	0.063453068	0.061865514
11221	NA	NA	carbohydrate metabolic process , intramolecular phosphotransferase activity , magnesium ion binding , organic substance metabolic process , phosphoglucomutase activity	Alpha-D-phosphohexomutase, alpha/beta/alpha domain II, Alpha-D-phosphohexomutase, alpha/beta/alpha I/II/III, -, Alpha-D-phosphohexomutase, alpha/beta/alpha domain I, Alpha-D-phosphohexomutase, alpha/beta/alpha domain III, Phosphoglucomutase, Alpha-D-phosphohexomutase, C-terminal domain superfamily, Alpha-D-phosphohexomutase, conserved site, Alpha-D-phosphohexomutase superfamily	NCBI;cellular organisms;Eukaryota;Viridiplantae;Streptophyta;Streptophytina;Embryophyta;Tracheophyta;Euphyllophyta;Spermatophyta;Magnoliopsida;Mesangiospermae;eudicotyledons;Gunneridae;Pentapetalae;	K01835	01100 Metabolic pathways(, 01110 Biosynthesis of secondary metabolites(, 01120 Microbial metabolism in diverse environments(, 01250 Biosynthesis of nucleotide sugars, 00010 Glycolysis / Gluconeogenesis, 00030 Pentose phosphate pathway, 00052 Galactose metabolism, 00500 Starch and sucrose metabolism, 00520 Amino sugar and nucleotide sugar metabolism, 00230 Purine metabolism, 00521 Streptomycin bio…	NA	NA	NA	57814	49419	54.65	NA	NA	NA	0.077691157	0.072106953	0.074705578
11224	NA	NA	ATP binding , methionine adenosyltransferase activity , S-adenosylmethionine biosynthetic process	S-adenosylmethionine synthetase, C-terminal, S-adenosylmethionine synthetase, conserved site, S-adenosylmethionine synthetase, S-adenosylmethionine synthetase superfamily, -, S-adenosylmethionine synthetase, central domain, S-adenosylmethionine synthetase, N-terminal	NCBI;cellular organisms;Eukaryota;Opisthokonta;Fungi;Dikarya;Basidiomycota;Pucciniomycotina;Microbotryomycetes;	K00789	01100 Metabolic pathways(, 01110 Biosynthesis of secondary metabolites(, 01230 Biosynthesis of amino acids, 01240 Biosynthesis of cofactors, 00270 Cysteine and methionine metabolism, 00254 Aflatoxin biosynthesis	14463	16.45	12469	NA	NA	NA	NA	NA	NA	NA	NA	NA
11286	NA	NA	ATP binding , protein phosphorylation , protein kinase activity , MAP kinase activity	Protein kinase domain, -, Protein kinase, ATP binding site, Serine/threonine-protein kinase, active site, Mitogen-activated protein (MAP) kinase, conserved site, Protein kinase-like domain superfamily	NCBI;cellular organisms;Eukaryota;Viridiplantae;Chlorophyta;core chlorophytes;Chlorophyceae;CS clade;		NA	20026	17547	18137	62261	69186	51234	0.029296795	0.026080031	0.026344718	NA	NA	NA
11308	NA	NA	NA	SNase-like, OB-fold superfamily, -, Staphylococcal nuclease (SNase-like), OB-fold	NCBI;cellular organisms;Eukaryota;Viridiplantae;Chlorophyta;core chlorophytes;Chlorophyceae;CS clade;Chlamydomonadales;	K15979	05203 Viral carcinogenesis	17801	16.45	15.87	35578	59302	34156	0.026041758	0.024449564	0.02305181	NA	NA	NA
11352	NA	NA	ribosome , translation , structural constituent of ribosome	Small ribosomal subunit protein uS9, conserved site, Small ribosomal subunit protein uS5 domain 2-type fold, subgroup, Ribosomal protein uS5 domain 2-type superfamily, Small ribosomal subunit protein uS9, -	NCBI;cellular organisms;Eukaryota;Viridiplantae;Streptophyta;Streptophytina;Embryophyta;Tracheophyta;Euphyllophyta;Spermatophyta;Magnoliopsida;Mesangiospermae;eudicotyledons;Gunneridae;Pentapetalae;rosids;	K02960	03010 Ribosome(, 05171 Coronavirus disease - COVID-19	22251	43868	NA	NA	NA	NA	NA	NA	NA	0	0	0
11366	NA	NA	translational initiation , eukaryotic translation initiation factor 3 complex , translation initiation factor activity , translation initiation factor binding , RNA binding	-, Proteasome component (PCI) domain, Eukaryotic translation initiation factor 3 subunit C, Eukaryotic translation initiation factor 3 subunit C, N-terminal domain, Winged helix DNA-binding domain superfamily	NCBI;cellular organisms;Eukaryota;Viridiplantae;Chlorophyta;core chlorophytes;Chlorophyceae;CS clade;Chlamydomonadales;	K03252	NA	31152	29611	32873	NA	NA	NA	0.045573443	0.044010702	0.047749347	NA	NA	NA
11394	PredHel=6	NA	GPI anchor biosynthetic process	Per1-like	NCBI;cellular organisms;Eukaryota;Viridiplantae;Streptophyta;Streptophytina;Embryophyta;Tracheophyta;Euphyllophyta;Spermatophyta;Magnoliopsida;Mesangiospermae;	K23553	NA	NA	NA	NA	26683	39535	51234	NA	NA	NA	0.003585694	0.005768527	0.007003597
11403	NA	NA	NA	Proteasome component (PCI) domain, -, Eukaryotic translation initiation factor 3 subunit M eIF3m/COP9 signalosome complex subunit 7 COPS7	NCBI;cellular organisms;Eukaryota;Viridiplantae;Streptophyta;Streptophytina;Embryophyta;	K12180	NA	NA	NA	NA	14231	10872	76851	NA	NA	NA	0.019123791	0.015863267	0.010505395
11419	PredHel=1	NA	photosystem I assembly , response to photooxidative stress , chloroplast thylakoid membrane	Chloroplast enhancing stress tolerance protein	NCBI;cellular organisms;Eukaryota;Viridiplantae;Streptophyta;Streptophytina;Embryophyta;		NA	NA	NA	NA	32.02	21744	19.64	NA	NA	NA	0.043028866	0.031726534	0.026847531
11456	NA	NA	ATP binding , protein phosphorylation , protein kinase activity	ABC1 atypical kinase-like domain, -, Protein kinase-like domain superfamily, Protein kinase domain	NCBI;cellular organisms;Eukaryota;Viridiplantae;Streptophyta;Streptophytina;Embryophyta;		NA	NA	NA	NA	27573	24709	28179	NA	NA	NA	0.037052933	0.036052747	0.038520192
11463	NA	NA	acyltransferase activity , pyruvate dehydrogenase complex , acetyl-CoA biosynthetic process from pyruvate	Chloramphenicol acetyltransferase-like domain superfamily, Dihydrolipoamide acetyltransferase/Pyruvate dehydrogenase protein X component, -, Peripheral subunit-binding domain, E3-binding domain superfamily, 2-oxoacid dehydrogenase acyltransferase, catalytic domain	NCBI;cellular organisms;Eukaryota;Viridiplantae;Streptophyta;Streptophytina;Embryophyta;	K00627	01100 Metabolic pathways(, 01110 Biosynthesis of secondary metabolites(, 01120 Microbial metabolism in diverse environments(, 01200 Carbon metabolism, 01210 2-Oxocarboxylic acid metabolism, 00010 Glycolysis / Gluconeogenesis, 00020 Citrate cycle (TCA cycle), 00620 Pyruvate metabolism, 00785 Lipoic acid metabolism	NA	NA	NA	67598	58314	65751	NA	NA	NA	0.090839015	0.085085591	0.089880447
11488	NA	NA	nucleosome , nucleosome assembly , DNA binding , structural constituent of chromatin	Winged helix DNA-binding domain superfamily, Linker histone H1/H5, domain H15, -, Linker histone H1/H5, Winged helix-like DNA-binding domain superfamily	NCBI;cellular organisms;Eukaryota;Viridiplantae;Streptophyta;	K11275	NA	NA	NA	NA	44472	49419	51234	NA	NA	NA	0.005976202	0.007210695	0.007003597
11490	NA	NA	NA	-, Ribosomal protein eL8/Nhp2 family, Large ribosomal subunit protein eL8, Ribosomal protein eL30-like superfamily, Ribosomal protein eL8/eL30/eS12/Gadd45	NCBI;cellular organisms;Eukaryota;Opisthokonta;Fungi;Dikarya;Basidiomycota;Pucciniomycotina;Microbotryomycetes;	K02936	03010 Ribosome(, 05171 Coronavirus disease - COVID-19	22251	21934	NA	NA	NA	NA	NA	NA	NA	NA	NA	NA
11511	NA	NA	NA	Band 7/SPFH domain superfamily, -, Band 7 domain	NCBI;cellular organisms;Eukaryota;Viridiplantae;Streptophyta;Streptophytina;Embryophyta;		NA	22251	21934	22671	152.09	149.24	144.31	NA	NA	NA	0.204380394	0.217755147	0.197269202
11605	NA	NA	microtubule , microtubule-based process , structural constituent of cytoskeleton , GTP binding	Tubulin, Tubulin/FtsZ-like, C-terminal domain, -, Tubulin/FtsZ, C-terminal, Tubulin, C-terminal, Tubulin/FtsZ, GTPase domain superfamily, Alpha tubulin, Tubulin/FtsZ, 2-layer sandwich domain	NCBI;cellular organisms;Eukaryota;Viridiplantae;Chlorophyta;core chlorophytes;Chlorophyceae;CS clade;	K07374	04145 Phagosome, 04210 Apoptosis, 04530 Tight junction, 04540 Gap junction, 04814 Motor proteins, 05130 Pathogenic Escherichia coli infection, 05132 Salmonella infection, 05010 Alzheimer disease, 05012 Parkinson disease, 05014 Amyotrophic lateral sclerosis(, 05016 Huntington disease(, 05020 Prion disease, 05022 Pathways of neurodegeneration - multiple diseases(	18913	16.45	19.27	NA	NA	NA	0.027668545	0.024449564	0.027990446	NA	NA	NA
11627	NA	NA	NA	Glutaredoxin active site, -, Glutaredoxin, eukaryotic/virial, Glutaredoxin, Thioredoxin-like superfamily, Glutaredoxin subgroup	NCBI;cellular organisms;Eukaryota;Viridiplantae;Chlorophyta;core chlorophytes;Chlorophyceae;CS clade;Chlamydomonadales;	NA	NA	NA	NA	NA	NA	NA	NA	NA	NA	NA	NA	NA	NA
11635	PredHel=1	NA	L-ascorbic acid binding , oxidoreductase activity, acting on paired donors, with incorporation or reduction of molecular oxygen , iron ion binding	Oxoglutarate/iron-dependent dioxygenase, ShKT domain, Prolyl 4-hydroxylase, alpha subunit, -, Prolyl 4-hydroxylase alpha subunit, Fe(2+) 2OG dioxygenase domain, Prolyl 4-hydroxylase	NCBI;cellular organisms;Eukaryota;Viridiplantae;Chlorophyta;core chlorophytes;Chlorophyceae;CS clade;Chlamydomonadales;	NA	NA	NA	NA	NA	NA	NA	NA	NA	NA	NA	NA	NA	NA
11645	NA	NA	NA	-	NCBI;cellular organisms;Eukaryota;Opisthokonta;Fungi;Dikarya;Ascomycota;saccharomyceta;Pezizomycotina;leotiomyceta;Eurotiomycetes;Eurotiomycetidae;Eurotiales;Aspergillaceae;Aspergillus;Aspergillus subgen. Cremei;Aspergillus wentii;		NA	22251	21934	NA	NA	NA	NA	NA	NA	NA	NA	NA	NA
11652	NA	NA	racemase and epimerase activity, acting on carbohydrates and derivatives , carbohydrate metabolic process	Ribulose-phosphate binding barrel, Aldolase-type TIM barrel, Ribulose-phosphate 3-epimerase-like	NCBI;cellular organisms;Eukaryota;Viridiplantae;Chlorophyta;core chlorophytes;	K01783	01100 Metabolic pathways(, 01110 Biosynthesis of secondary metabolites(, 01120 Microbial metabolism in diverse environments(, 01200 Carbon metabolism, 01230 Biosynthesis of amino acids, 00030 Pentose phosphate pathway, 00040 Pentose and glucuronate interconversions, 00710 Carbon fixation in photosynthetic organisms	22251	NA	22671	NA	NA	NA	0.003255183	0	0.003293053	NA	NA	NA
11665	NA	NA	NA	-	NCBI;cellular organisms;Eukaryota;Viridiplantae;Streptophyta;Streptophytina;Embryophyta;Bryophyta;Bryophytina;Bryopsida;Dicranidae;Pseudoditrichales;Ditrichaceae;Ceratodon;Ceratodon purpureus;		NA	NA	NA	NA	17789	29651	17078	NA	NA	NA	0.002390507	0.004326359	0.002334532
11671	NA	NA	NA	Protein LOW PSII ACCUMULATION 3, Domain of unknown function DUF1995	NCBI;cellular organisms;Eukaryota;Viridiplantae;Streptophyta;Streptophytina;Embryophyta;		NA	NA	NA	NA	17789	29651	17078	NA	NA	NA	0.002390507	0.004326359	0.002334532
11674	NA	NA	photosystem II , photosystem II oxygen evolving complex , photosynthesis , calcium ion binding , extrinsic component of membrane	-, PsbP, C-terminal, Mog1/PsbP, alpha/beta/alpha sandwich	NCBI;cellular organisms;Eukaryota;Viridiplantae;Streptophyta;Streptophytina;Embryophyta;Tracheophyta;Euphyllophyta;Spermatophyta;Magnoliopsida;Mesangiospermae;		NA	NA	NA	NA	28462	20756	21348	NA	NA	NA	0.038247582	0.030284949	0.029182336
11683	NA	NA	transcription preinitiation complex assembly , DNA-templated transcription initiation	Zinc finger, TFIIB-type, -, Transcription factor TFIIB	NCBI;cellular organisms;Eukaryota;Viridiplantae;Streptophyta;Streptophytina;Embryophyta;Tracheophyta;Euphyllophyta;	NA	NA	NA	NA	NA	NA	NA	NA	NA	NA	NA	NA	NA	NA
11768	PredHel=1	NA	NA	Uncharacterized protein At4g29660-like	NCBI;cellular organisms;Eukaryota;Viridiplantae;Streptophyta;Klebsormidiophyceae;Klebsormidiales;Klebsormidiaceae;Klebsormidium;Klebsormidium nitens;	NA	NA	NA	NA	NA	NA	NA	NA	NA	NA	NA	NA	NA	NA
11771	NA	NA	GTP binding	GTP binding domain, -, P-loop containing nucleoside triphosphate hydrolase, GTP-binding protein, ribosome biogenesis, YsxC, EngB-type guanine nucleotide-binding (G) domain	NCBI;cellular organisms;Eukaryota;Viridiplantae;Streptophyta;Streptophytina;Embryophyta;	K03978	NA	NA	NA	NA	44472	49419	NA	NA	NA	NA	0.005976202	0.007210695	0
11791	NA	NA	ubiquitin-dependent protein catabolic process , proteasome core complex, alpha-subunit complex , proteasome core complex , proteolysis involved in protein catabolic process	Proteasome alpha-subunit, N-terminal domain, Proteasome subunit alpha6, -, Nucleophile aminohydrolases, N-terminal, Proteasome, subunit alpha/beta, Proteasome alpha-type subunit	NCBI;cellular organisms;Eukaryota;Viridiplantae;Chlorophyta;core chlorophytes;Chlorophyceae;CS clade;Chlamydomonadales;	K02730	03050 Proteasome, 05010 Alzheimer disease, 05012 Parkinson disease, 05014 Amyotrophic lateral sclerosis(, 05016 Huntington disease(, 05017 Spinocerebellar ataxia, 05020 Prion disease, 05022 Pathways of neurodegeneration - multiple diseases(	53403	60318	57811	26683	88954	51234	0.078125275	0.089650384	0.08397279	NA	NA	NA
11838	NA	NA	structural constituent of ribosome , ribosome	Large ribosomal subunit protein P3, -	NCBI;cellular organisms;Eukaryota;Viridiplantae;Streptophyta;Streptophytina;Embryophyta;Tracheophyta;Euphyllophyta;Spermatophyta;Magnoliopsida;Mesangiospermae;eudicotyledons;Gunneridae;Pentapetalae;	K02942	03010 Ribosome(, 05171 Coronavirus disease - COVID-19	NA	NA	NA	31.13	25698	24763	NA	NA	NA	0.041832873	0.03749579	0.03385058
11841	PredHel=1	NA	ATP hydrolysis activity , ATP binding	P-loop containing nucleoside triphosphate hydrolase, -, AAA+ ATPase domain, ATPase, AAA-type, core	NCBI;cellular organisms;Eukaryota;Viridiplantae;Chlorophyta;core chlorophytes;Chlorophyceae;CS clade;	K03798	NA	106.81	106.38	96352	35578	24709	51234	0.156256402	0.158112136	0.139955134	NA	NA	NA
11905	PredHel=1	NA	NA	-	NCBI;cellular organisms;Eukaryota;Viridiplantae;Streptophyta;Streptophytina;Embryophyta;		NA	NA	NA	NA	44472	49419	NA	NA	NA	NA	0.005976202	0.007210695	0
11969	NA	NA	NA	-	NCBI;cellular organisms;Eukaryota;Viridiplantae;Streptophyta;Streptophytina;Embryophyta;		NA	NA	NA	NA	20457	18779	17932	NA	NA	NA	0.027490366	0.027400321	0.024512725
11985	PredHel=1	NA	NA	NA	NA		NA	NA	NA	NA	44472	39535	42695	NA	NA	NA	NA	NA	NA
11998	NA	NA	NA	FAM175 family, -	NCBI;cellular organisms;Eukaryota;Viridiplantae;Streptophyta;	K20799	NA	NA	NA	NA	26683	29651	25617	NA	NA	NA	0.003585694	0.004326359	0.003501798
12027	NA	NA	NA	-	NA		NA	NA	NA	NA	26683	29651	25617	NA	NA	NA	NA	NA	NA
12188	NA	NA	NA	Protein of unknown function DUF2237, -	NCBI;cellular organisms;Eukaryota;Opisthokonta;Fungi;Dikarya;Basidiomycota;	K09966	NA	33377	43868	NA	NA	NA	NA	NA	NA	NA	NA	NA	NA
12604	NA	NA	glycosyltransferase activity	-, Glycosyl transferase, family 1	NCBI;cellular organisms;Eukaryota;Viridiplantae;Streptophyta;Streptophytina;Embryophyta;Tracheophyta;Euphyllophyta;Spermatophyta;Magnoliopsida;	K00696	01100 Metabolic pathways(, 01110 Biosynthesis of secondary metabolites(, 00500 Starch and sucrose metabolism	NA	NA	NA	53366	39535	68312	NA	NA	NA	0.007171388	0.005768527	0.009338129
12707	NA	NA	NA	-	NCBI;cellular organisms;Eukaryota;Viridiplantae;		NA	32264	35094	34006	NA	NA	NA	NA	NA	NA	NA	NA	NA
13072	NA	NA	NA	Immunoglobulin-like fold, -, Glycoside hydrolase superfamily, Immunoglobulin E-set	NCBI;cellular organisms;Eukaryota;Viridiplantae;Chlorophyta;core chlorophytes;Chlorophyceae;CS clade;Chlamydomonadales;		NA	NA	32901	34006	NA	NA	NA	0	0.004890061	0.004939508	NA	NA	NA
13092	NA	NA	NA	Protein TIC110, chloroplastic	NCBI;cellular organisms;Eukaryota;Viridiplantae;Chlorophyta;core chlorophytes;Chlorophyceae;CS clade;	NA	NA	NA	NA	NA	NA	NA	NA	NA	NA	NA	NA	NA	NA
13585	NA	NA	NA	NA	NCBI;cellular organisms;Eukaryota;Viridiplantae;Chlorophyta;core chlorophytes;		NA	66753	32901	45342	NA	NA	NA	0.00976555	0.004890061	0.006586107	NA	NA	NA
13727	NA	NA	NA	Pyridoxal phosphate-dependent transferase, small domain	NCBI;cellular organisms;Eukaryota;Viridiplantae;Chlorophyta;core chlorophytes;Chlorophyceae;CS clade;Chlamydomonadales;	NA	NA	NA	NA	NA	NA	NA	NA	NA	NA	NA	NA	NA	NA
14946	NA	NA	NA	-	NCBI;cellular organisms;	NA	NA	NA	NA	NA	NA	NA	NA	NA	NA	NA	NA	NA	NA
15150	NA	NA	NA	-, Nuclear segregation protein Bfr1	NCBI;cellular organisms;Eukaryota;Opisthokonta;Fungi;Dikarya;Basidiomycota;Pucciniomycotina;Microbotryomycetes;	NA	NA	NA	NA	NA	NA	NA	NA	NA	NA	NA	NA	NA	NA
15185	NA	NA	NA	-	NA		NA	33377	21934	NA	NA	NA	NA	NA	NA	NA	NA	NA	NA
15236	NA	NA	RNA binding	-, Hyaluronan/mRNA-binding protein, RNA binding protein HABP4/SERBP1-like	NCBI;cellular organisms;Eukaryota;Viridiplantae;Chlorophyta;core chlorophytes;Chlorophyceae;CS clade;Chlamydomonadales;	K13199	NA	77879	87736	56677	NA	NA	NA	0.011393214	0.013040164	0.008232561	NA	NA	NA
15289	PredHel=1	NA	nitrate transmembrane transport , response to nitrate	High-affinity nitrate transporter	NCBI;cellular organisms;Eukaryota;Viridiplantae;Streptophyta;Streptophytina;Embryophyta;Tracheophyta;Euphyllophyta;Spermatophyta;Magnoliopsida;Mesangiospermae;eudicotyledons;Gunneridae;Pentapetalae;	K26563	NA	NA	NA	NA	30241	24709	28179	NA	NA	NA	0.040638224	0.036052747	0.038520192
15319	NA	NA	NA	-	NCBI;cellular organisms;Eukaryota;Viridiplantae;Streptophyta;		NA	NA	NA	NA	37357	26686	29033	NA	NA	NA	0.050200791	0.038937375	0.039687594
15322	NA	NA	NA	-, NTF2-like domain superfamily	NCBI;cellular organisms;Eukaryota;Viridiplantae;Streptophyta;Streptophytina;Embryophyta;Tracheophyta;Euphyllophyta;Spermatophyta;		NA	NA	NA	NA	88944	88954	76851	NA	NA	NA	0.011952403	0.012979222	0.010505395
15325	NA	NA	membrane , photosynthesis, light harvesting	-, Chlorophyll A-B binding protein, plant and chromista, Chlorophyll A-B binding protein	NCBI;cellular organisms;Eukaryota;Viridiplantae;Chlorophyta;core chlorophytes;Trebouxiophyceae;Chlorellales;Chlorellaceae;Chlorella clade;Chlorella;unclassified Chlorella (in: Chlorellales);Chlorella desiccata (nom. nud.);		NA	130.17	115.15	113.35	62261	13837	11955	0.190430632	0.171146949	0.164645409	NA	NA	NA
15326	NA	NA	mitochondrial electron transport, NADH to ubiquinone	NADH dehydrogenase [ubiquinone] 1 beta subcomplex subunit 9, NDUFB9, LYR domain	NCBI;cellular organisms;Eukaryota;Viridiplantae;Chlorophyta;core chlorophytes;Chlorophyceae;CS clade;Chlamydomonadales;		NA	55628	54835	79348	NA	NA	NA	0.008138031	0.008150102	0.011525614	NA	NA	NA
15350	NA	NA	NA	-, Thioredoxin-like superfamily, Thioredoxin domain, Thioredoxin, conserved site	NCBI;cellular organisms;Eukaryota;Viridiplantae;Chlorophyta;core chlorophytes;Chlorophyceae;CS clade;	K03671	04621 NOD-like receptor signaling pathway, 05132 Salmonella infection, 05012 Parkinson disease, 05418 Fluid shear stress and atherosclerosis	NA	54835	11335	NA	NA	NA	0	0.008150102	0.016464541	NA	NA	NA
15352	NA	NA	NA	-, Chlorophyll A-B binding protein	NCBI;cellular organisms;Eukaryota;Viridiplantae;		NA	NA	NA	NA	44472	39535	42695	NA	NA	NA	NA	NA	NA
15428	NA	NA	oxidoreductase activity	Flavoprotein pyridine nucleotide cytochrome reductase, Oxidoreductase FAD/NAD(P)-binding, -, FAD-binding domain, ferredoxin reductase-type, Ferredoxin-NADP reductase (FNR), nucleotide-binding domain, Riboflavin synthase-like beta-barrel, Ferredoxin--NADP reductase	NCBI;cellular organisms;Eukaryota;Viridiplantae;Chlorophyta;core chlorophytes;	K02641	01100 Metabolic pathways(, 00195 Photosynthesis	22251	NA	22671	NA	NA	NA	0.003255183	0	0.003293053	NA	NA	NA
15441	NA	NA	phosphoribosylformylglycinamidine cyclo-ligase activity , 'de novo' IMP biosynthetic process	Phosphoribosylformylglycinamidine cyclo-ligase, -, PurM-like, N-terminal domain, PurM-like, C-terminal domain superfamily, PurM-like, C-terminal domain, PurM-like, N-terminal domain superfamily	NCBI;cellular organisms;Eukaryota;Viridiplantae;Chlorophyta;core chlorophytes;Chlorophyceae;CS clade;	K01933	01100 Metabolic pathways(, 01110 Biosynthesis of secondary metabolites(, 00230 Purine metabolism	93455	115.15	97485	17789	1986-11-01	51234	0.136718866	0.171146949	0.141600862	NA	NA	NA
15458	NA	NA	proton-transporting ATP synthase complex, catalytic core F(1) , proton motive force-driven ATP synthesis , proton-transporting ATP synthase activity, rotational mechanism	ATP synthase, F1 complex, gamma subunit, -, ATP synthase, F1 complex, gamma subunit superfamily	NCBI;cellular organisms;Eukaryota;Viridiplantae;Streptophyta;Streptophytina;Embryophyta;	K02115	01100 Metabolic pathways(, 00190 Oxidative phosphorylation, 00195 Photosynthesis	55628	43868	79348	215.24	184.83	217.75	NA	NA	NA	0.289242132	0.269684292	0.297660375
15462	NA	NA	protein transport , AP-1 adaptor complex , clathrin adaptor activity , vesicle-mediated transport	-, AP complex, mu/sigma subunit, Longin-like domain superfamily, AP-1 complex subunit sigma, Adaptor protein complex, sigma subunit	NCBI;cellular organisms;Eukaryota;Viridiplantae;Chlorophyta;core chlorophytes;	NA	NA	NA	NA	NA	NA	NA	NA	NA	NA	NA	NA	NA	NA
15465	PredHel=1	NA	NA	-, Rhodanese-like domain superfamily, Rhodanese-like domain, Rhodanese-like domain-containing protein 11-like	NCBI;cellular organisms;Eukaryota;Viridiplantae;Streptophyta;Streptophytina;Embryophyta;		NA	NA	NA	NA	44472	39535	17078	NA	NA	NA	0.005976202	0.005768527	0.002334532
15466	NA	NA	lipid metabolic process	-, Saposin B type domain, Saposin B type, region 2, Saposin-like type B, region 1, Saposin-like	NCBI;cellular organisms;Eukaryota;Viridiplantae;Streptophyta;	K12382	00600 Sphingolipid metabolism, 04142 Lysosome	NA	NA	NA	62261	19767	59773	NA	NA	NA	0.008366709	0.002884191	0.008170863
15490	NA	NA	ribosome , translation , structural constituent of ribosome	Large ribosomal subunit protein eL15, Ribosomal protein uL23/eL15/eS24 core domain superfamily, Large ribosomal subunit protein eL15 core domain superfamily, -, Large ribosomal subunit protein eL15, conserved site	NCBI;cellular organisms;Eukaryota;Viridiplantae;	K02877	03010 Ribosome(, 05171 Coronavirus disease - COVID-19	32264	29611	51.01	NA	NA	NA	NA	NA	NA	NA	NA	NA
15496	NA	NA	NA	Plastid-lipid-associated protein, Plastid lipid-associated protein/fibrillin conserved domain	NCBI;cellular organisms;Eukaryota;Viridiplantae;Streptophyta;Streptophytina;Embryophyta;Tracheophyta;Euphyllophyta;Spermatophyta;Acrogymnospermae;Pinopsida;Pinidae;Conifers I;Pinales;Pinaceae;Picea;Picea sitchensis;		NA	NA	NA	NA	17789	13837	15.37	NA	NA	NA	0.023905075	0.02018948	0.021010516
15498	PredHel=1	NA	cyanate metabolic process , cyanate hydratase activity , DNA binding	Lambda repressor-like, DNA-binding domain superfamily, Cyanate lyase, C-terminal, Cyanate lyase, C-terminal domain superfamily, Cyanate hydratase	NCBI;cellular organisms;Eukaryota;	K01725	01100 Metabolic pathways(, 00910 Nitrogen metabolism	NA	NA	NA	71155	10872	93929	NA	NA	NA	NA	NA	NA
15554	NA	NA	glucose metabolic process , NAD binding , NADP binding , oxidoreductase activity, acting on the aldehyde or oxo group of donors, NAD or NADP as acceptor	Glyceraldehyde 3-phosphate dehydrogenase, NAD(P) binding domain, Glyceraldehyde/Erythrose phosphate dehydrogenase family, Glyceraldehyde 3-phosphate dehydrogenase, active site, -, Glyceraldehyde-3-phosphate dehydrogenase, type I, Glyceraldehyde 3-phosphate dehydrogenase, catalytic domain, NAD(P)-binding domain superfamily	NCBI;cellular organisms;Eukaryota;Viridiplantae;Streptophyta;Streptophytina;Embryophyta;Tracheophyta;Euphyllophyta;	K00134	01100 Metabolic pathways(, 01110 Biosynthesis of secondary metabolites(, 01120 Microbial metabolism in diverse environments(, 01200 Carbon metabolism, 01230 Biosynthesis of amino acids, 00010 Glycolysis / Gluconeogenesis, 00710 Carbon fixation in photosynthetic organisms, 04066 HIF-1 signaling pathway, 05130 Pathogenic Escherichia coli infection, 05132 Salmonella infection, 05010 Alzheimer diseas…	22251	NA	22671	244.6	204.59	210.91	NA	NA	NA	0.328696458	0.298515984	0.288310217
15556	NA	NA	proteasome core complex , proteolysis involved in protein catabolic process , proteasome core complex, beta-subunit complex , proteasome-mediated ubiquitin-dependent protein catabolic process	Proteasome beta-type subunit, conserved site, Proteasome, subunit alpha/beta, Nucleophile aminohydrolases, N-terminal, Proteasome beta 3 subunit, Proteasome B-type subunit, -	NCBI;cellular organisms;Eukaryota;Viridiplantae;Streptophyta;Streptophytina;Embryophyta;	K02735	03050 Proteasome, 05010 Alzheimer disease, 05012 Parkinson disease, 05014 Amyotrophic lateral sclerosis(, 05016 Huntington disease(, 05017 Spinocerebellar ataxia, 05020 Prion disease, 05022 Pathways of neurodegeneration - multiple diseases(	NA	NA	NA	45362	47442	43549	NA	NA	NA	0.060958008	0.069222324	0.059530708
15566	NA	NA	nucleic acid binding , RNA binding	K Homology domain, type 1 superfamily, -, K Homology domain, K Homology domain, type 1	NCBI;cellular organisms;Eukaryota;Viridiplantae;Chlorophyta;core chlorophytes;Chlorophyceae;CS clade;Chlamydomonadales;	K14944	NA	135.73	135.99	119.02	17789	40523	28179	0.198564567	0.202121351	0.172881311	NA	NA	NA
15581	NA	NA	NA	-, S-adenosyl-L-methionine-dependent methyltransferase superfamily, Arsenite methyltransferase-like, Methyltransferase domain	NCBI;cellular organisms;Eukaryota;Viridiplantae;Chlorophyta;core chlorophytes;	K07755	05208 Chemical carcinogenesis - reactive oxygen species	55628	32901	79348	NA	NA	NA	0.008138031	0.004890061	0.011525614	NA	NA	NA
15655	NA	NA	ATP-dependent protein folding chaperone , protein refolding , ATP binding , protein folding	Chaperonin Cpn60/GroEL, Chaperonin Cpn60, conserved site, Chaperonin Cpn60/GroEL/TCP-1 family, TCP-1-like chaperonin intermediate domain superfamily, GroEL-like apical domain superfamily, -, GroEL-like equatorial domain superfamily	NCBI;cellular organisms;Eukaryota;Viridiplantae;Streptophyta;Streptophytina;Embryophyta;	K04077	03018 RNA degradation, 04212 Longevity regulating pathway - worm, 05134 Legionellosis, 05152 Tuberculosis, 05417 Lipid and atherosclerosis, 04940 Type I diabetes mellitus	44502	38384	32873	227.7	210.52	229.7	NA	NA	NA	0.305986032	0.30716841	0.313995813
15676	NA	NA	unfolded protein binding , calcium ion binding , endoplasmic reticulum , protein folding	-, Concanavalin A-like lectin/glucanase domain superfamily, Calreticulin/calnexin	NCBI;cellular organisms;Eukaryota;Viridiplantae;Streptophyta;Streptophytina;Embryophyta;Tracheophyta;Euphyllophyta;Spermatophyta;Magnoliopsida;Mesangiospermae;	K08057	04141 Protein processing in endoplasmic reticulum, 04145 Phagosome, 04612 Antigen processing and presentation, 05166 Human T-cell leukemia virus 1 infection, 05170 Human immunodeficiency virus 1 infection, 05168 Herpes simplex virus 1 infection, 05163 Human cytomegalovirus infection, 05169 Epstein-Barr virus infection, 05142 Chagas disease	NA	NA	NA	2025-01-16	20756	20494	NA	NA	NA	0.021514433	0.030284949	0.028014933
15688	PredHel=11	NA	NA	-, Amino acid transporter, transmembrane domain	NCBI;cellular organisms;Eukaryota;Viridiplantae;Chlorophyta;core chlorophytes;Trebouxiophyceae;Trebouxiales;Trebouxiaceae;Trebouxia;unclassified Trebouxia;Trebouxia sp. A1-2;		NA	NA	NA	NA	44472	19767	25617	0	0	0	NA	NA	NA
15744	PredHel=8	NA	NA	-, CidB/LrgB family	NCBI;cellular organisms;Eukaryota;Viridiplantae;Chlorophyta;core chlorophytes;Chlorophyceae;CS clade;Chlamydomonadales;		NA	15576	17547	17003	NA	NA	NA	0.022786721	0.026080031	0.024697538	NA	NA	NA
15849	NA	NA	membrane , galactoside 2-alpha-L-fucosyltransferase activity , cell wall biogenesis	-, Xyloglucan fucosyltransferase	NCBI;cellular organisms;Eukaryota;Viridiplantae;Streptophyta;Streptophytina;Embryophyta;Tracheophyta;Euphyllophyta;Spermatophyta;Magnoliopsida;Mesangiospermae;	K13681	NA	NA	NA	NA	8005	59302	68312	NA	NA	NA	0.010757216	0.008652718	0.009338129
15860	PredHel=2	NA	NA	-, Chlorophyll A-B binding protein	NCBI;cellular organisms;Eukaryota;Viridiplantae;Streptophyta;Streptophytina;Embryophyta;		NA	NA	NA	NA	53366	10872	42695	NA	NA	NA	0.007171388	0.015863267	0.005836331
15875	NA	NA	translation initiation factor activity , translational initiation	-, DENR, C-terminal domain, SUI1 domain superfamily, SUI1 domain	NCBI;cellular organisms;Eukaryota;Viridiplantae;Chlorophyta;core chlorophytes;Chlorophyceae;CS clade;	K24272	NA	66753	65802	79348	NA	NA	NA	0.00976555	0.009780123	0.011525614	NA	NA	NA
15883	NA	NA	ATP-dependent protein folding chaperone , protein refolding , ATP binding , protein folding	-, Chaperonin Cpn60, conserved site, Chaperonin Cpn60/GroEL, GroEL-like apical domain superfamily, GroEL-like equatorial domain superfamily, TCP-1-like chaperonin intermediate domain superfamily, Chaperonin Cpn60/GroEL/TCP-1 family	NCBI;cellular organisms;Eukaryota;Viridiplantae;Chlorophyta;core chlorophytes;Chlorophyceae;CS clade;	K04077	03018 RNA degradation, 04212 Longevity regulating pathway - worm, 05134 Legionellosis, 05152 Tuberculosis, 05417 Lipid and atherosclerosis, 04940 Type I diabetes mellitus	269.24	257.72	238.05	53366	24709	13662	0.393881412	0.383048126	0.345777147	NA	NA	NA
15885	NA	NA	metal ion binding , superoxide metabolic process , copper ion binding	-, Superoxide dismutase, copper/zinc, binding site, Superoxide dismutase-like, copper/zinc binding domain superfamily, Superoxide dismutase, copper/zinc binding domain, Superoxide dismutase (Cu/Zn) / superoxide dismutase copper chaperone	NCBI;cellular organisms;Eukaryota;Viridiplantae;Streptophyta;Streptophytina;Embryophyta;	K04565	04146 Peroxisome, 04213 Longevity regulating pathway - multiple species, 05208 Chemical carcinogenesis - reactive oxygen species, 05012 Parkinson disease, 05014 Amyotrophic lateral sclerosis(, 05016 Huntington disease(, 05020 Prion disease, 05022 Pathways of neurodegeneration - multiple diseases(	NA	NA	NA	NA	39535	34156	NA	NA	NA	0	0.005768527	0.004669064
15889	NA	NA	photosynthesis , photosystem II assembly	-, Protein Thf1	NCBI;cellular organisms;Eukaryota;Viridiplantae;Chlorophyta;core chlorophytes;Chlorophyceae;CS clade;Chlamydomonadales;		NA	65641	64705	64612	35578	14826	59773	0.09602871	0.096170763	0.093851514	NA	NA	NA
15890	NA	NA	protein-disulfide reductase activity	-, Thioredoxin domain, Thioredoxin-like superfamily, Thioredoxin, conserved site, Thioredoxin	NCBI;cellular organisms;Eukaryota;Viridiplantae;Chlorophyta;core chlorophytes;	K03671	04621 NOD-like receptor signaling pathway, 05132 Salmonella infection, 05012 Parkinson disease, 05418 Fluid shear stress and atherosclerosis	55628	57028	63479	35578	49419	51234	0.081380312	0.084760471	0.092205787	NA	NA	NA
15910	NA	NA	NA	-	NCBI;cellular organisms;Eukaryota;Viridiplantae;Streptophyta;Streptophytina;Embryophyta;		NA	NA	NA	NA	62261	69186	42695	NA	NA	NA	0.008366709	0.010094886	0.005836331
15997	PredHel=1	NA	NA	P-loop containing nucleoside triphosphate hydrolase, -, Signal recognition particle receptor, beta subunit	NCBI;cellular organisms;Eukaryota;Viridiplantae;Streptophyta;Streptophytina;Embryophyta;	K12272	03060 Protein export	NA	NA	NA	14231	98837	42695	NA	NA	NA	0.019123791	0.014421245	0.005836331
16019	NA	NA	oxidoreductase activity, acting on the CH-OH group of donors, NAD or NADP as acceptor , catalytic activity	-, Lactate/malate dehydrogenase, C-terminal, Lactate dehydrogenase/glycoside hydrolase, family 4, C-terminal	NCBI;cellular organisms;Eukaryota;Viridiplantae;Chlorophyta;core chlorophytes;Chlorophyceae;CS clade;Chlamydomonadales;	K00026	01100 Metabolic pathways(, 01110 Biosynthesis of secondary metabolites(, 01120 Microbial metabolism in diverse environments(, 01200 Carbon metabolism, 00020 Citrate cycle (TCA cycle), 00620 Pyruvate metabolism, 00630 Glyoxylate and dicarboxylate metabolism, 00710 Carbon fixation in photosynthetic organisms, 00270 Cysteine and methionine metabolism	12238	98703	34006	NA	NA	NA	0.017903435	0.014670184	0.004939508	NA	NA	NA
16020	PredHel=2	NA	photosystem I , photosynthesis , photosystem I reaction center	Photosystem I PsaL, reaction centre subunit XI, Photosystem I PsaL, reaction centre subunit XI superfamily, Photosystem I, reaction centre subunit XI, -	NCBI;cellular organisms;Eukaryota;Viridiplantae;Streptophyta;Streptophytina;Embryophyta;	K02699	01100 Metabolic pathways(, 00195 Photosynthesis	NA	43868	56677	20457	22733	18786	NA	NA	NA	0.027490366	0.033169578	0.025680128
16022	NA	NA	carbohydrate metabolic process , phosphatase activity , phosphoric ester hydrolase activity	-, Fructose-1,6-bisphosphatase class 1, Fructose-1-6-bisphosphatase class I, N-terminal, Fructose-1-6-bisphosphatase class 1, C-terminal, Sedoheptulose-1,7-bisphosphatase, Fructose-1,6-bisphosphatase, active site	NCBI;cellular organisms;Eukaryota;Viridiplantae;Streptophyta;Streptophytina;Embryophyta;Tracheophyta;Euphyllophyta;Spermatophyta;Magnoliopsida;Mesangiospermae;eudicotyledons;Gunneridae;Pentapetalae;rosids;	K01100	01100 Metabolic pathways(, 01120 Microbial metabolism in diverse environments(, 01200 Carbon metabolism, 00710 Carbon fixation in photosynthetic organisms	15576	14257	11335	199.23	226.34	191.27	NA	NA	NA	0.2677277	0.330251273	0.261462686
16030	NA	NA	structural constituent of ribosome , translation , ribosome	Ribosomal protein uL11, -, Large ribosomal subunit protein uL11, C-terminal, Large ribosomal subunit protein uL11, N-terminal domain superfamily, Large ribosomal subunit protein uL11, C-terminal domain superfamily, Large ribosomal subunit protein uL11, conserved site, Large ribosomal subunit protein uL11, N-terminal	NCBI;cellular organisms;Eukaryota;Viridiplantae;Streptophyta;Streptophytina;Embryophyta;Tracheophyta;Euphyllophyta;Spermatophyta;Magnoliopsida;Mesangiospermae;	K02870	03010 Ribosome(, 05171 Coronavirus disease - COVID-19	77879	87736	79348	32909	35581	30.74	NA	NA	NA	0.044223515	0.051916014	0.042021033
16031	NA	NA	metal ion binding , superoxide metabolic process , copper ion binding	Superoxide dismutase, copper/zinc, binding site, Superoxide dismutase, copper/zinc binding domain, Superoxide dismutase-like, copper/zinc binding domain superfamily, -, Superoxide dismutase (Cu/Zn) / superoxide dismutase copper chaperone	NCBI;cellular organisms;Eukaryota;Viridiplantae;Streptophyta;Streptophytina;	K04565	04146 Peroxisome, 04213 Longevity regulating pathway - multiple species, 05208 Chemical carcinogenesis - reactive oxygen species, 05012 Parkinson disease, 05014 Amyotrophic lateral sclerosis(, 05016 Huntington disease(, 05020 Prion disease, 05022 Pathways of neurodegeneration - multiple diseases(	NA	NA	NA	NA	29651	17078	NA	NA	NA	0	0.004326359	0.002334532
16033	NA	NA	translation elongation factor activity , positive regulation of translational elongation , ribosome binding , RNA binding , positive regulation of translational termination	Translation initiation factor 5A-like, N-terminal, -, Translation elongation factor, IF5A C-terminal, Nucleic acid-binding, OB-fold, Translation protein SH3-like domain superfamily, Translation elongation factor IF5A-like, Translation elongation factor, IF5A, hypusine site, Large ribosomal subunit protein uL2, domain 2	NCBI;cellular organisms;Eukaryota;Viridiplantae;Chlorophyta;core chlorophytes;Chlorophyceae;CS clade;	K03263	NA	61191	81156	65746	NA	29651	25617	0.089518636	0.120621813	0.095498695	NA	NA	NA
16060	NA	NA	retrograde vesicle-mediated transport, Golgi to endoplasmic reticulum , COPI vesicle coat	-, Coatomer subunit zeta, AP complex, mu/sigma subunit, Longin-like domain superfamily	NCBI;cellular organisms;Eukaryota;Viridiplantae;Chlorophyta;core chlorophytes;Chlorophyceae;CS clade;	K20472	NA	89005	87736	90684	NA	NA	NA	0.013020879	0.013040164	0.013172214	NA	NA	NA
16076	NA	NA	Golgi vesicle transport , TRAPP complex	-, Bet3 family, Transport protein particle (TRAPP) component, NO signalling/Golgi transport ligand-binding domain superfamily	NCBI;cellular organisms;Eukaryota;Viridiplantae;Chlorophyta;core chlorophytes;Chlorophyceae;CS clade;Chlamydomonadales;	K20302	NA	22251	21934	NA	NA	NA	NA	0.003255183	0.003260041	0	NA	NA	NA
16097	NA	NA	post-chaperonin tubulin folding pathway , beta-tubulin binding , tubulin complex assembly	Tubulin binding cofactor A, -, Tubulin binding cofactor A superfamily	NCBI;cellular organisms;Eukaryota;Viridiplantae;Chlorophyta;core chlorophytes;Chlorophyceae;CS clade;	NA	NA	NA	NA	NA	NA	NA	NA	NA	NA	NA	NA	NA	NA
16135	NA	NA	NA	-, Pentapeptide repeat	NCBI;cellular organisms;Eukaryota;Viridiplantae;Chlorophyta;core chlorophytes;Chlorophyceae;CS clade;Chlamydomonadales;		NA	25589	28514	24938	NA	NA	NA	0.037435119	0.042380235	0.036223442	NA	NA	NA
16140	NA	NA	NA	NA	NCBI;cellular organisms;Eukaryota;Viridiplantae;Chlorophyta;core chlorophytes;Chlorophyceae;CS clade;Chlamydomonadales;		NA	NA	21934	22671	NA	NA	NA	0	0.003260041	0.003293053	NA	NA	NA
16178	NA	NA	NA	Uncharacterized protein At4g37920-like, -	NCBI;cellular organisms;Eukaryota;Viridiplantae;Streptophyta;Streptophytina;Embryophyta;		NA	NA	NA	NA	44472	19767	NA	NA	NA	NA	0.005976202	0.002884191	0
16186	NA	NA	enzyme regulator activity , proteasome complex , regulation of protein catabolic process	-, Proteasome component (PCI) domain, 26S proteasome regulatory subunit, C-terminal, Winged helix DNA-binding domain superfamily	NCBI;cellular organisms;Eukaryota;Viridiplantae;Chlorophyta;core chlorophytes;Chlorophyceae;CS clade;Chlamydomonadales;	K03033	03050 Proteasome, 05169 Epstein-Barr virus infection, 05010 Alzheimer disease, 05012 Parkinson disease, 05014 Amyotrophic lateral sclerosis(, 05016 Huntington disease(, 05017 Spinocerebellar ataxia, 05020 Prion disease, 05022 Pathways of neurodegeneration - multiple diseases(	33377	21934	NA	NA	NA	NA	0.004882848	0.003260041	0	NA	NA	NA
16288	NA	NA	translation , ribosome , structural constituent of ribosome	-, Ribosomal protein eL8/eL30/eS12/Gadd45, Small ribosomal subunit protein eS12, conserved site, Ribosomal protein eL30-like superfamily, Small ribosomal subunit protein eS12	NCBI;cellular organisms;Eukaryota;Opisthokonta;Fungi;Fungi incertae sedis;	NA	NA	NA	NA	NA	NA	NA	NA	NA	NA	NA	NA	NA	NA
16369	NA	NA	zinc ion binding	-, Zinc finger, RING-type, Zinc finger, RING/FYVE/PHD-type, Zinc finger, RING-H2-type	NCBI;cellular organisms;Eukaryota;Viridiplantae;Streptophyta;Streptophytina;Embryophyta;	K03868	04141 Protein processing in endoplasmic reticulum, 04120 Ubiquitin mediated proteolysis, 03420 Nucleotide excision repair, 04310 Wnt signaling pathway, 04341 Hedgehog signaling pathway - fly, 04350 TGF-beta signaling pathway, 04066 HIF-1 signaling pathway, 04110 Cell cycle, 04111 Cell cycle - yeast, 04114 Oocyte meiosis, 04710 Circadian rhythm, 05200 Pathways in cancer, 05211 Renal cell carcinoma…	NA	NA	NA	35578	19767	17078	NA	NA	NA	0.004781015	0.002884191	0.002334532
16444	NA	NA	protein binding	Ankyrin repeat, Ankyrin repeat-containing domain superfamily	NCBI;cellular organisms;Eukaryota;Viridiplantae;Chlorophyta;core chlorophytes;Chlorophyceae;CS clade;Chlamydomonadales;	NA	NA	NA	NA	NA	NA	NA	NA	NA	NA	NA	NA	NA	NA
16470	NA	NA	NA	Plastid-lipid-associated protein, Plastid lipid-associated protein/fibrillin conserved domain	NCBI;cellular organisms;Eukaryota;Viridiplantae;Streptophyta;		NA	NA	NA	NA	13342	15814	13662	NA	NA	NA	0.017929142	0.023074108	0.018675711
16550	NA	NA	ATP binding , DNA binding , DNA duplex unwinding , DNA replication origin binding , MCM complex , nucleus , DNA replication initiation	Mini-chromosome maintenance protein, MCM domain, DNA replication licensing factor Mcm5, MCM OB domain, P-loop containing nucleoside triphosphate hydrolase, Nucleic acid-binding, OB-fold, -	NCBI;cellular organisms;Eukaryota;Viridiplantae;Streptophyta;Streptophytina;Embryophyta;Tracheophyta;Euphyllophyta;Spermatophyta;Magnoliopsida;Mesangiospermae;eudicotyledons;Gunneridae;Pentapetalae;	NA	NA	NA	NA	NA	NA	NA	NA	NA	NA	NA	NA	NA	NA
16551	NA	NA	oxidoreductase activity , glutathione-disulfide reductase (NADP) activity , flavin adenine dinucleotide binding , glutathione metabolic process , NADP binding , oxidoreductase activity, acting on a sulfur group of donors, NAD(P) as acceptor , cell redox homeostasis	Pyridine nucleotide-disulphide oxidoreductase, class I, active site, FAD/NAD(P)-binding domain superfamily, -, Glutathione reductase/thioredoxin reductase-like, Pyridine nucleotide-disulphide oxidoreductase, class I, Glutathione reductase, eukaryote/bacterial, FAD/NAD-linked reductase, dimerisation domain superfamily, Pyridine nucleotide-disulphide oxidoreductase, dimerisation domain, FAD/NAD(P)-…	NCBI;cellular organisms;Eukaryota;Opisthokonta;Fungi;Dikarya;Basidiomycota;Pucciniomycotina;Microbotryomycetes;	K00383	01100 Metabolic pathways(, 00480 Glutathione metabolism, 04918 Thyroid hormone synthesis, 05415 Diabetic cardiomyopathy	18913	20837	18137	NA	NA	NA	NA	NA	NA	NA	NA	NA
16622	NA	NA	aminomethyltransferase activity , glycine catabolic process , protein binding	GTP-binding protein TrmE/Aminomethyltransferase GcvT, domain 1, Aminomethyltransferase-like, -, Aminomethyltransferase, folate-binding domain, Glycine cleavage T-protein/YgfZ, C-terminal, Glycine cleavage T-protein, C-terminal barrel domain, Glycine cleavage system T protein	NCBI;cellular organisms;Eukaryota;Viridiplantae;Chlorophyta;core chlorophytes;	K00605	01100 Metabolic pathways(, 01110 Biosynthesis of secondary metabolites(, 01200 Carbon metabolism, 00630 Glyoxylate and dicarboxylate metabolism, 00240 Pyrimidine metabolism, 00785 Lipoic acid metabolism, 00670 One carbon pool by folate	144.63	128.31	117.89	26683	98837	34156	0.211584715	0.1907066	0.17123994	NA	NA	NA
16656	NA	NA	phosphogluconate dehydrogenase (decarboxylating) activity , pentose-phosphate shunt , NADP binding	6-phosphogluconate dehydrogenase, domain 2, 6-phosphogluconate dehydrogenase-like, C-terminal domain superfamily, 6-phosphogluconate-binding site, -, 6-phosphogluconate dehydrogenase, NADP-binding, 6-phosphogluconate dehydrogenase, decarboxylating, NAD(P)-binding domain superfamily, 6-phosphogluconate dehydrogenase, C-terminal, 6-phosphogluconate dehydrogenase	NCBI;cellular organisms;Eukaryota;Opisthokonta;Fungi;Dikarya;Basidiomycota;	K00033	01100 Metabolic pathways(, 01110 Biosynthesis of secondary metabolites(, 01120 Microbial metabolism in diverse environments(, 01200 Carbon metabolism, 00030 Pentose phosphate pathway, 00480 Glutathione metabolism	21139	27417	26072	NA	NA	NA	NA	NA	NA	NA	NA	NA
16664	NA	NA	transcription factor TFIIA complex , transcription initiation at RNA polymerase II promoter	Transcription initiation factor IIA, gamma subunit, C-terminal, Transcription factor IIA, alpha-helical domain, Transcription initiation factor IIA, gamma subunit, Transcription initiation factor IIA, gamma subunit, N-terminal, Transcription factor IIA, beta-barrel, -	NCBI;cellular organisms;Eukaryota;Viridiplantae;Streptophyta;Streptophytina;Embryophyta;	K03123	03022 Basal transcription factors, 05203 Viral carcinogenesis	NA	NA	NA	35578	NA	17078	NA	NA	NA	0.004781015	0	0.002334532
16749	NA	NA	ubiquitin-dependent protein catabolic process , proteasome core complex, alpha-subunit complex , proteasome core complex , proteolysis involved in protein catabolic process	Nucleophile aminohydrolases, N-terminal, Proteasome alpha-subunit, N-terminal domain, -, Proteasome alpha-type subunit, Proteasome, subunit alpha/beta	NCBI;cellular organisms;Eukaryota;Viridiplantae;Chlorophyta;core chlorophytes;	K02726	03050 Proteasome, 05010 Alzheimer disease, 05012 Parkinson disease, 05014 Amyotrophic lateral sclerosis(, 05016 Huntington disease(, 05017 Spinocerebellar ataxia, 05020 Prion disease, 05022 Pathways of neurodegeneration - multiple diseases(	30039	29611	35.14	NA	NA	NA	0.043945193	0.044010702	0.051042256	NA	NA	NA
16817	NA	NA	metal ion binding	-, Metalloenzyme, LuxS/M16 peptidase-like, Peptidase M16, C-terminal	NCBI;cellular organisms;Eukaryota;Viridiplantae;Chlorophyta;core chlorophytes;Chlorophyceae;CS clade;Chlamydomonadales;		NA	22251	43868	45342	NA	NA	NA	0.003255183	0.006520082	0.006586107	NA	NA	NA
16833	NA	NA	phosphoribosylformylglycinamidine synthase activity , 'de novo' IMP biosynthetic process	PurM-like, C-terminal domain superfamily, Class I glutamine amidotransferase-like, -, PurM-like, C-terminal domain, PurM-like, N-terminal domain superfamily, Phosphoribosylformylglycinamidine synthase PurL	NCBI;cellular organisms;Eukaryota;Viridiplantae;Streptophyta;Streptophytina;Embryophyta;	K01952	01100 Metabolic pathways(, 01110 Biosynthesis of secondary metabolites(, 00230 Purine metabolism	NA	NA	NA	88944	49419	11101	NA	NA	NA	0.011952403	0.007210695	0.015174869
16856	NA	NA	mRNA splicing, via spliceosome , spliceosomal snRNP assembly , spliceosomal complex , RNA binding	Small nuclear ribonucleoprotein F, Sm domain, -, Sm-like protein Lsm6/SmF, Sm domain, eukaryotic/archaea-type, LSM domain superfamily	NCBI;cellular organisms;Eukaryota;Viridiplantae;Streptophyta;Streptophytina;	K11098	03040 Spliceosome	44502	43868	22671	NA	NA	NA	NA	NA	NA	0	0	0
16874	NA	NA	RNA binding	-, Sm domain, Sm domain, eukaryotic/archaea-type, LSM domain superfamily, Small ribonucleoprotein associated, SmB/SmN	NCBI;cellular organisms;Eukaryota;Viridiplantae;Streptophyta;Streptophytina;Embryophyta;Tracheophyta;Euphyllophyta;Spermatophyta;Magnoliopsida;Mesangiospermae;eudicotyledons;Gunneridae;Pentapetalae;rosids;fabids;	K11086	03040 Spliceosome, 05322 Systemic lupus erythematosus	NA	NA	NA	44472	19767	42695	NA	NA	NA	0.005976202	0.002884191	0.005836331
16902	NA	NA	zinc ion binding , aminopeptidase activity , proteolysis	-, Peptidase M18	NCBI;cellular organisms;Eukaryota;Viridiplantae;Chlorophyta;core chlorophytes;Chlorophyceae;CS clade;	K01267	NA	66753	65802	79348	NA	NA	NA	0.00976555	0.009780123	0.011525614	NA	NA	NA
16922	NA	NA	nucleic acid binding	S1 domain, Nucleic acid-binding, OB-fold, -	NCBI;cellular organisms;Eukaryota;Viridiplantae;Chlorophyta;core chlorophytes;Chlorophyceae;CS clade;Chlamydomonadales;	K02945	03010 Ribosome(	13351	15354	17003	NA	NA	NA	0.019531685	0.022820584	0.024697538	NA	NA	NA
16933	NA	NA	peptidyl-prolyl cis-trans isomerase activity	-, FKBP-type peptidyl-prolyl cis-trans isomerase domain, Peptidyl-prolyl cis-trans isomerase domain superfamily, Peptidyl-prolyl cis-trans isomerase FKBP19-like	NCBI;cellular organisms;Eukaryota;Viridiplantae;Streptophyta;Streptophytina;Embryophyta;Tracheophyta;Euphyllophyta;Spermatophyta;Magnoliopsida;Mesangiospermae;		NA	NA	NA	NA	71155	7907	59773	NA	NA	NA	0.009561896	0.011537054	0.008170863
16977	PredHel=13	NA	potassium ion transport , monoatomic cation transport , membrane , monoatomic cation transmembrane transporter activity , transmembrane transport , antiporter activity , proton transmembrane transport	Regulator of K+ conductance, N-terminal, -, K+/H+ exchanger, Sodium/solute symporter superfamily, NAD(P)-binding domain superfamily, Cation/H+ exchanger	NCBI;cellular organisms;Eukaryota;Viridiplantae;Streptophyta;Streptophytina;Embryophyta;		NA	NA	NA	NA	13342	1986-11-01	15.37	NA	NA	NA	0.017929142	0.017304852	0.021010516
17021	NA	NA	exocyst , exocytosis , phosphatidylinositol-4,5-bisphosphate binding	Exocyst complex subunit Exo70, C-terminal, Cullin repeat-like-containing domain superfamily, -, Exocyst complex component Exo70	NCBI;cellular organisms;Eukaryota;Viridiplantae;Streptophyta;Streptophytina;Embryophyta;	NA	NA	NA	NA	NA	NA	NA	NA	NA	NA	NA	NA	NA	NA
17025	NA	NA	NA	Nucleoside phosphorylase/phosphoribosyltransferase catalytic domain superfamily, -	NCBI;cellular organisms;Eukaryota;Viridiplantae;Streptophyta;Streptophytina;Embryophyta;		NA	NA	NA	NA	26683	19767	NA	NA	NA	NA	0.003585694	0.002884191	0
17046	NA	NA	intraciliary transport , tubulin binding , intraciliary transport particle B , cilium assembly	-, IFT81, calponin homology domain, Intraflagellar transport protein 81, IFT81, N-terminal domain superfamily	NCBI;cellular organisms;Eukaryota;Viridiplantae;Chlorophyta;core chlorophytes;Chlorophyceae;CS clade;Chlamydomonadales;	K19677	NA	22251	32901	22671	NA	NA	NA	0.003255183	0.004890061	0.003293053	NA	NA	NA
17047	NA	NA	NA	Histidine phosphatase superfamily, Histidine phosphatase superfamily, clade-1, -	NCBI;cellular organisms;Eukaryota;Viridiplantae;Streptophyta;Streptophytina;Embryophyta;Tracheophyta;Euphyllophyta;Spermatophyta;Magnoliopsida;Mesangiospermae;Liliopsida;Petrosaviidae;commelinids;Poales;Poaceae;		NA	NA	NA	NA	16899	1986-11-01	12809	NA	NA	NA	0.022709082	0.017304852	0.017509675
17127	NA	NA	NA	Serine aminopeptidase, S33, Alpha/beta hydrolase fold-1, Alpha/Beta hydrolase fold, -	NCBI;cellular organisms;Eukaryota;Viridiplantae;Streptophyta;Streptophytina;Embryophyta;Tracheophyta;Euphyllophyta;Spermatophyta;Magnoliopsida;Mesangiospermae;	K01054	01100 Metabolic pathways(, 00561 Glycerolipid metabolism, 04923 Regulation of lipolysis in adipocytes, 04723 Retrograde endocannabinoid signaling, 04714 Thermogenesis	NA	NA	NA	NA	19767	17078	NA	NA	NA	0	0.002884191	0.002334532
17137	NA	NA	ATP hydrolysis activity , ATP binding	-, Proteasomal ATPase, second OB domain, ATPase, AAA-type, core, AAA ATPase, AAA+ lid domain, ATPase, AAA-type, conserved site, AAA+ ATPase domain, P-loop containing nucleoside triphosphate hydrolase, Nucleic acid-binding, OB-fold	NCBI;cellular organisms;Eukaryota;Viridiplantae;	K03064	03050 Proteasome, 05169 Epstein-Barr virus infection, 05010 Alzheimer disease, 05012 Parkinson disease, 05014 Amyotrophic lateral sclerosis(, 05016 Huntington disease(, 05017 Spinocerebellar ataxia, 05020 Prion disease, 05022 Pathways of neurodegeneration - multiple diseases(	41165	52642	40808	NA	29651	17078	NA	NA	NA	NA	NA	NA
17279	NA	NA	transmembrane transport	Mitochondrial carrier domain superfamily, Mitochondrial substrate/solute carrier, Mitochondrial carrier protein, -	NCBI;cellular organisms;Eukaryota;Viridiplantae;Streptophyta;Streptophytina;Embryophyta;Tracheophyta;Euphyllophyta;Spermatophyta;Magnoliopsida;Mesangiospermae;eudicotyledons;Gunneridae;Pentapetalae;	K15108	NA	NA	NA	NA	35578	29651	17078	NA	NA	NA	0.004781015	0.004326359	0.002334532
17310	PredHel=1	NA	NA	-, Ferritin-like superfamily	NCBI;cellular organisms;Eukaryota;Viridiplantae;Chlorophyta;core chlorophytes;	NA	NA	NA	NA	NA	NA	NA	NA	NA	NA	NA	NA	NA	NA
17364	NA	NA	tricarboxylic acid cycle , catalytic activity , ATP binding	-, ATP-grasp fold, subdomain 1, ATP-grasp fold, succinyl-CoA synthetase-type, Succinyl-CoA synthetase-like, Succinate--CoA ligase-like, beta subunit, ATP-citrate synthase/succinyl-CoA ligase, C-terminal domain, Succinyl-CoA synthetase, beta subunit, conse	NCBI;cellular organisms;Eukaryota;Opisthokonta;Fungi;Dikarya;Basidiomycota;	K01900	01100 Metabolic pathways(, 01110 Biosynthesis of secondary metabolites(, 01120 Microbial metabolism in diverse environments(, 01200 Carbon metabolism, 00020 Citrate cycle (TCA cycle), 00640 Propanoate metabolism	33377	76769	45342	NA	NA	NA	NA	NA	NA	NA	NA	NA
17374	NA	NA	ribonuclease inhibitor activity , regulation of RNA metabolic process	-, Ribonuclease E inhibitor RraA/RraA-like protein, Regulator of ribonuclease activity A, Ribonuclease E inhibitor RraA/RraA-like superfamily	NCBI;cellular organisms;Eukaryota;Viridiplantae;Chlorophyta;core chlorophytes;		NA	55628	87736	90684	NA	NA	NA	0.008138031	0.013040164	0.013172214	NA	NA	NA
17502	NA	NA	NA	-, NAD(P)-binding domain superfamily, NAD(P)-binding domain	NCBI;cellular organisms;Eukaryota;Viridiplantae;Streptophyta;Streptophytina;Embryophyta;Tracheophyta;Euphyllophyta;Spermatophyta;		NA	NA	NA	NA	35578	35581	38426	NA	NA	NA	0.04781015	0.051916014	0.052527658
17528	NA	NA	metalloendopeptidase activity , proteolysis , metal ion binding	-, Metalloenzyme, LuxS/M16 peptidase-like, Peptidase M16, N-terminal, Peptidase M16, zinc-binding site, Peptidase M16, C-terminal	NCBI;cellular organisms;Eukaryota;Viridiplantae;Streptophyta;Streptophytina;Embryophyta;	K17732	NA	NA	NA	NA	108.51	90.93	99907	NA	NA	NA	0.145817059	0.132675392	0.136571091
17532	NA	NA	catalase activity , peroxidase activity , response to oxidative stress , heme binding	Catalase-peroxidase haem, Haem peroxidase superfamily, -	NCBI;cellular organisms;Bacteria;	K03782	01100 Metabolic pathways(, 01110 Biosynthesis of secondary metabolites(, 00360 Phenylalanine metabolism, 00380 Tryptophan metabolism, 00940 Phenylpropanoid biosynthesis, 00983 Drug metabolism - other enzymes	NA	21934	22671	NA	NA	NA	NA	NA	NA	NA	NA	NA
17533	NA	NA	catalase activity , peroxidase activity , response to oxidative stress , heme binding	Haem peroxidase, -, Peroxidases heam-ligand binding site, Catalase-peroxidase haem, Haem peroxidase superfamily	NCBI;cellular organisms;Eukaryota;Viridiplantae;Chlorophyta;core chlorophytes;Chlorophyceae;CS clade;Chlamydomonadales;	K03782	01100 Metabolic pathways(, 01110 Biosynthesis of secondary metabolites(, 00360 Phenylalanine metabolism, 00380 Tryptophan metabolism, 00940 Phenylpropanoid biosynthesis, 00983 Drug metabolism - other enzymes	15576	87736	13603	26683	7907	17078	0.022786721	0.013040164	0.019758902	NA	NA	NA
17535	NA	NA	NA	-, AH/BAR domain superfamily	NCBI;cellular organisms;Eukaryota;Viridiplantae;Chlorophyta;core chlorophytes;Chlorophyceae;CS clade;Chlamydomonadales;		NA	61191	70189	60078	71155	17791	12809	0.089518636	0.104321608	0.087265698	NA	NA	NA
17575	PredHel=3	NA	lipid metabolic process , oxidoreductase activity	-, Fatty acid desaturase, Fatty acid desaturase domain	NCBI;cellular organisms;Eukaryota;Viridiplantae;Chlorophyta;core chlorophytes;Chlorophyceae;CS clade;Chlamydomonadales;	K10255	02020 Two-component system	44502	32901	34006	NA	NA	NA	0.006510366	0.004890061	0.004939508	NA	NA	NA
17580	NA	NA	peptide-methionine (S)-S-oxide reductase activity	Peptide methionine sulphoxide reductase MsrA superfamily, Peptide methionine sulphoxide reductase MsrA domain, -	NCBI;cellular organisms;Eukaryota;Viridiplantae;Streptophyta;Streptophytina;Embryophyta;	K07304	NA	NA	NA	NA	41804	44477	38426	NA	NA	NA	0.056176724	0.064896111	0.052527658
17609	NA	NA	hydrolase activity, acting on ester bonds	-, Alpha/Beta hydrolase fold, GPI inositol-deacylase PGAP1-like	NCBI;cellular organisms;Eukaryota;Viridiplantae;Streptophyta;Streptophytina;Embryophyta;		NA	NA	NA	NA	8005	7907	51234	NA	NA	NA	0.010757216	0.011537054	0.007003597
17624	NA	NA	NA	-, Histidine phosphatase superfamily	NCBI;cellular organisms;Eukaryota;Viridiplantae;Chlorophyta;core chlorophytes;Chlorophyceae;CS clade;Chlamydomonadales;		NA	NA	65802	22671	NA	NA	NA	0	0.009780123	0.003293053	NA	NA	NA
17646	NA	NA	ATP binding , ATP-dependent peptidase activity , metalloendopeptidase activity , proteolysis , ATP hydrolysis activity	Peptidase M41-like, AAA ATPase, AAA+ lid domain, -, P-loop containing nucleoside triphosphate hydrolase, ATPase, AAA-type, conserved site, ATPase, AAA-type, core, Peptidase M41	NCBI;cellular organisms;Eukaryota;Viridiplantae;Chlorophyta;core chlorophytes;Chlorophyceae;CS clade;	K03798	NA	15576	10967	90684	NA	NA	NA	0.022786721	0.016300205	0.013172214	NA	NA	NA
17694	NA	NA	tricarboxylic acid cycle , oxidoreductase activity, acting on the CH-OH group of donors, NAD or NADP as acceptor , NAD binding , magnesium ion binding	-, Isocitrate/isopropylmalate dehydrogenase, conserved site, Isopropylmalate dehydrogenase-like domain, Isocitrate dehydrogenase NAD-dependent	NCBI;cellular organisms;Eukaryota;Viridiplantae;Chlorophyta;core chlorophytes;Chlorophyceae;CS clade;	K00030	01100 Metabolic pathways(, 01110 Biosynthesis of secondary metabolites(, 01120 Microbial metabolism in diverse environments(, 01200 Carbon metabolism, 01210 2-Oxocarboxylic acid metabolism, 01230 Biosynthesis of amino acids, 00020 Citrate cycle (TCA cycle)	41165	41675	36274	NA	59302	NA	0.060221841	0.061941373	0.052689436	NA	NA	NA
17800	NA	NA	structural constituent of ribosome , cytosolic large ribosomal subunit , maturation of LSU-rRNA from tricistronic rRNA transcript (SSU-rRNA, 5.8S rRNA, LSU-rRNA)	Large ribosomal subunit protein uL30, ferredoxin-like fold domain superfamily, Large ribosomal subunit protein uL30, eukaryotic/archaeal, Large ribosomal subunit protein uL30, eukaryotic, Large ribosomal subunit protein uL30, -, Large ribosomal subunit protein uL30-like, ferredoxin-like fold domain	NCBI;cellular organisms;Eukaryota;Viridiplantae;Streptophyta;Streptophytina;Embryophyta;Tracheophyta;	K02937	03010 Ribosome(, 05171 Coronavirus disease - COVID-19	89005	13.16	11335	NA	NA	NA	NA	NA	NA	0	0	0
17838	NA	NA	hydroxyacylglutathione hydrolase activity , methylglyoxal catabolic process to D-lactate via S-lactoyl-glutathione	Hydroxyacylglutathione hydrolase, Hydroxyacylglutathione hydrolase, MBL domain, Metallo-beta-lactamase, Ribonuclease Z/Hydroxyacylglutathione hydrolase-like, Hydroxyacylglutathione hydrolase, C-terminal domain, -	NCBI;cellular organisms;Eukaryota;Viridiplantae;Chlorophyta;core chlorophytes;	K01069	01100 Metabolic pathways(, 00620 Pyruvate metabolism	NA	54835	34006	NA	NA	NA	0	0.008150102	0.004939508	NA	NA	NA
17859	NA	SNF2	nucleic acid binding , ATP binding , RNA helicase activity	Helicase, C-terminal, Helicase superfamily 1/2, ATP-binding domain, -, P-loop containing nucleoside triphosphate hydrolase, DEAD/DEAH box helicase domain, RNA helicase, DEAD-box type, Q motif	NCBI;cellular organisms;Eukaryota;Viridiplantae;Streptophyta;Streptophytina;Embryophyta;	NA	NA	NA	NA	NA	NA	NA	NA	NA	NA	NA	NA	NA	NA
17878	NA	NA	heme binding , catalase activity , response to oxidative stress	-, Catalase core domain, Catalase haem-binding site, Catalase, mono-functional, haem-containing, Catalase immune-responsive domain, Catalase, mono-functional, haem-containing, clades 1 and 3, Catalase active site, Catalase superfamily	NCBI;cellular organisms;Eukaryota;Opisthokonta;Fungi;Dikarya;Basidiomycota;	K03781	01100 Metabolic pathways(, 01110 Biosynthesis of secondary metabolites(, 01200 Carbon metabolism, 00630 Glyoxylate and dicarboxylate metabolism, 00380 Tryptophan metabolism, 04016 MAPK signaling pathway - plant, 04011 MAPK signaling pathway - yeast, 04068 FoxO signaling pathway, 04146 Peroxisome, 04211 Longevity regulating pathway, 04212 Longevity regulating pathway - worm, 04213 Longevity regula…	77879	87736	22671	13342	18779	15.37	NA	NA	NA	NA	NA	NA
17900	PredHel=1	NA	NA	-	NCBI;cellular organisms;Eukaryota;Viridiplantae;Streptophyta;Streptophytina;Embryophyta;Tracheophyta;Euphyllophyta;Spermatophyta;Magnoliopsida;Mesangiospermae;		NA	NA	NA	NA	26683	NA	34156	NA	NA	NA	0.003585694	0	0.004669064
17901	NA	NA	NA	Aminotransferase class V domain, Pyridoxal phosphate-dependent transferase, -, Pyridoxal phosphate-dependent transferase, major domain	NCBI;cellular organisms;Eukaryota;Viridiplantae;Streptophyta;Streptophytina;Embryophyta;Tracheophyta;Euphyllophyta;Spermatophyta;	NA	NA	NA	NA	NA	NA	NA	NA	NA	NA	NA	NA	NA	NA
17916	NA	NA	photosystem II , photosystem II oxygen evolving complex , photosynthesis , calcium ion binding , extrinsic component of membrane	-, Mog1/PsbP, alpha/beta/alpha sandwich, PsbP, C-terminal	NCBI;cellular organisms;Eukaryota;Viridiplantae;Streptophyta;Streptophytina;Embryophyta;	K02717	01100 Metabolic pathways(, 00195 Photosynthesis	NA	NA	NA	17789	NA	25617	NA	NA	NA	0.002390507	0	0.003501798
17924	NA	NA	phosphoribosylamine-glycine ligase activity , purine nucleobase biosynthetic process , metal ion binding , ATP binding	Phosphoribosylglycinamide synthetase, C-domain, -, Phosphoribosylglycinamide synthetase, Phosphoribosylglycinamide synthetase, N-terminal, Phosphoribosylglycinamide synthetase, conserved site, ATP-grasp fold, subdomain 1, Pre-ATP-grasp domain superfamily, Phosphoribosylglycinamide synthetase, C-domain superfamily, Rudiment single hybrid motif, Phosphoribosylglycinamide synthetase, ATP-grasp (A) d…	NCBI;cellular organisms;Eukaryota;Viridiplantae;Chlorophyta;core chlorophytes;Chlorophyceae;CS clade;Chlamydomonadales;	K01945	01100 Metabolic pathways(, 01110 Biosynthesis of secondary metabolites(, 00230 Purine metabolism	34489	27417	26072	NA	39535	NA	0.050455267	0.040749769	0.037870623	NA	NA	NA
17930	NA	NA	NA	Rossmann-like alpha/beta/alpha sandwich fold, Cryptochrome/photolyase, N-terminal domain superfamily, DNA photolyase, N-terminal, Cryptochrome/DNA photolyase class 1	NCBI;cellular organisms;Eukaryota;Viridiplantae;Chlorophyta;core chlorophytes;Chlorophyceae;CS clade;Chlamydomonadales;	NA	NA	NA	NA	NA	NA	NA	NA	NA	NA	NA	NA	NA	NA
17933	PredHel=2	NA	membrane	Transmembrane protein TMEM64, VTT domain	NCBI;cellular organisms;Eukaryota;Viridiplantae;		NA	NA	NA	NA	88944	NA	68312	NA	NA	NA	NA	NA	NA
17971	NA	NA	protein binding	WD40 repeat, -, WD40/YVTN repeat-like-containing domain superfamily, WD40 repeat, conserved site, WD40-repeat-containing domain superfamily, G-protein beta WD-40 repeat	NCBI;cellular organisms;Eukaryota;Viridiplantae;Streptophyta;Streptophytina;Embryophyta;	K12857	03040 Spliceosome	NA	NA	NA	44472	29651	NA	NA	NA	NA	0.005976202	0.004326359	0
18127	PredHel=5	NA	membrane , transferase activity, transferring alkyl or aryl (other than methyl) groups , chlorophyll synthetase activity , chlorophyll biosynthetic process	Chlorophyll synthase, ChlG, Bacteriochlorophyll/chlorophyll synthetase, UbiA prenyltransferase family, UbiA prenyltransferase superfamily, -	NCBI;cellular organisms;Eukaryota;Viridiplantae;Streptophyta;Streptophytina;Embryophyta;	K04040	01100 Metabolic pathways(, 01110 Biosynthesis of secondary metabolites(, 00860 Porphyrin metabolism	NA	NA	NA	12452	13837	10247	NA	NA	NA	0.016733149	0.02018948	0.014007467
18152	NA	NA	proteolysis , aminopeptidase activity , cytoplasm	Alpha/Beta hydrolase fold, -, Proline iminopeptidase	NCBI;cellular organisms;Eukaryota;Viridiplantae;Streptophyta;Streptophytina;Embryophyta;Bryophyta;	NA	NA	NA	NA	NA	NA	NA	NA	NA	NA	NA	NA	NA	NA
18157	NA	NA	NA	-, FAD/NAD(P)-binding domain superfamily	NCBI;cellular organisms;Eukaryota;Viridiplantae;Streptophyta;Streptophytina;Embryophyta;		NA	NA	NA	NA	12452	98837	17078	NA	NA	NA	0.016733149	0.014421245	0.023345322
18243	NA	NA	glycine biosynthetic process from serine , glycine hydroxymethyltransferase activity , tetrahydrofolate interconversion , pyridoxal phosphate binding	Pyridoxal phosphate-dependent transferase, major domain, -, Serine hydroxymethyltransferase-like domain, Serine hydroxymethyltransferase, pyridoxal phosphate binding site, Serine hydroxymethyltransferase, Pyridoxal phosphate-dependent transferase, Pyridoxal phosphate-dependent transferase, small domain	NCBI;cellular organisms;Eukaryota;Viridiplantae;Chlorophyta;core chlorophytes;Chlorophyceae;CS clade;	K00600	01100 Metabolic pathways(, 01110 Biosynthesis of secondary metabolites(, 01120 Microbial metabolism in diverse environments(, 01200 Carbon metabolism, 01230 Biosynthesis of amino acids, 01240 Biosynthesis of cofactors, 00630 Glyoxylate and dicarboxylate metabolism, 00680 Methane metabolism, 00240 Pyrimidine metabolism, 00460 Cyanoamino acid metabolism, 00670 One carbon pool by folate, 01523 Antif…	134.62	116.25	117.89	26683	88954	25617	0.196940706	0.172781874	0.17123994	NA	NA	NA
18250	NA	NA	membrane , photosynthesis, light harvesting	Chlorophyll A-B binding protein, plant and chromista, -, Chlorophyll A-B binding protein	NCBI;cellular organisms;Eukaryota;Viridiplantae;Streptophyta;Streptophytina;Embryophyta;	K08909	01100 Metabolic pathways(, 00196 Photosynthesis - antenna proteins	NA	32901	NA	38246	47442	31594	NA	NA	NA	0.05139544	0.069222324	0.043188436
18256	NA	NA	NA	-, Large ribosomal subunit protein eL24-related, TRASH domain, Ribosomal protein L24e/L24 superfamily, Large ribosomal subunit protein eL24, conserved site	NCBI;cellular organisms;Eukaryota;Viridiplantae;Streptophyta;Streptophytina;Embryophyta;Tracheophyta;Euphyllophyta;Spermatophyta;Magnoliopsida;Mesangiospermae;Liliopsida;Petrosaviidae;commelinids;Poales;	K02896	03010 Ribosome(, 05171 Coronavirus disease - COVID-19	NA	NA	NA	27573	31628	23055	NA	NA	NA	0.037052933	0.046148216	0.031515775
18263	NA	NA	structural constituent of ribosome , translation , ribosome , rRNA binding	Large ribosomal subunit protein uL6-like, alpha-beta domain superfamily, Large ribosomal subunit protein uL6-like, -, Large ribosomal subunit protein uL6, conserved site-2, Large ribosomal subunit protein uL6, alpha-beta domain	NCBI;cellular organisms;Eukaryota;Viridiplantae;Streptophyta;Streptophytina;Embryophyta;	K02940	03010 Ribosome(, 05171 Coronavirus disease - COVID-19	66753	76769	90684	69376	74128	88806	NA	NA	NA	0.093228313	0.108159699	0.121396222
18265	NA	NA	structural constituent of ribosome , translation , ribosome	-, Large ribosomal subunit protein eL31, conserved site, Large ribosomal subunit protein eL31, Large ribosomal subunit protein eL31 domain superfamily	NCBI;cellular organisms;Eukaryota;Viridiplantae;Streptophyta;Streptophytina;Embryophyta;Tracheophyta;Euphyllophyta;Spermatophyta;Magnoliopsida;Mesangiospermae;	K02910	03010 Ribosome(, 05171 Coronavirus disease - COVID-19	NA	NA	NA	11563	39535	14516	NA	NA	NA	0.0155385	0.005768527	0.019843114
18299	NA	NA	ATP binding , ATP hydrolysis activity	Ribulose bisphosphate carboxylase/oxygenase activase, AAA, helical, P-loop containing nucleoside triphosphate hydrolase, Ribulose bisphosphate carboxylase/oxygenase activase-like, ATPase, AAA-type, core, -	NCBI;cellular organisms;Eukaryota;Viridiplantae;Chlorophyta;core chlorophytes;		NA	120.16	131.6	116.76	20457	36.57	28179	0.175786624	0.195596513	0.16959857	NA	NA	NA
18371	NA	NA	NA	At5g01610-like superfamily, Protein of unknown function DUF538	NCBI;cellular organisms;Eukaryota;Viridiplantae;Streptophyta;Streptophytina;Embryophyta;Tracheophyta;Euphyllophyta;Spermatophyta;Magnoliopsida;Mesangiospermae;eudicotyledons;Gunneridae;Pentapetalae;		NA	NA	NA	NA	71155	29651	8539	NA	NA	NA	0.009561896	0.004326359	0.011672661
18407	PredHel=1	NA	thiamine pyrophosphate binding , catalytic activity , magnesium ion binding , carboxy-lyase activity	Pyruvate decarboxylase/indolepyruvate decarboxylase-like, PP-binding domain, -, DHS-like NAD/FAD-binding domain superfamily, Pyruvate decarboxylase/indolepyruvate decarboxylase-like, pyrimidine-binding domain, Thiamin diphosphate-binding fold, Thiamine pyrophosphate enzyme, N-terminal TPP-binding domain, Pyruvate decarboxylase/indolepyruvate decarboxylase-like, Thiamine pyrophosphate enzyme, TPP-…	NCBI;cellular organisms;Eukaryota;Viridiplantae;Chlorophyta;core chlorophytes;Chlorophyceae;CS clade;Chlamydomonadales;	K01568	01100 Metabolic pathways(, 01110 Biosynthesis of secondary metabolites(, 00010 Glycolysis / Gluconeogenesis	21139	25224	30606	NA	NA	NA	0.030925045	0.037490323	0.044456439	NA	NA	NA
18438	NA	NA	NA	Glutathione S-transferase, C-terminal-like, Thioredoxin-like superfamily, Glutathione S-transferase, N-terminal, -, Glutathione S-transferase, C-terminal, Glutathione transferase family, Glutathione S-transferase, C-terminal domain superfamily	NCBI;cellular organisms;Eukaryota;Opisthokonta;Metazoa;Eumetazoa;Bilateria;Protostomia;	K00799	01100 Metabolic pathways(, 00480 Glutathione metabolism, 00980 Metabolism of xenobiotics by cytochrome P450, 00982 Drug metabolism - cytochrome P450, 00983 Drug metabolism - other enzymes, 04212 Longevity regulating pathway - worm, 05200 Pathways in cancer, 05204 Chemical carcinogenesis - DNA adducts, 05207 Chemical carcinogenesis - receptor activation, 05208 Chemical carcinogenesis - reactive ox…	NA	NA	NA	40025	47442	37572	NA	NA	NA	NA	NA	NA
18607	NA	NA	microtubule , microtubule-based process , structural constituent of cytoskeleton , GTP binding	Alpha tubulin, Tubulin, C-terminal, Tubulin/FtsZ, C-terminal, Tubulin/FtsZ, GTPase domain superfamily, Tubulin/FtsZ, 2-layer sandwich domain, Tubulin/FtsZ, GTPase domain, -, Tubulin, conserved site, Tubulin/FtsZ-like, C-terminal domain, Tubulin	NCBI;cellular organisms;Eukaryota;Opisthokonta;Metazoa;Eumetazoa;Bilateria;Deuterostomia;Chordata;Craniata;Vertebrata;Gnathostomata;Teleostomi;Euteleostomi;	K07374	04145 Phagosome, 04210 Apoptosis, 04530 Tight junction, 04540 Gap junction, 04814 Motor proteins, 05130 Pathogenic Escherichia coli infection, 05132 Salmonella infection, 05010 Alzheimer disease, 05012 Parkinson disease, 05014 Amyotrophic lateral sclerosis(, 05016 Huntington disease(, 05020 Prion disease, 05022 Pathways of neurodegeneration - multiple diseases(	NA	65802	NA	NA	88954	59773	NA	NA	NA	NA	NA	NA
18674	PredHel=4	NA	membrane , transmembrane transporter activity , transmembrane transport	MFS transporter superfamily, Major facilitator, sugar transporter-like	NCBI;cellular organisms;Eukaryota;Viridiplantae;Chlorophyta;core chlorophytes;Chlorophyceae;CS clade;Chlamydomonadales;Chlamydomonadaceae;Chlamydomonas;		NA	NA	32901	68013	NA	NA	NA	0	0.004890061	0.00987916	NA	NA	NA
18694	NA	NA	asparagine biosynthetic process , asparagine synthase (glutamine-hydrolyzing) activity	Rossmann-like alpha/beta/alpha sandwich fold, Nucleophile aminohydrolases, N-terminal, Asparagine synthase, glutamine-hydrolyzing, -, Glutamine amidotransferase type 2 domain, Asparagine synthase, Asparagine synthase, N-terminal domain	NCBI;cellular organisms;Eukaryota;Viridiplantae;Chlorophyta;core chlorophytes;Chlorophyceae;CS clade;Chlamydomonadales;	K01953	01100 Metabolic pathways(, 01110 Biosynthesis of secondary metabolites(, 01230 Biosynthesis of amino acids, 00240 Pyrimidine metabolism	25589	20837	22671	NA	NA	NA	0.037435119	0.030969943	0.032930534	NA	NA	NA
18698	NA	NA	spliceosomal complex , spliceosomal snRNP assembly , RNA binding	Sm-like protein Lsm7/SmG, -, Small nuclear ribonucleoprotein G, Sm domain, LSM domain superfamily, Sm domain, eukaryotic/archaea-type	NCBI;cellular organisms;Eukaryota;Viridiplantae;Streptophyta;Streptophytina;Embryophyta;	K11099	03040 Spliceosome	NA	NA	NA	62261	29651	42695	NA	NA	NA	0.008366709	0.004326359	0.005836331
18720	NA	NA	oxidoreductase activity , malate dehydrogenase activity , malate metabolic process , malate dehydrogenase (NADP+) activity , oxidoreductase activity, acting on the CH-OH group of donors, NAD or NADP as acceptor , catalytic activity	NAD(P)-binding domain superfamily, Malate dehydrogenase, type 2, Malate dehydrogenase, NADP-dependent, plants, Lactate/malate dehydrogenase, C-terminal, -, Lactate dehydrogenase/glycoside hydrolase, family 4, C-terminal, Lactate/malate dehydrogenase, N-terminal, Malate dehydrogenase, active site	NCBI;cellular organisms;Eukaryota;Viridiplantae;Streptophyta;Streptophytina;Embryophyta;	K00051	01100 Metabolic pathways(, 01120 Microbial metabolism in diverse environments(, 01200 Carbon metabolism, 00620 Pyruvate metabolism, 00710 Carbon fixation in photosynthetic organisms	NA	NA	NA	127.19	107.73	116.98	NA	NA	NA	0.17091947	0.157188166	0.159909578
18731	NA	C3H	metal ion binding	-, Zinc finger, CCCH-type superfamily, Zinc finger, CCCH-type	NCBI;cellular organisms;Eukaryota;Viridiplantae;Streptophyta;Streptophytina;Embryophyta;Tracheophyta;Euphyllophyta;Spermatophyta;Magnoliopsida;Mesangiospermae;	NA	NA	NA	NA	NA	NA	NA	NA	NA	NA	NA	NA	NA	NA
18776	NA	NA	hydrolase activity	HAD superfamily, -, Protein CbbY-like, HAD hydrolase, subfamily IA, HAD-like superfamily, Phosphoglycolate phosphatase-like, domain 2	NCBI;cellular organisms;Eukaryota;Viridiplantae;Chlorophyta;core chlorophytes;Chlorophyceae;CS clade;Chlamydomonadales;		NA	18913	19741	21537	NA	NA	NA	0.027668545	0.029340963	0.031283354	NA	NA	NA
18791	PredHel=1	NA	protein binding	-, WD40 repeat, WD40/YVTN repeat-like-containing domain superfamily, WD40-repeat-containing domain superfamily	NCBI;cellular organisms;Eukaryota;Viridiplantae;Streptophyta;Streptophytina;Embryophyta;		NA	NA	NA	NA	44472	29651	51234	NA	NA	NA	0.005976202	0.004326359	0.007003597
18819	NA	NA	ATP-dependent protein folding chaperone , protein folding , ATP binding , ATP hydrolysis activity , unfolded protein binding	Heat shock protein Hsp90 family, -, Ribosomal protein uS5 domain 2-type superfamily	NCBI;cellular organisms;Eukaryota;Opisthokonta;Fungi;Dikarya;Basidiomycota;Pucciniomycotina;Microbotryomycetes;	K04079	04141 Protein processing in endoplasmic reticulum, 04151 PI3K-Akt signaling pathway, 04217 Necroptosis, 04621 NOD-like receptor signaling pathway, 04612 Antigen processing and presentation, 04659 Th17 cell differentiation, 04657 IL-17 signaling pathway, 04915 Estrogen signaling pathway, 04914 Progesterone-mediated oocyte maturation, 04626 Plant-pathogen interaction, 05200 Pathways in cancer, 0520…	22251	32901	22671	NA	NA	NA	NA	NA	NA	NA	NA	NA
18831	PredHel=1	NA	membrane	-, TMEM33/Pom33 family	NCBI;cellular organisms;Eukaryota;Viridiplantae;Streptophyta;Streptophytina;Embryophyta;Tracheophyta;	K20724	03013 Nucleocytoplasmic transport	NA	NA	NA	12452	10872	11101	NA	NA	NA	0.016733149	0.015863267	0.015174869
18926	NA	NA	thiamine biosynthetic process	Thiazole biosynthetic enzyme Thi4 family, FAD/NAD(P)-binding domain superfamily, -, Thiamine thiazole synthase	NCBI;cellular organisms;Eukaryota;Viridiplantae;Chlorophyta;core chlorophytes;Chlorophyceae;CS clade;	K03146	01100 Metabolic pathways(, 01240 Biosynthesis of cofactors, 00730 Thiamine metabolism	112.37	123.93	111.09	NA	NA	NA	0.164390337	0.184196625	0.161362668	NA	NA	NA
18985	NA	NA	proton-transporting ATP synthase activity, rotational mechanism , proton motive force-driven ATP synthesis , membrane	ATPase, OSCP/delta subunit, conserved site, F1F0 ATP synthase OSCP/delta subunit, N-terminal domain superfamily, ATPase, OSCP/delta subunit	NCBI;cellular organisms;Eukaryota;Viridiplantae;Chlorophyta;core chlorophytes;Chlorophyceae;CS clade;Chlamydomonadales;	K02113	01100 Metabolic pathways(, 00190 Oxidative phosphorylation, 00195 Photosynthesis	89005	12064	10202	NA	NA	NA	0.013020879	0.017930671	0.014818813	NA	NA	NA
19001	NA	NA	isocitrate lyase activity , carboxylic acid metabolic process , catalytic activity	Isocitrate lyase/phosphorylmutase, conserved site, Isocitrate lyase, Pyruvate/Phosphoenolpyruvate kinase-like domain superfamily, ICL/PEPM domain, -, Pyruvate kinase-like domain superfamily	NCBI;cellular organisms;Eukaryota;Opisthokonta;Fungi;Dikarya;Basidiomycota;Pucciniomycotina;Microbotryomycetes;	K01637	01100 Metabolic pathways(, 01110 Biosynthesis of secondary metabolites(, 01120 Microbial metabolism in diverse environments(, 01200 Carbon metabolism, 00630 Glyoxylate and dicarboxylate metabolism	33377	43868	NA	NA	NA	NA	NA	NA	NA	NA	NA	NA
19009	NA	NA	protein binding , nucleic acid binding , ATP binding , RNA helicase activity	Helicase, C-terminal, -, DEAD/DEAH box helicase domain, WW domain superfamily, WW domain, RNA helicase, DEAD-box type, Q motif, P-loop containing nucleoside triphosphate hydrolase, Helicase superfamily 1/2, ATP-binding domain, ATP-dependent RNA helicase DEAD-box, conserved site	NCBI;cellular organisms;Eukaryota;Viridiplantae;Streptophyta;Streptophytina;Embryophyta;Tracheophyta;Euphyllophyta;Spermatophyta;Magnoliopsida;Mesangiospermae;	K12823	03040 Spliceosome, 05202 Transcriptional misregulation in cancer, 05205 Proteoglycans in cancer	NA	NA	NA	24904	17791	23909	NA	NA	NA	0.033466298	0.025958736	0.032683178
19014	NA	NA	NA	-	NA		NA	33377	21934	22671	NA	NA	NA	NA	NA	NA	NA	NA	NA
19022	NA	NA	structural constituent of ribosome , translation , ribosome , rRNA binding	Large ribosomal subunit protein uL6, bacterial-type, Large ribosomal subunit protein uL6, alpha-beta domain, Large ribosomal subunit protein uL6-like, Large ribosomal subunit protein uL6, conserved site, Large ribosomal subunit protein uL6-like, alpha-beta domain superfamily	NCBI;cellular organisms;Eukaryota;Viridiplantae;Streptophyta;Streptophytina;Embryophyta;Marchantiophyta;	K02933	03010 Ribosome(	NA	NA	NA	26683	NA	17078	NA	NA	NA	0.003585694	0	0.002334532
19058	NA	NA	oxidoreductase activity	Alcohol dehydrogenase-like, C-terminal, GroES-like superfamily, -, Alcohol dehydrogenase-like, N-terminal, Polyketide synthase, enoylreductase domain, NAD(P)-binding domain superfamily	NCBI;cellular organisms;Eukaryota;Viridiplantae;Streptophyta;Streptophytina;Embryophyta;		NA	NA	NA	NA	44472	NA	34156	NA	NA	NA	0.005976202	0	0.004669064
19065	NA	NA	NA	NAD-dependent epimerase/dehydratase, -, NAD(P)-binding domain superfamily	NCBI;cellular organisms;Eukaryota;Viridiplantae;Chlorophyta;core chlorophytes;Chlorophyceae;CS clade;Chlamydomonadales;	K12450	01100 Metabolic pathways(, 01250 Biosynthesis of nucleotide sugars, 00520 Amino sugar and nucleotide sugar metabolism	22251	32901	NA	NA	NA	NA	0.003255183	0.004890061	0	NA	NA	NA
19090	NA	NA	electron transfer activity	Electron transfer flavoprotein, beta subunit, Electron transfer flavoprotein, alpha/beta-subunit, N-terminal, Rossmann-like alpha/beta/alpha sandwich fold, -	NCBI;cellular organisms;Eukaryota;Viridiplantae;Streptophyta;Streptophytina;Embryophyta;Tracheophyta;Euphyllophyta;Spermatophyta;Magnoliopsida;Mesangiospermae;	NA	NA	NA	NA	NA	NA	NA	NA	NA	NA	NA	NA	NA	NA
19148	NA	NA	translational termination , translation release factor activity	-, Peptide chain release factor class I	NCBI;cellular organisms;Eukaryota;Viridiplantae;Streptophyta;Streptophytina;Embryophyta;	NA	NA	NA	NA	NA	NA	NA	NA	NA	NA	NA	NA	NA	NA
19153	PredHel=1	NA	membrane	Prohibitin, Band 7/SPFH domain superfamily, -, Band 7 domain	NCBI;cellular organisms;Eukaryota;Opisthokonta;Fungi;Dikarya;Basidiomycota;Pucciniomycotina;Microbotryomycetes;	K17081	NA	33377	43868	34006	NA	NA	NA	NA	NA	NA	NA	NA	NA
19235	NA	NA	phosphoenolpyruvate carboxykinase (ATP) activity , gluconeogenesis , ATP binding , purine nucleotide binding , phosphoenolpyruvate carboxykinase activity	Phosphoenolpyruvate carboxykinase, ATP-utilising, -, Phosphoenolpyruvate carboxykinase, N-terminal, Phosphoenolpyruvate carboxykinase, C-terminal, Phosphoenolpyruvate carboxykinase (ATP), conserved site	NCBI;cellular organisms;Eukaryota;Opisthokonta;Fungi;Dikarya;Basidiomycota;Pucciniomycotina;	K01610	01100 Metabolic pathways(, 01110 Biosynthesis of secondary metabolites(, 01120 Microbial metabolism in diverse environments(, 01200 Carbon metabolism, 00010 Glycolysis / Gluconeogenesis, 00020 Citrate cycle (TCA cycle), 00620 Pyruvate metabolism, 00710 Carbon fixation in photosynthetic organisms	23364	31804	17003	NA	NA	NA	NA	NA	NA	NA	NA	NA
19251	NA	NA	structural constituent of ribosome , ribosome , translation , RNA binding	Small ribosomal subunit protein eS4, RNA-binding S4 domain superfamily, Small ribosomal subunit protein eS4, N-terminal, KOW, -, RNA-binding S4 domain, Small ribosomal subunit protein eS4, KOW domain, Large ribosomal subunit protein uL2, domain 2, Small ribosomal subunit protein eS4, central region, Small ribosomal subunit protein eS4, C-terminal domain, Small ribosomal subunit protein eS4, N-ter…	NCBI;cellular organisms;Eukaryota;Opisthokonta;Fungi;Dikarya;Basidiomycota;	K02987	03010 Ribosome(, 05171 Coronavirus disease - COVID-19	15576	20837	19.27	NA	NA	NA	NA	NA	NA	NA	NA	NA
19276	NA	NA	protein folding , protein-folding chaperone binding , adenyl-nucleotide exchange factor activity , protein homodimerization activity	GrpE nucleotide exchange factor, coiled-coil, GrpE nucleotide exchange factor, -	NCBI;cellular organisms;Eukaryota;Viridiplantae;Streptophyta;Streptophytina;Embryophyta;Tracheophyta;Euphyllophyta;Spermatophyta;Magnoliopsida;Mesangiospermae;eudicotyledons;Gunneridae;Pentapetalae;rosids;	K03687	NA	NA	NA	NA	62261	69186	68312	NA	NA	NA	0.008366709	0.010094886	0.009338129
19283	NA	NA	triose-phosphate isomerase activity , glycolytic process	Triosephosphate isomerase superfamily, Triosephosphate isomerase, Triosephosphate isomerase, active site, Aldolase-type TIM barrel, Triosephosphate isomerase, bacterial/eukaryotic, -	NCBI;cellular organisms;Eukaryota;Viridiplantae;Streptophyta;Streptophytina;Embryophyta;Tracheophyta;Euphyllophyta;Spermatophyta;Magnoliopsida;Mesangiospermae;eudicotyledons;Gunneridae;Pentapetalae;rosids;	K01803	01100 Metabolic pathways(, 01110 Biosynthesis of secondary metabolites(, 01120 Microbial metabolism in diverse environments(, 01200 Carbon metabolism, 01230 Biosynthesis of amino acids, 00010 Glycolysis / Gluconeogenesis, 00051 Fructose and mannose metabolism, 00562 Inositol phosphate metabolism, 00710 Carbon fixation in photosynthetic organisms	NA	NA	NA	106.73	100.81	92221	NA	NA	NA	0.143425073	0.147091238	0.126064466
19373	NA	NA	catalytic activity	Aromatic amino acid lyase, Fumarase/histidase, N-terminal, L-Aspartase-like	NCBI;cellular organisms;Eukaryota;Viridiplantae;Chlorophyta;core chlorophytes;Chlorophyceae;CS clade;Chlamydomonadales;		NA	55628	54835	45342	NA	NA	NA	0.008138031	0.008150102	0.006586107	NA	NA	NA
20194	NA	NA	Hsp70 protein binding , regulation of translational fidelity , 'de novo' cotranslational protein folding , ribosome binding	DnaJ domain, Chaperone J-domain superfamily, J-protein Zuotin/DnaJC2, -	NCBI;cellular organisms;Eukaryota;Viridiplantae;Chlorophyta;core chlorophytes;Chlorophyceae;CS clade;Chlamydomonadales;	K09522	NA	44502	54835	68013	NA	NA	NA	0.006510366	0.008150102	0.00987916	NA	NA	NA
20684	PredHel=1	NA	NA	NA	NCBI;cellular organisms;Eukaryota;Viridiplantae;Chlorophyta;core chlorophytes;Chlorophyceae;CS clade;		NA	77879	65802	45342	NA	NA	NA	0.011393214	0.009780123	0.006586107	NA	NA	NA
21728	NA	NA	NA	NA	NA		NA	17801	16.45	17003	NA	NA	NA	NA	NA	NA	NA	NA	NA
21853	NA	NA	NA	-, P-loop containing nucleoside triphosphate hydrolase, Anion-transporting ATPase-like domain	NCBI;cellular organisms;Eukaryota;Viridiplantae;Streptophyta;Streptophytina;Embryophyta;Tracheophyta;Euphyllophyta;Spermatophyta;Magnoliopsida;Mesangiospermae;		NA	NA	NA	NA	62261	39535	NA	NA	NA	NA	0.008366709	0.005768527	0
22453	NA	NA	ATP binding , ATP-dependent peptidase activity , metalloendopeptidase activity , proteolysis	-, Peptidase M41, Peptidase M41-like	NCBI;cellular organisms;Eukaryota;Viridiplantae;Chlorophyta;core chlorophytes;Chlorophyceae;CS clade;Chlamydomonadales;	NA	NA	NA	NA	NA	NA	NA	NA	NA	NA	NA	NA	NA	NA
22481	NA	NA	carboxyl- or carbamoyltransferase activity , amino acid binding , amino acid metabolic process , ornithine metabolic process , ornithine carbamoyltransferase activity	Ornithine carbamoyltransferase, Ornithine/putrescine carbamoyltransferase, Aspartate/ornithine carbamoyltransferase, Asp/Orn-binding domain, Aspartate/ornithine carbamoyltransferase superfamily, Aspartate/ornithine carbamoyltransferase, carbamoyl-P binding, -, Aspartate/ornithine carbamoyltransferase	NCBI;cellular organisms;Eukaryota;Viridiplantae;Streptophyta;Streptophytina;Embryophyta;Tracheophyta;	K00611	01100 Metabolic pathways(, 01110 Biosynthesis of secondary metabolites(, 01230 Biosynthesis of amino acids, 00220 Arginine biosynthesis	NA	NA	NA	26683	32616	25617	NA	NA	NA	0.03585694	0.047589801	0.035017983
22514	NA	NA	ATP binding , protein binding , ATP hydrolysis activity	ClpA/B family, -, ClpA/ClpB, AAA lid domain, AAA+ ATPase domain, Clp ATPase, C-terminal, ATPase, AAA-type, core, P-loop containing nucleoside triphosphate hydrolase, Clp, N-terminal domain superfamily, Clp, repeat (R) domain, ClpA/B, conserved site 2, UVR domain, ClpA/B, conserved site 1	NCBI;cellular organisms;Eukaryota;Viridiplantae;Streptophyta;Streptophytina;Embryophyta;	K03696	NA	116.82	107.48	114.49	386.91	376.57	431.22	NA	NA	NA	0.519934368	0.549450922	0.589470067
22515	NA	NA	protein folding chaperone , protein folding , ATP binding	GroES chaperonin family, GroES chaperonin superfamily, GroES-like superfamily	NCBI;cellular organisms;Eukaryota;Viridiplantae;Streptophyta;Streptophytina;Embryophyta;	K04078	NA	NA	NA	22671	20457	17791	17932	NA	NA	NA	0.027490366	0.025958736	0.024512725
22563	PredHel=4	NA	NA	Protein CHAPERONE-LIKE PROTEIN OF POR1-like	NCBI;cellular organisms;Eukaryota;Viridiplantae;Streptophyta;Streptophytina;Embryophyta;		NA	NA	NA	NA	20457	21744	21348	NA	NA	NA	0.027490366	0.031726534	0.029182336
22577	NA	NA	respiratory electron transport chain	NADH dehydrogenase [ubiquinone] 1 alpha subcomplex subunit 5	NCBI;cellular organisms;Eukaryota;Viridiplantae;Chlorophyta;core chlorophytes;Chlorophyceae;CS clade;Chlamydomonadales;		NA	77879	76769	79348	NA	NA	NA	0.011393214	0.011410143	0.011525614	NA	NA	NA
22584	NA	NA	protein binding , aspartic-type endopeptidase activity , proteolysis	-, Ubiquitin-associated domain, DNA damage inducible protein 1 ubiquitin-like domain, Peptidase A2A, retrovirus, catalytic, Aspartic peptidase, DDI1-type, UBA-like superfamily, Ubiquitin-like domain, Ubiquitin-like domain superfamily, Aspartic peptidase d	NCBI;cellular organisms;Eukaryota;Viridiplantae;Streptophyta;Streptophytina;Embryophyta;Tracheophyta;Euphyllophyta;	NA	NA	NA	NA	NA	NA	NA	NA	NA	NA	NA	NA	NA	NA
22597	NA	NA	RNA binding , nucleic acid binding	RNA recognition motif domain, -, PTBP1-like, RNA recognition motif 2, RNA-binding domain superfamily, Nucleotide-binding alpha-beta plait domain superfamily	NCBI;cellular organisms;Eukaryota;Viridiplantae;Streptophyta;Streptophytina;Embryophyta;	K14948	NA	NA	NA	NA	26683	25698	23055	NA	NA	NA	0.03585694	0.03749579	0.031515775
22610	NA	NA	tryptophan biosynthetic process , anthranilate synthase activity , biosynthetic process	Chorismate-utilising enzyme, C-terminal, Anthranilate synthase component I-like, ADC synthase, -, Anthranilate synthase component I, N-terminal, Anthranilate synthase component I, PabB-like	NCBI;cellular organisms;Eukaryota;Viridiplantae;Chlorophyta;core chlorophytes;Chlorophyceae;CS clade;	K01657	01100 Metabolic pathways(, 01110 Biosynthesis of secondary metabolites(, 01230 Biosynthesis of amino acids, 00380 Tryptophan metabolism, 00405 Phenazine biosynthesis, 02024 Quorum sensing, 02025 Biofilm formation - Pseudomonas aeruginosa	22251	32901	22671	NA	NA	NA	0.003255183	0.004890061	0.003293053	NA	NA	NA
22636	PredHel=2	NA	membrane , monolayer-surrounded lipid storage body	Oleosin	NCBI;cellular organisms;Eukaryota;Viridiplantae;Streptophyta;Streptophytina;Zygnemophyceae;Zygnematophycidae;Desmidiales;Closteriaceae;Closterium;Closterium acerosum;		NA	NA	NA	NA	20457	21744	22201	NA	NA	NA	0.027490366	0.031726534	0.030348372
22644	NA	NA	NA	-, ACT domain, ACT-like domain	NCBI;cellular organisms;Eukaryota;Viridiplantae;Streptophyta;Streptophytina;Embryophyta;Tracheophyta;Euphyllophyta;Spermatophyta;Magnoliopsida;Mesangiospermae;eudicotyledons;Gunneridae;Pentapetalae;rosids;	NA	NA	NA	NA	NA	NA	NA	NA	NA	NA	NA	NA	NA	NA
22656	NA	NA	ATP-dependent peptidase activity , proteolysis , serine-type endopeptidase activity	ATP-dependent Clp protease proteolytic subunit, Clp protease proteolytic subunit /Translocation-enhancing protein TepA, ClpP/crotonase-like domain superfamily, -	NCBI;cellular organisms;Eukaryota;Viridiplantae;Chlorophyta;core chlorophytes;Chlorophyceae;CS clade;Chlamydomonadales;	K01358	04112 Cell cycle - Caulobacter, 04212 Longevity regulating pathway - worm	21139	19741	17003	NA	NA	NA	0.030925045	0.029340963	0.024697538	NA	NA	NA
22686	NA	NA	NA	-, Thioredoxin-like superfamily, Glutathione S-transferase, N-terminal	NCBI;cellular organisms;Eukaryota;Viridiplantae;Streptophyta;Streptophytina;Embryophyta;	K00799	01100 Metabolic pathways(, 00480 Glutathione metabolism, 00980 Metabolism of xenobiotics by cytochrome P450, 00982 Drug metabolism - cytochrome P450, 00983 Drug metabolism - other enzymes, 04212 Longevity regulating pathway - worm, 05200 Pathways in cancer, 05204 Chemical carcinogenesis - DNA adducts, 05207 Chemical carcinogenesis - receptor activation, 05208 Chemical carcinogenesis - reactive ox…	NA	NA	NA	35578	NA	34156	NA	NA	NA	0.004781015	0	0.004669064
22689	NA	NA	adenine salvage , cytoplasm , adenine phosphoribosyltransferase activity	Phosphoribosyltransferase domain, Adenine phosphoribosyl transferase, Phosphoribosyltransferase-like, -	NCBI;cellular organisms;Eukaryota;Viridiplantae;Streptophyta;Streptophytina;Embryophyta;Tracheophyta;Euphyllophyta;Spermatophyta;Magnoliopsida;Mesangiospermae;	K00759	01100 Metabolic pathways(, 01232 Nucleotide metabolism, 00230 Purine metabolism	NA	NA	NA	44472	37558	40133	NA	NA	NA	0.059762015	0.054800642	0.054861097
22727	NA	NA	unfolded protein binding , protein folding	Chaperone DnaJ, C-terminal, -, HSP40/DnaJ peptide-binding	NCBI;cellular organisms;Eukaryota;Viridiplantae;Streptophyta;Streptophytina;Embryophyta;	K09517	04141 Protein processing in endoplasmic reticulum	NA	NA	NA	20457	15814	15.37	NA	NA	NA	0.027490366	0.023074108	0.021010516
22751	NA	NA	oxidoreductase activity , oxidoreductase activity, acting on the aldehyde or oxo group of donors, NAD or NADP as acceptor	Aldehyde dehydrogenase, glutamic acid active site, Aldehyde dehydrogenase domain, Aldehyde/histidinol dehydrogenase, Aldehyde dehydrogenase, C-terminal, -, Aldehyde dehydrogenase, cysteine active site, Aldehyde dehydrogenase, N-terminal	NCBI;cellular organisms;Eukaryota;Viridiplantae;Streptophyta;Streptophytina;Embryophyta;	K00130	01100 Metabolic pathways(, 00240 Pyrimidine metabolism	NA	NA	NA	53366	NA	59773	NA	NA	NA	0.007171388	0	0.008170863
22789	NA	NA	peptide-methionine (R)-S-oxide reductase activity , protein repair , oxidoreductase activity, acting on a sulfur group of donors, disulfide as acceptor , response to oxidative stress	Mss4-like superfamily, -, Peptide methionine sulphoxide reductase MrsB domain, Peptide methionine sulfoxide reductase MsrB	NCBI;cellular organisms;Eukaryota;Viridiplantae;	K07305	NA	44502	21934	34006	NA	NA	NA	NA	NA	NA	NA	NA	NA
22799	NA	NA	structural constituent of ribosome , ribosome , translation	Small ribosomal subunit protein eS27, -, Small ribosomal subunit protein eS27, zinc-binding domain superfamily, Zinc-binding ribosomal protein	NCBI;cellular organisms;Eukaryota;Viridiplantae;	K02978	03010 Ribosome(, 05171 Coronavirus disease - COVID-19	36714	43868	47609	33799	33605	29887	NA	NA	NA	NA	NA	NA
22810	NA	NA	NA	Adenosylhomocysteinase-like, -, Adenosylhomocysteinase-like superfamily	NCBI;cellular organisms;Eukaryota;Viridiplantae;Streptophyta;Streptophytina;Embryophyta;Tracheophyta;Euphyllophyta;Spermatophyta;Magnoliopsida;Mesangiospermae;eudicotyledons;Gunneridae;Pentapetalae;	K01251	01100 Metabolic pathways(, 00270 Cysteine and methionine metabolism	NA	NA	NA	56924	47442	50.38	NA	NA	NA	0.076495164	0.069222324	0.068868564
22843	NA	NA	NA	NA	NCBI;cellular organisms;Eukaryota;Viridiplantae;Chlorophyta;core chlorophytes;Chlorophyceae;CS clade;Chlamydomonadales;		NA	67866	53738	70.28	NA	59302	NA	0.099283747	0.079870558	0.102084511	NA	NA	NA
22944	NA	NA	RNA binding , nucleic acid binding	Nucleotide-binding alpha-beta plait domain superfamily, -, RNA-binding domain superfamily, RNA recognition motif domain	NCBI;cellular organisms;Eukaryota;Viridiplantae;Chlorophyta;core chlorophytes;Chlorophyceae;CS clade;Chlamydomonadales;	NA	NA	NA	NA	NA	NA	NA	NA	NA	NA	NA	NA	NA	NA
22989	NA	NA	vitamin B6 biosynthetic process , pyridoxal phosphate biosynthetic process	Pyridoxal 5'-phosphate synthase subunit PdxS/SNZ, Aldolase-type TIM barrel, Ribulose-phosphate binding barrel, PdxS/SNZ N-terminal domain, -	NCBI;cellular organisms;Eukaryota;Viridiplantae;Streptophyta;Streptophytina;Embryophyta;	K06215	01100 Metabolic pathways(, 01240 Biosynthesis of cofactors, 00750 Vitamin B6 metabolism	10013	98703	13603	193.9	179.88	146.87	NA	NA	NA	0.260565181	0.262461778	0.200768677
22990	PredHel=2	NA	mitochondrial respirasome assembly	Respirasome Complex Assembly Factor 1, ER membrane protein complex subunit 6-like	NCBI;cellular organisms;Eukaryota;Viridiplantae;Streptophyta;Streptophytina;Embryophyta;Tracheophyta;Euphyllophyta;Spermatophyta;Magnoliopsida;Mesangiospermae;		NA	NA	NA	NA	12452	98837	NA	NA	NA	NA	0.016733149	0.014421245	0
23078	NA	NA	glycosyltransferase activity	-, Glycosyltransferase 61	NCBI;cellular organisms;Eukaryota;Viridiplantae;Chlorophyta;core chlorophytes;Chlorophyceae;CS clade;Chlamydomonadales;	NA	NA	NA	NA	NA	NA	NA	NA	NA	NA	NA	NA	NA	NA
23104	NA	NA	NA	Ribulose bisphosphate carboxylase small subunit, domain, Ribulose bisphosphate carboxylase, small subunit, Ribulose bisphosphate carboxylase, small subunit superfamily	NCBI;cellular organisms;Eukaryota;Viridiplantae;Chlorophyta;core chlorophytes;Trebouxiophyceae;	K01602	01100 Metabolic pathways(, 01110 Biosynthesis of secondary metabolites(, 01120 Microbial metabolism in diverse environments(, 01200 Carbon metabolism, 00630 Glyoxylate and dicarboxylate metabolism, 00710 Carbon fixation in photosynthetic organisms	14463	14257	56677	NA	NA	NA	0.021158472	0.021190118	0.008232561	NA	NA	NA
23132	NA	NA	electron transport chain	NADH dehydrogenase ubiquinone Fe-S protein 4 mitochondrial-like, NADH dehydrogenase ubiquinone Fe-S protein 4-like superfamily	NCBI;cellular organisms;Eukaryota;Viridiplantae;Chlorophyta;core chlorophytes;Chlorophyceae;CS clade;Chlamydomonadales;	K03937	01100 Metabolic pathways(, 00190 Oxidative phosphorylation, 04723 Retrograde endocannabinoid signaling, 04714 Thermogenesis, 05208 Chemical carcinogenesis - reactive oxygen species, 05010 Alzheimer disease, 05012 Parkinson disease, 05014 Amyotrophic lateral sclerosis(, 05016 Huntington disease(, 05020 Prion disease, 05022 Pathways of neurodegeneration - multiple diseases(, 05415 Diabetic cardiomy…	10013	65802	68013	NA	NA	NA	0.014648398	0.009780123	0.00987916	NA	NA	NA
23164	NA	NA	NA	-	NA		NA	24476	26321	19.27	NA	NA	NA	NA	NA	NA	NA	NA	NA
23191	PredHel=1	NA	hydrolase activity , metal ion binding , acid phosphatase activity	-, Iron/zinc purple acid phosphatase-like C-terminal domain, Purple acid phosphatase, metallophosphatase domain, Purple acid phosphatase-like, N-terminal, Metallo-dependent phosphatase-like, Calcineurin-like phosphoesterase domain, ApaH type, Purple acid	NCBI;cellular organisms;Eukaryota;Viridiplantae;Streptophyta;Streptophytina;Embryophyta;Tracheophyta;Euphyllophyta;Spermatophyta;Magnoliopsida;Mesangiospermae;	K22390	NA	NA	NA	NA	62261	16802	11955	NA	NA	NA	0.008366709	0.024515693	0.016342272
23202	NA	NA	nucleic acid binding , RNA binding	K Homology domain, K Homology domain, type 1, -, K Homology domain, type 1 superfamily	NCBI;cellular organisms;Eukaryota;Viridiplantae;Chlorophyta;core chlorophytes;Chlorophyceae;CS clade;Sphaeropleales;		NA	11126	54835	45342	NA	NA	NA	0.016276648	0.008150102	0.006586107	NA	NA	NA
23223	NA	NA	NA	-	NCBI;cellular organisms;Eukaryota;Viridiplantae;Streptophyta;Streptophytina;Embryophyta;	K12493	04144 Endocytosis	NA	NA	NA	10673	69186	8539	NA	NA	NA	0.014342507	0.010094886	0.011672661
23281	NA	NA	metal ion binding , superoxide metabolic process , copper ion binding	Superoxide dismutase, copper/zinc, binding site, Superoxide dismutase-like, copper/zinc binding domain superfamily, Superoxide dismutase, copper/zinc binding domain, -, Superoxide dismutase (Cu/Zn) / superoxide dismutase copper chaperone	NCBI;cellular organisms;Eukaryota;Viridiplantae;Streptophyta;Streptophytina;Embryophyta;	K04565	04146 Peroxisome, 04213 Longevity regulating pathway - multiple species, 05208 Chemical carcinogenesis - reactive oxygen species, 05012 Parkinson disease, 05014 Amyotrophic lateral sclerosis(, 05016 Huntington disease(, 05020 Prion disease, 05022 Pathways of neurodegeneration - multiple diseases(	22251	43868	45342	58703	32616	55504	NA	NA	NA	0.078885806	0.047589801	0.07587298
23314	NA	NA	DNA binding , structural constituent of chromatin	-, Integration host factor (IHF)-like DNA-binding domain superfamily, Histone-like DNA-binding protein	NA		NA	NA	NA	NA	16899	16802	15.37	NA	NA	NA	NA	NA	NA
23344	NA	NA	unfolded protein binding , ATP hydrolysis activity , ATP binding , protein folding , ATP-dependent protein folding chaperone	GroEL-like equatorial domain superfamily, TCP-1-like chaperonin intermediate domain superfamily, -, Chaperonin TCP-1, conserved site, Chaperonin Cpn60/GroEL/TCP-1 family, T-complex protein 1, alpha subunit, Chaperone tailless complex polypeptide 1 (TCP-1), GroEL-like apical domain superfamily	NCBI;cellular organisms;Eukaryota;Viridiplantae;Streptophyta;Streptophytina;Embryophyta;	K09493	NA	77879	98703	NA	129.86	112.67	133.21	NA	NA	NA	0.174507449	0.164396089	0.1820957
23392	NA	NA	NA	-, ERAP1-like C-terminal domain	NCBI;cellular organisms;Eukaryota;Viridiplantae;Streptophyta;Klebsormidiophyceae;Klebsormidiales;Klebsormidiaceae;Klebsormidium;Klebsormidium nitens;	NA	NA	NA	NA	NA	NA	NA	NA	NA	NA	NA	NA	NA	NA
23465	NA	NA	dolichyl-phosphate beta-D-mannosyltransferase activity	Nucleotide-diphospho-sugar transferases, Glycosyltransferase 2-like, DPM1-like, -	NCBI;cellular organisms;Eukaryota;Viridiplantae;Streptophyta;Streptophytina;Embryophyta;	K00721	01100 Metabolic pathways(, 00510 N-Glycan biosynthesis	NA	NA	NA	26683	29651	NA	NA	NA	NA	0.003585694	0.004326359	0
23478	NA	NA	magnesium ion binding , pyruvate kinase activity , potassium ion binding , glycolytic process , catalytic activity	Pyruvate kinase, barrel, Pyruvate/Phosphoenolpyruvate kinase-like domain superfamily, -, Pyruvate kinase-like domain superfamily, Pyruvate kinase, C-terminal domain superfamily, Pyruvate kinase, Pyruvate kinase, C-terminal	NCBI;cellular organisms;Eukaryota;Viridiplantae;Streptophyta;Streptophytina;Embryophyta;Tracheophyta;Euphyllophyta;Spermatophyta;Magnoliopsida;Mesangiospermae;	K00873	01100 Metabolic pathways(, 01110 Biosynthesis of secondary metabolites(, 01120 Microbial metabolism in diverse environments(, 01200 Carbon metabolism, 01230 Biosynthesis of amino acids, 00010 Glycolysis / Gluconeogenesis, 00620 Pyruvate metabolism, 04922 Glucagon signaling pathway, 05203 Viral carcinogenesis, 05230 Central carbon metabolism in cancer, 05165 Human papillomavirus infection, 04930 T…	NA	NA	NA	37357	34593	43549	NA	NA	NA	0.050200791	0.050474429	0.059530708
23533	NA	NA	iron-sulfur cluster binding , 2 iron, 2 sulfur cluster binding , electron transport chain , electron transfer activity	-, Ferredoxin [2Fe-2S], plant, 2Fe-2S ferredoxin-like superfamily, 2Fe-2S ferredoxin-type iron-sulfur binding domain, 2Fe-2S ferredoxin, iron-sulphur binding site, Beta-grasp domain superfamily	NCBI;cellular organisms;Eukaryota;Viridiplantae;Streptophyta;Streptophytina;Embryophyta;Marchantiophyta;Marchantiopsida;Marchantiidae;Marchantiales;Marchantiaceae;Marchantia;	NA	NA	NA	NA	NA	NA	NA	NA	NA	NA	NA	NA	NA	NA
23536	NA	NA	imidazoleglycerol-phosphate dehydratase activity , histidine biosynthetic process	Imidazoleglycerol-phosphate dehydratase, Ribosomal protein uS5 domain 2-type superfamily, -, Imidazoleglycerol-phosphate dehydratase, conserved site, Imidazole glycerol phosphate dehydratase domain superfamily	NCBI;cellular organisms;Eukaryota;Viridiplantae;Streptophyta;Streptophytina;Embryophyta;	K01693	01100 Metabolic pathways(, 01110 Biosynthesis of secondary metabolites(, 01230 Biosynthesis of amino acids, 00340 Histidine metabolism	NA	NA	NA	62261	59302	42695	NA	NA	NA	0.008366709	0.008652718	0.005836331
23583	NA	NA	GTPase activity , GTP binding , microtubule , microtubule-based process	Cell division protein FtsZ, -, Tubulin, conserved site, Tubulin/FtsZ, GTPase domain superfamily, Cell division protein FtsZ, C-terminal, Tubulin-like protein FtsZ/CetZ, Tubulin/FtsZ, GTPase domain, Cell division protein FtsZ, conserved site, Tubulin/FtsZ, 2-layer sandwich domain, Tubulin/FtsZ-like, C-terminal domain, Tubulin/FtsZ, C-terminal	NCBI;cellular organisms;Eukaryota;Viridiplantae;Streptophyta;Streptophytina;Embryophyta;Tracheophyta;Euphyllophyta;Spermatophyta;	K03531	04112 Cell cycle - Caulobacter	NA	NA	NA	17789	17791	15.37	NA	NA	NA	0.023905075	0.025958736	0.021010516
23666	NA	NA	glycosyltransferase activity , membrane	Nucleotide-diphospho-sugar transferases, Glycosyltransferase 34	NCBI;cellular organisms;Eukaryota;Viridiplantae;Streptophyta;Streptophytina;Embryophyta;Tracheophyta;Euphyllophyta;Spermatophyta;Magnoliopsida;	K08238	NA	NA	NA	NA	26683	39535	34156	NA	NA	NA	0.003585694	0.005768527	0.004669064
23676	NA	NA	protein binding	Ankyrin repeat, -, Ankyrin repeat-containing domain superfamily	NCBI;cellular organisms;Eukaryota;Viridiplantae;Chlorophyta;core chlorophytes;Chlorophyceae;CS clade;	NA	NA	NA	NA	NA	NA	NA	NA	NA	NA	NA	NA	NA	NA
23702	NA	NA	NA	NA	NCBI;cellular organisms;Eukaryota;Viridiplantae;Streptophyta;Streptophytina;Embryophyta;	NA	NA	NA	NA	NA	NA	NA	NA	NA	NA	NA	NA	NA	NA
23737	NA	NA	nucleic acid binding , RNA binding	K Homology domain, type 1 superfamily, -, K Homology domain, K Homology domain, type 1	NCBI;cellular organisms;Eukaryota;Viridiplantae;Streptophyta;Streptophytina;Embryophyta;	K21444	NA	NA	NA	NA	17789	NA	25617	NA	NA	NA	0.002390507	0	0.003501798
23755	NA	NA	pyridoxal phosphate binding , biosynthetic process	-, Pyridoxal phosphate-dependent transferase, Aminotransferase, class I/classII, Pyridoxal phosphate-dependent transferase, major domain	NCBI;cellular organisms;Eukaryota;Viridiplantae;Streptophyta;Streptophytina;Embryophyta;	NA	NA	NA	NA	NA	NA	NA	NA	NA	NA	NA	NA	NA	NA
24019	NA	NA	regulation of DNA-templated transcription , detection of visible light , protein binding , signal transduction , phosphorelay sensor kinase activity , protein-tetrapyrrole linkage , protein homodimerization activity , red, far-red light phototransduction , photoreceptor activity	-, GAF-like domain superfamily, Histidine kinase domain, PAS fold-2, PAS domain, Phytochrome, Histidine kinase/HSP90-like ATPase, Phytochrome chromophore attachment domain, Signal transduction histidine kinase, dimerisation/phosphoacceptor domain, PAS fol	NCBI;cellular organisms;Eukaryota;Viridiplantae;Streptophyta;Streptophytina;	K12121	04712 Circadian rhythm - plant	NA	NA	NA	2025-01-16	88954	93929	NA	NA	NA	0.021514433	0.012979222	0.012839927
24073	NA	NA	electron transfer activity , copper ion binding	Blue (type 1) copper protein, binding site, Plastocyanin, Cupredoxin, Blue (type 1) copper protein, plastocyanin-type, Blue (type 1) copper domain, -	NCBI;cellular organisms;Eukaryota;Viridiplantae;Chlorophyta;core chlorophytes;Chlorophyceae;CS clade;	K02638	01100 Metabolic pathways(, 00195 Photosynthesis	20026	19741	17003	NA	NA	NA	0.029296795	0.029340963	0.024697538	NA	NA	NA
24168	NA	NA	peptidase activity , proteolysis	Peptidase S49, SppA, ClpP/crotonase-like domain superfamily, -, Peptidase S49, Signal peptide peptidase A-like, C-terminal	NCBI;cellular organisms;Eukaryota;Viridiplantae;Chlorophyta;core chlorophytes;	K04773	NA	21139	24127	24938	NA	NA	NA	0.030925045	0.035859856	0.036223442	NA	NA	NA
24202	PredHel=1	NA	NA	NA	NCBI;cellular organisms;Eukaryota;Viridiplantae;Chlorophyta;core chlorophytes;Chlorophyceae;CS clade;Chlamydomonadales;Volvocaceae;Gonium;Gonium pectorale;		NA	44502	43868	79348	NA	19767	NA	0.006510366	0.006520082	0.011525614	NA	NA	NA
24249	NA	NA	kinase activity	Ribokinase-like, Carbohydrate/purine kinase, PfkB, conserved site, Carbohydrate kinase PfkB, Ribokinase/fructokinase, -	NCBI;cellular organisms;Eukaryota;Viridiplantae;Chlorophyta;core chlorophytes;Chlorophyceae;CS clade;Chlamydomonadales;	K00852	01100 Metabolic pathways(, 00030 Pentose phosphate pathway	22251	21934	NA	NA	NA	NA	0.003255183	0.003260041	0	NA	NA	NA
24310	NA	NA	proteasome core complex , proteolysis involved in protein catabolic process , proteasomal protein catabolic process	Proteasome B-type subunit, Nucleophile aminohydrolases, N-terminal, Proteasome beta-type subunit, conserved site, -, Proteasome, subunit alpha/beta, Proteasome subunit beta 2	NCBI;cellular organisms;Eukaryota;Viridiplantae;Chlorophyta;core chlorophytes;Chlorophyceae;CS clade;	NA	NA	NA	NA	NA	NA	NA	NA	NA	NA	NA	NA	NA	NA
24397	PredHel=1	NA	lipid metabolic process , phosphoric diester hydrolase activity	PLC-like phosphodiesterase, TIM beta/alpha-barrel domain superfamily, -	NCBI;cellular organisms;Bacteria;Terrabacteria group;Actinobacteria;Actinomycetia;Streptomycetales;Streptomycetaceae;Streptomyces;Streptomyces subrutilus;		NA	10013	17547	10202	NA	NA	NA	NA	NA	NA	NA	NA	NA
24413	NA	NA	acyl-CoA oxidase activity , fatty acid beta-oxidation , peroxisome , oxidoreductase activity, acting on the CH-CH group of donors , FAD binding , fatty acid metabolic process	Acyl-CoA oxidase/dehydrogenase, middle domain, Acyl-CoA oxidase, -, Acyl-CoA dehydrogenase-like, C-terminal, Acyl-CoA dehydrogenase/oxidase, C-terminal, Acyl-CoA oxidase, C-terminal, Acyl-CoA oxidase/dehydrogenase, middle domain superfamily, Acyl-CoA dehydrogenase/oxidase, N-terminal and middle domain superfamily	NCBI;cellular organisms;Eukaryota;Viridiplantae;Streptophyta;Streptophytina;Embryophyta;	K00232	01100 Metabolic pathways(, 01110 Biosynthesis of secondary metabolites(, 01200 Carbon metabolism, 01212 Fatty acid metabolism, 00640 Propanoate metabolism, 00071 Fatty acid degradation, 00592 alpha-Linolenic acid metabolism, 01040 Biosynthesis of unsaturated fatty acids, 00410 beta-Alanine metabolism, 04024 cAMP signaling pathway, 04146 Peroxisome, 03320 PPAR signaling pathway, 04936 Alcoholic li…	NA	NA	NA	53366	NA	25617	NA	NA	NA	0.007171388	0	0.003501798
24433	NA	NA	translation initiation factor activity , eukaryotic translation initiation factor 3 complex , cytoplasm	Translation initiation factor 3 complex subunit L	NCBI;cellular organisms;Eukaryota;Viridiplantae;Streptophyta;Streptophytina;Embryophyta;	K15029	NA	NA	NA	NA	70266	61279	67458	NA	NA	NA	0.094424306	0.089411804	0.092213886
24450	NA	NA	proton-transporting ATPase activity, rotational mechanism , vacuolar proton-transporting V-type ATPase, V1 domain , proton transmembrane transport	ATPase, V1 complex, subunit H, Armadillo-type fold, ATPase, V1 complex, subunit H, C-terminal, ATPase, V1 complex, subunit H, C-terminal domain superfamily, Armadillo-like helical	NCBI;cellular organisms;Eukaryota;Viridiplantae;Chlorophyta;core chlorophytes;Chlorophyceae;CS clade;Chlamydomonadales;	K02144	01100 Metabolic pathways(, 00190 Oxidative phosphorylation, 04150 mTOR signaling pathway, 04145 Phagosome, 04142 Lysosome, 04721 Synaptic vesicle cycle, 05165 Human papillomavirus infection, 05110 Vibrio cholerae infection, 05120 Epithelial cell signaling in Helicobacter pylori infection, 05152 Tuberculosis, 05323 Rheumatoid arthritis	36714	32901	40808	NA	39535	NA	0.053710304	0.048900615	0.059275252	NA	NA	NA
24571	NA	NA	DNA binding , DNA polymerase processivity factor activity , regulation of DNA replication	-, Proliferating cell nuclear antigen, PCNA, Proliferating cell nuclear antigen, PCNA, conserved site, DNA clamp superfamily, Proliferating cell nuclear antigen, PCNA, C-terminal, Proliferating cell nuclear antigen, PCNA, N-terminal	NCBI;cellular organisms;Eukaryota;Viridiplantae;Streptophyta;Streptophytina;Embryophyta;Tracheophyta;Euphyllophyta;Spermatophyta;Magnoliopsida;Mesangiospermae;	K04802	03030 DNA replication, 03410 Base excision repair, 03420 Nucleotide excision repair, 03430 Mismatch repair, 04110 Cell cycle, 04530 Tight junction, 05161 Hepatitis B	NA	NA	NA	93391	71163	86244	NA	NA	NA	0.125499963	0.103833486	0.117894013
24599	NA	NA	ATP binding , nucleotide binding , glycine-tRNA ligase activity , glycyl-tRNA aminoacylation , cytoplasm	Glycine-tRNA ligase, beta subunit, -, Glycine-tRNA synthetase, heterodimeric	NCBI;cellular organisms;Eukaryota;Viridiplantae;Chlorophyta;core chlorophytes;Chlorophyceae;CS clade;Chlamydomonadales;Volvocaceae;	NA	NA	NA	NA	NA	NA	NA	NA	NA	NA	NA	NA	NA	NA
24609	PredHel=1	NA	isomerase activity , carbohydrate metabolic process , catalytic activity , carbohydrate binding , hexose metabolic process	Aldose 1-epimerase, Galactose mutarotase-like domain superfamily, Glycoside hydrolase-type carbohydrate-binding, -, Galactose mutarotase-like, Aldose 1-/Glucose-6-phosphate 1-epimerase	NCBI;cellular organisms;Eukaryota;Viridiplantae;Chlorophyta;core chlorophytes;Chlorophyceae;CS clade;Chlamydomonadales;	K01785	01100 Metabolic pathways(, 01110 Biosynthesis of secondary metabolites(, 01120 Microbial metabolism in diverse environments(, 00010 Glycolysis / Gluconeogenesis, 00052 Galactose metabolism	NA	32901	56677	NA	NA	NA	0	0.004890061	0.008232561	NA	NA	NA
24611	NA	NA	protein binding , microtubule binding	-, EB1, C-terminal domain superfamily, CH domain superfamily, Calponin homology domain, EB1, C-terminal, Microtubule-associated protein RP/EB	NCBI;cellular organisms;Eukaryota;Viridiplantae;Chlorophyta;core chlorophytes;Chlorophyceae;CS clade;Chlamydomonadales;	K10436	NA	77879	76769	45342	NA	NA	NA	0.011393214	0.011410143	0.006586107	NA	NA	NA
24616	NA	NA	glutamate-cysteine ligase activity , cellular modified amino acid biosynthetic process , glutathione biosynthetic process , catalytic activity	-, Glutamate--cysteine ligase, plant-type, Glutamate--cysteine ligase, bacteria and plant, Glutamate--cysteine ligase, GCS2, Glutamine synthetase/guanido kinase, catalytic domain	NCBI;cellular organisms;Eukaryota;Viridiplantae;Streptophyta;Streptophytina;Embryophyta;	K01919	01100 Metabolic pathways(, 01240 Biosynthesis of cofactors, 00270 Cysteine and methionine metabolism, 00480 Glutathione metabolism	NA	NA	NA	49809	41512	47819	NA	NA	NA	0.066933941	0.060569899	0.065367722
24639	NA	NA	eukaryotic translation initiation factor 3 complex	-, Eukaryotic translation initiation factor 3 subunit A	NCBI;cellular organisms;Eukaryota;Viridiplantae;Streptophyta;Streptophytina;Embryophyta;	K03254	NA	NA	NA	NA	8005	59302	11955	NA	NA	NA	0.010757216	0.008652718	0.016342272
24643	NA	NA	NA	Regulator of chromosome condensation, RCC1, Regulator of chromosome condensation 1/beta-lactamase-inhibitor protein II, -	NCBI;cellular organisms;Eukaryota;Viridiplantae;Streptophyta;Streptophytina;Embryophyta;		NA	NA	NA	NA	71155	59302	10247	NA	NA	NA	0.009561896	0.008652718	0.014007467
24647	NA	NA	cytosolic ribosome assembly , ribosome biogenesis	-, Ribosome maturation protein SBDS, N-terminal domain superfamily, Ribosome maturation protein Sdo1/SBDS, Ribosome maturation protein SDO1/SBDS, C-terminal domain, Ribosome maturation protein Sdo1/SBDS, central domain superfamily, Ribosome maturation pro	NCBI;cellular organisms;Eukaryota;Viridiplantae;Streptophyta;Streptophytina;Embryophyta;	NA	NA	NA	NA	NA	NA	NA	NA	NA	NA	NA	NA	NA	NA
24655	NA	NA	NA	PH-like domain superfamily, -, Pleckstrin homology domain	NCBI;cellular organisms;Eukaryota;Viridiplantae;Streptophyta;Streptophytina;Embryophyta;		NA	NA	NA	NA	35578	19767	25617	NA	NA	NA	0.004781015	0.002884191	0.003501798
24656	PredHel=1	NA	NA	-	NA		NA	22251	21934	NA	NA	NA	NA	NA	NA	NA	NA	NA	NA
24721	NA	NA	S-adenosylmethionine-dependent methyltransferase activity , methyltransferase activity , steroid biosynthetic process	-, Methyltransferase type 11, Sterol methyltransferase C-terminal, SAM-dependent methyltransferase SMT-type, S-adenosyl-L-methionine-dependent methyltransferase superfamily	NCBI;cellular organisms;Eukaryota;Viridiplantae;Chlorophyta;core chlorophytes;Chlorophyceae;CS clade;Chlamydomonadales;	K08242	01100 Metabolic pathways(, 01110 Biosynthesis of secondary metabolites(, 00100 Steroid biosynthesis	90117	92123	78215	62261	17791	76851	0.131835579	0.136922018	0.113610416	NA	NA	NA
24752	NA	NA	NA	-, Shikimate kinase/Threonine synthase-like 1, Shikimate kinase, conserved site, Shikimate kinase/gluconokinase, P-loop containing nucleoside triphosphate hydrolase	NCBI;cellular organisms;Eukaryota;Viridiplantae;Streptophyta;Streptophytina;Embryophyta;	K00891	01100 Metabolic pathways(, 01110 Biosynthesis of secondary metabolites(, 01230 Biosynthesis of amino acids, 00380 Tryptophan metabolism	NA	NA	NA	26683	19767	NA	NA	NA	NA	0.003585694	0.002884191	0
24757	NA	NA	ribosome , structural constituent of ribosome , translation	Large ribosomal subunit protein bL12, -, Large ribosomal subunit protein bL12, C-terminal, Ribosomal protein bL12, C-terminal/adaptor protein ClpS-like	NCBI;cellular organisms;Eukaryota;	NA	NA	NA	NA	NA	NA	NA	NA	NA	NA	NA	NA	NA	NA
24776	NA	NA	proteasome core complex , proteolysis involved in protein catabolic process	-, Proteasome subunit beta 4, Nucleophile aminohydrolases, N-terminal, Proteasome B-type subunit, Proteasome beta-type subunit, conserved site, Proteasome, subunit alpha/beta	NCBI;cellular organisms;Eukaryota;Viridiplantae;Streptophyta;Klebsormidiophyceae;Klebsormidiales;Klebsormidiaceae;Klebsormidium;Klebsormidium nitens;	K02736	03050 Proteasome, 05010 Alzheimer disease, 05012 Parkinson disease, 05014 Amyotrophic lateral sclerosis(, 05016 Huntington disease(, 05017 Spinocerebellar ataxia, 05020 Prion disease, 05022 Pathways of neurodegeneration - multiple diseases(	NA	NA	NA	20457	27674	25617	NA	NA	NA	0.027490366	0.04037896	0.035017983
24899	NA	NA	endosome organization , regulation of early endosome to late endosome transport	DnaJ homologue subfamily C, GRV2/DNAJC13	NCBI;cellular organisms;Eukaryota;Viridiplantae;Streptophyta;	NA	NA	NA	NA	NA	NA	NA	NA	NA	NA	NA	NA	NA	NA
24976	NA	NA	glycolytic process , magnesium ion binding , phosphopyruvate hydratase activity , phosphopyruvate hydratase complex	Enolase, -, Enolase, conserved site, Enolase-like, N-terminal, Enolase, C-terminal TIM barrel domain, Enolase-like, C-terminal domain superfamily, Enolase, N-terminal	NCBI;cellular organisms;Eukaryota;Viridiplantae;Streptophyta;Streptophytina;Embryophyta;	K01689	01100 Metabolic pathways(, 01110 Biosynthesis of secondary metabolites(, 01120 Microbial metabolism in diverse environments(, 01200 Carbon metabolism, 01230 Biosynthesis of amino acids, 00010 Glycolysis / Gluconeogenesis, 00680 Methane metabolism, 03018 RNA degradation, 04066 HIF-1 signaling pathway	NA	32901	NA	169.88	170.99	187	NA	NA	NA	0.228286812	0.249490435	0.255625672
24979	NA	NA	sulfate adenylyltransferase (ATP) activity , sulfate assimilation	PUA-like superfamily, -, Sulphate adenylyltransferase, Sulphate adenylyltransferase catalytic domain, Rossmann-like alpha/beta/alpha sandwich fold, ATP-sulfurylase PUA-like domain	NCBI;cellular organisms;Eukaryota;Viridiplantae;Chlorophyta;core chlorophytes;	K00958	01100 Metabolic pathways(, 01110 Biosynthesis of secondary metabolites(, 01120 Microbial metabolism in diverse environments(, 00920 Sulfur metabolism, 00230 Purine metabolism, 00450 Selenocompound metabolism, 00261 Monobactam biosynthesis	61191	63609	78215	NA	39535	NA	0.089518636	0.094541783	0.113610416	NA	NA	NA
25039	NA	NA	oxidoreductase activity , malate dehydrogenase activity , malate metabolic process , oxidoreductase activity, acting on the CH-OH group of donors, NAD or NADP as acceptor , carboxylic acid metabolic process , L-malate dehydrogenase activity , tricarboxylic acid cycle , catalytic activity	Malate dehydrogenase, type 1, -, L-lactate/malate dehydrogenase, Malate dehydrogenase, active site, Lactate/malate dehydrogenase, C-terminal, Lactate/malate dehydrogenase, N-terminal, Lactate dehydrogenase/glycoside hydrolase, family 4, C-terminal, NAD(P)-binding domain superfamily	NCBI;cellular organisms;Eukaryota;Viridiplantae;	K00026	01100 Metabolic pathways(, 01110 Biosynthesis of secondary metabolites(, 01120 Microbial metabolism in diverse environments(, 01200 Carbon metabolism, 00020 Citrate cycle (TCA cycle), 00620 Pyruvate metabolism, 00630 Glyoxylate and dicarboxylate metabolism, 00710 Carbon fixation in photosynthetic organisms, 00270 Cysteine and methionine metabolism	22251	32901	NA	NA	NA	NA	NA	NA	NA	NA	NA	NA
25149	NA	NA	RNA binding , nucleosome assembly , nucleus , nucleic acid binding	Nucleosome assembly protein (NAP), -, RNA-binding domain superfamily, eIF3B, RNA recognition motif, RNA recognition motif domain, Nucleotide-binding alpha-beta plait domain superfamily, NAP-like superfamily	NCBI;cellular organisms;Eukaryota;Viridiplantae;Chlorophyta;core chlorophytes;Chlorophyceae;CS clade;Chlamydomonadales;	NA	NA	NA	NA	NA	NA	NA	NA	NA	NA	NA	NA	NA	NA
25263	PredHel=1	NA	mRNA splicing, via spliceosome , U5 snRNA binding , RNA binding , spliceosomal complex	Pre-mRNA-processing-splicing factor 8, U5-snRNA-binding domain superfamily, -, PRO8NT domain, PROCN domain, Ribonuclease H-like superfamily, RNA recognition motif, spliceosomal PrP8, Pre-mRNA-processing-splicing factor 8, Pre-mRNA-processing-splicing factor 8, U5-snRNA-binding	NCBI;cellular organisms;Eukaryota;Viridiplantae;Chlorophyta;core chlorophytes;	K12856	03040 Spliceosome	55628	76769	56677	NA	NA	NA	0.008138031	0.011410143	0.008232561	NA	NA	NA
25290	PredHel=2	NA	NA	-, S-adenosyl-L-methionine-dependent methyltransferase superfamily, Methyltransferase domain	NCBI;cellular organisms;Eukaryota;Viridiplantae;Chlorophyta;core chlorophytes;Chlorophyceae;CS clade;Chlamydomonadales;		NA	55628	65802	56677	NA	NA	NA	0.008138031	0.009780123	0.008232561	NA	NA	NA
25310	NA	NA	isocitrate lyase activity , carboxylic acid metabolic process , catalytic activity	Pyruvate/Phosphoenolpyruvate kinase-like domain superfamily, ICL/PEPM domain, Isocitrate lyase, Pyruvate kinase-like domain superfamily, Isocitrate lyase/phosphorylmutase, conserved site, -	NCBI;cellular organisms;Eukaryota;Viridiplantae;Chlorophyta;core chlorophytes;Chlorophyceae;CS clade;	K01637	01100 Metabolic pathways(, 01110 Biosynthesis of secondary metabolites(, 01120 Microbial metabolism in diverse environments(, 01200 Carbon metabolism, 00630 Glyoxylate and dicarboxylate metabolism	13351	17547	12469	NA	NA	NA	0.019531685	0.026080031	0.018111721	NA	NA	NA
25330	NA	NA	5-methyltetrahydropteroyltriglutamate-homocysteine S-methyltransferase activity , amino acid biosynthetic process , zinc ion binding	Cobalamin-independent methionine synthase MetE, N-terminal, UROD/MetE-like superfamily, -	NCBI;cellular organisms;Eukaryota;Viridiplantae;Chlorophyta;core chlorophytes;	K00549	01100 Metabolic pathways(, 01110 Biosynthesis of secondary metabolites(, 01230 Biosynthesis of amino acids, 00270 Cysteine and methionine metabolism, 00450 Selenocompound metabolism	51178	59222	46476	NA	NA	NA	0.074870238	0.088021403	0.067508249	NA	NA	NA
25343	NA	NA	hydrolase activity, hydrolyzing O-glycosyl compounds , carbohydrate metabolic process	Immunoglobulin-like fold, Glycoside hydrolase, family 13, N-terminal, Immunoglobulin E-set, Glycogen debranching enzyme GlgX/isoamylase, N-terminal Early set domain, -	NCBI;cellular organisms;Eukaryota;Viridiplantae;Streptophyta;Streptophytina;Embryophyta;	NA	NA	NA	NA	NA	NA	NA	NA	NA	NA	NA	NA	NA	NA
25400	PredHel=1	NA	acyltransferase activity , acetyltransferase activity	P-loop containing nucleoside triphosphate hydrolase, HPr(Ser) kinase/phosphorylase-like, N-terminal domain superfamily, -, Phosphate acetyltransferase, domain 2, Phosphate acetyltransferase, Phosphate acetyltransferase, domain 1, Phosphate acetyl/butaryl transferase, DRTGG	NCBI;cellular organisms;Eukaryota;Viridiplantae;Streptophyta;Streptophytina;Embryophyta;	K13788	01100 Metabolic pathways(, 01120 Microbial metabolism in diverse environments(, 01200 Carbon metabolism, 00620 Pyruvate metabolism, 00640 Propanoate metabolism, 00720 Carbon fixation pathways in prokaryotes, 00680 Methane metabolism, 00430 Taurine and hypotaurine metabolism	NA	NA	NA	44472	29651	25617	NA	NA	NA	0.005976202	0.004326359	0.003501798
25403	NA	NA	NA	-	NA		NA	NA	NA	NA	17789	NA	25617	NA	NA	NA	NA	NA	NA
25453	NA	NA	membrane	Prohibitin, Band 7 domain, Band 7/SPFH domain superfamily	NCBI;cellular organisms;Eukaryota;Viridiplantae;Chlorophyta;core chlorophytes;Chlorophyceae;CS clade;Chlamydomonadales;		NA	12238	14257	10202	NA	NA	NA	0.017903435	0.021190118	0.014818813	NA	NA	NA
25454	NA	NA	membrane , peptidase activity , signal peptide processing , serine-type endopeptidase activity	-, Peptidase S24/S26A/S26B/S26C, Peptidase S26B, Peptidase S26, LexA/Signal peptidase-like superfamily	NCBI;cellular organisms;Eukaryota;Viridiplantae;Streptophyta;Streptophytina;Embryophyta;Tracheophyta;Euphyllophyta;Spermatophyta;Magnoliopsida;Mesangiospermae;	K13280	03060 Protein export	NA	NA	NA	8005	NA	25617	NA	NA	NA	0.010757216	0	0.003501798
25467	NA	NA	structural constituent of ribosome , ribosome , translation	-, Small ribosomal subunit protein uS8 superfamily, Small ribosomal subunit protein uS8, conserved site, Small ribosomal subunit protein uS8	NCBI;cellular organisms;Eukaryota;Viridiplantae;Chlorophyta;	K02957	03010 Ribosome(, 05171 Coronavirus disease - COVID-19	54515	62512	65746	53366	98837	59773	0.079752062	0.092911316	0.095498695	NA	NA	NA
25520	NA	NA	protein disulfide isomerase activity	Thioredoxin-like superfamily, Thioredoxin domain, -, Protein disulphide isomerase, Thioredoxin, conserved site, Protein disulfide-isomerase, thioredoxin-like domain	NCBI;cellular organisms;Eukaryota;Viridiplantae;Streptophyta;Streptophytina;Embryophyta;Tracheophyta;Euphyllophyta;Spermatophyta;Magnoliopsida;Mesangiospermae;eudicotyledons;Gunneridae;Pentapetalae;	K09580	04141 Protein processing in endoplasmic reticulum	NA	NA	NA	42693	46454	40987	NA	NA	NA	0.057371373	0.06778074	0.0560285
25527	NA	NA	NA	Ribulose bisphosphate carboxylase, small subunit, Ribulose bisphosphate carboxylase small subunit, domain, Ribulose bisphosphate carboxylase, small subunit superfamily, -	NCBI;cellular organisms;Eukaryota;Viridiplantae;Streptophyta;	K01602	01100 Metabolic pathways(, 01110 Biosynthesis of secondary metabolites(, 01120 Microbial metabolism in diverse environments(, 01200 Carbon metabolism, 00630 Glyoxylate and dicarboxylate metabolism, 00710 Carbon fixation in photosynthetic organisms	18913	15354	14736	69376	83023	65751	NA	NA	NA	0.093228313	0.121138338	0.089880447
25537	NA	NA	heat shock protein binding , unfolded protein binding , protein folding , response to heat , ATP binding	Heat shock protein DnaJ, cysteine-rich domain, DnaJ domain, conserved site, Chaperone J-domain superfamily, DnaJ domain, HSP40/DnaJ peptide-binding, -, Heat shock protein DnaJ, cysteine-rich domain superfamily, Chaperone DnaJ, C-terminal, Chaperone DnaJ	NCBI;cellular organisms;Eukaryota;Viridiplantae;Streptophyta;Streptophytina;Embryophyta;	K03686	NA	NA	NA	NA	35578	29651	NA	NA	NA	NA	0.004781015	0.004326359	0
25558	NA	NA	NA	ACT-like domain, ACT domain, -, ACT domain-containing protein ACR1-12	NCBI;cellular organisms;Eukaryota;Viridiplantae;Chlorophyta;core chlorophytes;Chlorophyceae;CS clade;Chlamydomonadales;		NA	13351	20837	19.27	NA	19767	NA	0.019531685	0.030969943	0.027990446	NA	NA	NA
25576	NA	NA	acyltransferase activity, transferring groups other than amino-acyl groups , biosynthetic process	Homoserine/serine acetyltransferase MetX-like, Alpha/Beta hydrolase fold, Alpha/beta hydrolase fold-1	NCBI;cellular organisms;	K00641	01100 Metabolic pathways(, 01110 Biosynthesis of secondary metabolites(, 01230 Biosynthesis of amino acids, 00920 Sulfur metabolism, 00270 Cysteine and methionine metabolism	NA	NA	NA	12452	7907	11101	NA	NA	NA	NA	NA	NA
25579	NA	NA	NA	NA	NCBI;Not assigned;		NA	NA	NA	NA	10673	59302	93929	NA	NA	NA	NA	NA	NA
25645	NA	NA	ATP hydrolysis activity , ATP binding	AAA+ ATPase domain, -, P-loop containing nucleoside triphosphate hydrolase, ABC transporter-like, ATP-binding domain	NCBI;cellular organisms;Eukaryota;Viridiplantae;Streptophyta;Streptophytina;Embryophyta;	K12608	03018 RNA degradation	NA	NA	NA	37357	39535	35864	NA	NA	NA	0.050200791	0.05768527	0.04902545
25706	PredHel=4	NA	NA	-	NCBI;cellular organisms;Eukaryota;Viridiplantae;Chlorophyta;core chlorophytes;Chlorophyceae;CS clade;		NA	55628	43868	79348	NA	NA	NA	0.008138031	0.006520082	0.011525614	NA	NA	NA
25801	NA	NA	chlorophyll biosynthetic process , tetrapyrrole biosynthetic process	-, Protein FLUORESCENT IN BLUE LIGHT	NCBI;cellular organisms;Eukaryota;Viridiplantae;Streptophyta;Streptophytina;Embryophyta;	NA	NA	NA	NA	NA	NA	NA	NA	NA	NA	NA	NA	NA	NA
25857	NA	NA	kinase activity	Carbohydrate/purine kinase, PfkB, conserved site, Carbohydrate kinase PfkB, -, Ribokinase-like	NCBI;cellular organisms;Eukaryota;Viridiplantae;Chlorophyta;core chlorophytes;Chlorophyceae;CS clade;	K00847	01100 Metabolic pathways(, 01110 Biosynthesis of secondary metabolites(, 01250 Biosynthesis of nucleotide sugars, 00051 Fructose and mannose metabolism, 00500 Starch and sucrose metabolism, 00520 Amino sugar and nucleotide sugar metabolism	66753	98703	90684	NA	NA	NA	0.00976555	0.014670184	0.013172214	NA	NA	NA
25886	PredHel=1	NA	4 iron, 4 sulfur cluster binding , membrane , oxidoreductase activity, acting on NAD(P)H	NADH-quinone oxidoreductase, chain I, 4Fe-4S ferredoxin-type, iron-sulphur binding domain, -, 4Fe-4S ferredoxin, iron-sulphur binding, conserved site	NCBI;cellular organisms;Eukaryota;Viridiplantae;Chlorophyta;core chlorophytes;Chlorophyceae;CS clade;Chlamydomonadales;	K03941	01100 Metabolic pathways(, 00190 Oxidative phosphorylation, 04723 Retrograde endocannabinoid signaling, 04714 Thermogenesis, 05208 Chemical carcinogenesis - reactive oxygen species, 05010 Alzheimer disease, 05012 Parkinson disease, 05014 Amyotrophic lateral sclerosis(, 05016 Huntington disease(, 05020 Prion disease, 05022 Pathways of neurodegeneration - multiple diseases(, 05415 Diabetic cardiomy…	22251	43868	56677	NA	NA	NA	0.003255183	0.006520082	0.008232561	NA	NA	NA
25972	NA	NA	intracellular protein transport , clathrin adaptor complex , vesicle-mediated transport	Mu homology domain, -, Clathrin adaptor, mu subunit, Clathrin adaptor, mu subunit, conserved site, Mu2, C-terminal domain, AP-2 complex subunit mu, N-terminal, Longin-like domain superfamily, AP-2 complex subunit mu, C-terminal superfamily	NCBI;cellular organisms;Eukaryota;Viridiplantae;Streptophyta;Streptophytina;Embryophyta;	K11826	04144 Endocytosis, 04961 Endocrine and other factor-regulated calcium reabsorption, 04721 Synaptic vesicle cycle, 05016 Huntington disease(	NA	NA	NA	71155	29651	68312	NA	NA	NA	0.009561896	0.004326359	0.009338129
25989	NA	NA	nucleotide binding , ATP binding , cytoplasm , glutaminyl-tRNA aminoacylation , glutamine-tRNA ligase activity , tRNA aminoacylation for protein translation , aminoacyl-tRNA ligase activity	-, Glutaminyl-tRNA synthetase, class Ib, non-specific RNA-binding domain, N-terminal, Glutaminyl-tRNA synthetase, class Ib, non-specific RNA-binding domain, N-terminal, subdomain 2, Glutaminyl-tRNA synthetase, class Ib, non-specific RNA-binding domain, N-	NCBI;cellular organisms;Eukaryota;Viridiplantae;Chlorophyta;core chlorophytes;Chlorophyceae;CS clade;Chlamydomonadales;	K01886	01100 Metabolic pathways(, 00970 Aminoacyl-tRNA biosynthesis	33377	32901	45342	NA	NA	NA	0.004882848	0.004890061	0.006586107	NA	NA	NA
26041	NA	NA	glycine dehydrogenase (decarboxylating) activity , glycine metabolic process , glycine catabolic process	Pyridoxal phosphate-dependent transferase, major domain, Glycine cleavage system P protein, Pyridoxal phosphate-dependent transferase, small domain, Glycine dehydrogenase (decarboxylating), -, Glycine cleavage system P-protein, N-terminal domain, Pyridoxal phosphate-dependent transferase	NCBI;cellular organisms;Eukaryota;Viridiplantae;Streptophyta;Streptophytina;Embryophyta;	K00281	01100 Metabolic pathways(, 01110 Biosynthesis of secondary metabolites(, 01200 Carbon metabolism, 00630 Glyoxylate and dicarboxylate metabolism, 00240 Pyrimidine metabolism, 00785 Lipoic acid metabolism	NA	NA	NA	70266	53372	70874	NA	NA	NA	0.094424306	0.07787475	0.096883497
26055	NA	NA	intramolecular lyase activity	-, Chalcone isomerase superfamily, Chalcone isomerase, orthogonal bundle domain superfamily, Chalcone isomerase, Chalcone isomerase, 3-layer sandwich	NCBI;cellular organisms;Eukaryota;Viridiplantae;Chlorophyta;core chlorophytes;Chlorophyceae;CS clade;		NA	26701	21934	35.14	NA	29651	17078	0.039061906	0.03260041	0.051042256	NA	NA	NA
26128	NA	NA	oxidoreductase activity , oxidoreductase activity, acting on the aldehyde or oxo group of donors, NAD or NADP as acceptor	Aldehyde dehydrogenase, glutamic acid active site, Aldehyde dehydrogenase, cysteine active site, Aldehyde/histidinol dehydrogenase, Aldehyde dehydrogenase, N-terminal, Aldehyde dehydrogenase domain, Aldehyde dehydrogenase, C-terminal, -	NCBI;cellular organisms;Eukaryota;Viridiplantae;Chlorophyta;core chlorophytes;Chlorophyceae;CS clade;Chlamydomonadales;	NA	NA	NA	NA	NA	NA	NA	NA	NA	NA	NA	NA	NA	NA
26300	NA	NA	ATP binding , methionine adenosyltransferase activity , S-adenosylmethionine biosynthetic process	-, S-adenosylmethionine synthetase, central domain, S-adenosylmethionine synthetase, C-terminal, S-adenosylmethionine synthetase, S-adenosylmethionine synthetase superfamily, S-adenosylmethionine synthetase, conserved site	NCBI;cellular organisms;Eukaryota;Viridiplantae;	K00789	01100 Metabolic pathways(, 01110 Biosynthesis of secondary metabolites(, 01230 Biosynthesis of amino acids, 01240 Biosynthesis of cofactors, 00270 Cysteine and methionine metabolism, 00254 Aflatoxin biosynthesis	55628	NA	56677	NA	NA	NA	NA	NA	NA	NA	NA	NA
26316	NA	NA	NA	NTF2-like domain superfamily, -, Protein of unknown function DUF2358	NCBI;cellular organisms;Eukaryota;Viridiplantae;Chlorophyta;core chlorophytes;Chlorophyceae;CS clade;Chlamydomonadales;Chlamydomonadaceae;Chlamydomonas;		NA	NA	21934	22671	NA	NA	NA	0	0.003260041	0.003293053	NA	NA	NA
26339	NA	NA	hydrolase activity , nitrogen compound metabolic process , glutamine synthetase activity , catalytic activity , glutamine biosynthetic process	Glutamine synthetase, N-terminal domain superfamily, Glutamine synthetase, catalytic domain, -, Amidohydrolase-related, Glutamine synthetase/guanido kinase, catalytic domain, Metal-dependent hydrolase	NCBI;cellular organisms;Eukaryota;Viridiplantae;Streptophyta;Streptophytina;Embryophyta;Tracheophyta;Euphyllophyta;Spermatophyta;Magnoliopsida;Mesangiospermae;eudicotyledons;Gunneridae;Pentapetalae;rosids;		NA	NA	NA	NA	26683	29651	34156	NA	NA	NA	0.003585694	0.004326359	0.004669064
26382	PredHel=5	NA	transmembrane transport	SLC35B1-4/HUT1, -	NCBI;cellular organisms;Eukaryota;Viridiplantae;Streptophyta;Streptophytina;Embryophyta;	NA	NA	NA	NA	NA	NA	NA	NA	NA	NA	NA	NA	NA	NA
26409	NA	NA	ATP binding , ATP-dependent protein folding chaperone	Heat shock protein 70kD, C-terminal domain superfamily, Heat shock protein 70 family, -	NCBI;cellular organisms;Eukaryota;Viridiplantae;	NA	NA	NA	NA	NA	NA	NA	NA	NA	NA	NA	NA	NA	NA
26472	NA	NA	NA	HAD superfamily, HAD-like superfamily	NCBI;cellular organisms;Eukaryota;Viridiplantae;Chlorophyta;core chlorophytes;Chlorophyceae;CS clade;Chlamydomonadales;		NA	44502	32901	34006	NA	NA	NA	0.006510366	0.004890061	0.004939508	NA	NA	NA
26504	NA	NA	NA	-	NA		NA	NA	NA	NA	35578	7907	51234	NA	NA	NA	NA	NA	NA
26534	NA	NA	membrane , photosynthesis, light harvesting	-, Chlorophyll A-B binding protein, plant and chromista, Chlorophyll A-B binding protein	NCBI;cellular organisms;Eukaryota;Viridiplantae;Streptophyta;Streptophytina;Embryophyta;Tracheophyta;Euphyllophyta;Spermatophyta;Magnoliopsida;Mesangiospermae;	K08910	01100 Metabolic pathways(, 00196 Photosynthesis - antenna proteins	NA	NA	NA	19568	24709	17078	NA	NA	NA	0.026295717	0.036052747	0.023345322
26544	NA	NA	structural constituent of ribosome , translation , ribosome , RNA binding	-, Large ribosomal subunit protein eL14 domain, Large ribosomal subunit protein eL14, KOW motif, Large ribosomal subunit protein uL2, domain 2, Large ribosomal subunit protein eL14, Translation protein SH3-like domain superfamily	NCBI;cellular organisms;Eukaryota;Viridiplantae;Chlorophyta;core chlorophytes;	K02875	03010 Ribosome(, 05171 Coronavirus disease - COVID-19	42277	41675	41941	62261	69186	59773	0.061848628	0.061941373	0.06092098	NA	NA	NA
26582	NA	NA	NA	P-loop containing nucleoside triphosphate hydrolase	NCBI;cellular organisms;Eukaryota;Viridiplantae;Chlorophyta;core chlorophytes;Chlorophyceae;CS clade;Chlamydomonadales;		NA	22251	32901	34006	NA	NA	NA	0.003255183	0.004890061	0.004939508	NA	NA	NA
26656	NA	NA	metal ion binding , proteolysis	Peptidase M16C associated, -, Metalloenzyme, LuxS/M16 peptidase-like	NCBI;cellular organisms;Eukaryota;Viridiplantae;Chlorophyta;core chlorophytes;	K06972	NA	13351	13.16	15.87	NA	NA	NA	0.019531685	0.019559651	0.02305181	NA	NA	NA
26739	NA	NA	ubiquitin-dependent protein catabolic process , proteasome core complex, alpha-subunit complex , proteasome core complex , proteolysis involved in protein catabolic process , proteasome-mediated ubiquitin-dependent protein catabolic process	Proteasome alpha-subunit, N-terminal domain, -, Proteasome, subunit alpha/beta, Nucleophile aminohydrolases, N-terminal, Proteasome alpha-type subunit, Proteasome subunit alpha5	NCBI;cellular organisms;Eukaryota;Opisthokonta;Fungi;Dikarya;Basidiomycota;Pucciniomycotina;Microbotryomycetes;	K02729	03050 Proteasome, 05010 Alzheimer disease, 05012 Parkinson disease, 05014 Amyotrophic lateral sclerosis(, 05016 Huntington disease(, 05017 Spinocerebellar ataxia, 05020 Prion disease, 05022 Pathways of neurodegeneration - multiple diseases(	10013	98703	56677	NA	NA	NA	NA	NA	NA	NA	NA	NA
26982	PredHel=1	NA	calcium ion binding , photosystem II oxygen evolving complex , extrinsic component of membrane , photosynthesis , photosystem II	Oxygen-evolving enhancer protein 3	NCBI;cellular organisms;Eukaryota;Viridiplantae;Chlorophyta;core chlorophytes;Chlorophyceae;CS clade;		NA	10013	10967	11335	NA	NA	NA	0.014648398	0.016300205	0.016464541	NA	NA	NA
27037	NA	NA	NA	NA	NA		NA	NA	NA	NA	26683	19767	25617	NA	NA	NA	NA	NA	NA
27782	NA	NA	proton motive force-driven ATP synthesis , proton-transporting ATP synthase complex, catalytic core F(1) , proton-transporting ATP synthase activity, rotational mechanism	F0F1 ATP synthase delta/epsilon subunit, N-terminal, -, F1F0-ATP synthase subunit delta, C-terminal domain, fungi, ATP synthase, F1 complex, delta/epsilon subunit, ATP synthase, F1 complex, delta/epsilon subunit, N-terminal	NCBI;cellular organisms;Eukaryota;Opisthokonta;Fungi;Dikarya;Basidiomycota;	K02134	01100 Metabolic pathways(, 00190 Oxidative phosphorylation, 04714 Thermogenesis, 05208 Chemical carcinogenesis - reactive oxygen species, 05010 Alzheimer disease, 05012 Parkinson disease, 05014 Amyotrophic lateral sclerosis(, 05016 Huntington disease(, 05020 Prion disease, 05022 Pathways of neurodegeneration - multiple diseases(, 05415 Diabetic cardiomyopathy	55628	65802	79348	NA	NA	NA	NA	NA	NA	NA	NA	NA
28193	PredHel=1	NA	heme binding , photosynthesis, light reaction , photosystem II , membrane , photosynthetic electron transport chain , photosystem II reaction center , photosynthesis , metal ion binding	Photosystem II cytochrome b559, alpha subunit superfamily, Photosystem II cytochrome b559, N-terminal, Photosystem II cytochrome b559, alpha subunit, lumenal region, Photosystem II cytochrome b559, alpha subunit, -, Photosystem II cytochrome b559, conserved site	NCBI;cellular organisms;Eukaryota;Viridiplantae;Streptophyta;Streptophytina;	K02707	01100 Metabolic pathways(, 00195 Photosynthesis	NA	NA	56677	41804	35581	31594	NA	NA	NA	0.056176724	0.051916014	0.043188436
28194	PredHel=1	NA	heme binding , photosynthesis, light reaction , photosystem II , membrane , photosynthetic electron transport chain , photosystem II reaction center , photosynthesis	Photosystem II cytochrome b559, beta subunit, -, Photosystem II cytochrome b559, conserved site, Photosystem II cytochrome b559, N-terminal	NCBI;cellular organisms;Eukaryota;Viridiplantae;Streptophyta;Streptophytina;Embryophyta;	NA	NA	NA	NA	NA	NA	NA	NA	NA	NA	NA	NA	NA	NA
28518	NA	NA	catalytic activity , nucleoside metabolic process	Nucleoside phosphorylase superfamily	NCBI;cellular organisms;Eukaryota;Viridiplantae;Chlorophyta;core chlorophytes;Chlorophyceae;CS clade;Chlamydomonadales;		NA	NA	32901	56677	NA	NA	NA	0	0.004890061	0.008232561	NA	NA	NA
28546	NA	NA	NA	-	NCBI;cellular organisms;Eukaryota;Viridiplantae;Chlorophyta;core chlorophytes;Chlorophyceae;CS clade;Chlamydomonadales;	NA	NA	NA	NA	NA	NA	NA	NA	NA	NA	NA	NA	NA	NA
28879	NA	NA	NA	NA	NCBI;Not assigned;		NA	44502	54835	22671	NA	NA	NA	NA	NA	NA	NA	NA	NA
29724	NA	NA	NA	-, IGR domain	NCBI;cellular organisms;Eukaryota;Viridiplantae;Streptophyta;Streptophytina;Embryophyta;Bryophyta;Sphagnophytina;Sphagnopsida;Sphagnales;Sphagnaceae;Sphagnum;Sphagnum fallax;		NA	NA	NA	NA	35578	NA	17078	NA	NA	NA	0.004781015	0	0.002334532
29802	NA	NA	ATP binding , proton transmembrane transport , ATP metabolic process , proton-transporting ATPase activity, rotational mechanism , proton-transporting V-type ATPase, V1 domain , ATP hydrolysis activity	-, P-loop containing nucleoside triphosphate hydrolase, V-type ATP synthase catalytic alpha chain, ATPase, F1/V1 complex, beta/alpha subunit, C-terminal, ATPase, alpha/beta subunit, nucleotide-binding domain, active site, ATPsynthase alpha/beta subunit, N	NCBI;cellular organisms;Eukaryota;Viridiplantae;Streptophyta;Streptophytina;Embryophyta;Tracheophyta;Euphyllophyta;Spermatophyta;Magnoliopsida;	K02145	01100 Metabolic pathways(, 00190 Oxidative phosphorylation, 04150 mTOR signaling pathway, 04145 Phagosome, 04966 Collecting duct acid secretion, 04721 Synaptic vesicle cycle, 05165 Human papillomavirus infection, 05110 Vibrio cholerae infection, 05120 Epithelial cell signaling in Helicobacter pylori infection, 05323 Rheumatoid arthritis	28926	28514	23805	326.43	292.56	355.22	NA	NA	NA	0.438660608	0.426872459	0.485579419
29808	NA	NA	structural constituent of ribosome , translation , ribosome	Large ribosomal subunit protein eL38 superfamily, Large ribosomal subunit protein eL38, -	NCBI;cellular organisms;Eukaryota;Viridiplantae;	K02923	03010 Ribosome(, 05171 Coronavirus disease - COVID-19	20026	17547	18137	NA	NA	NA	NA	NA	NA	NA	NA	NA
29815	NA	NA	heme oxygenase (decyclizing) activity , heme oxidation	Haem oxygenase, Haem oxygenase-like, multi-helical, -, Haem oxygenase-like, Haem oxygenase (decyclizing), plant	NCBI;cellular organisms;Eukaryota;Viridiplantae;Streptophyta;Streptophytina;Embryophyta;	K21480	01100 Metabolic pathways(, 01110 Biosynthesis of secondary metabolites(, 00860 Porphyrin metabolism	NA	NA	NA	25794	26686	23055	NA	NA	NA	0.034662291	0.038937375	0.031515775
29846	NA	NA	DNA binding	PDCD5-like, -, PDCD5-like superfamily	NCBI;cellular organisms;Eukaryota;Viridiplantae;Streptophyta;Streptophytina;Embryophyta;Tracheophyta;Euphyllophyta;Spermatophyta;	K06875	NA	NA	NA	NA	26683	49419	51234	NA	NA	NA	0.003585694	0.007210695	0.007003597
29880	NA	NA	voltage-gated monoatomic anion channel activity , monoatomic anion transmembrane transport , mitochondrial outer membrane , transmembrane transport	Porin, eukaryotic type, Eukaryotic porin/Tom40, Porin domain superfamily	NCBI;cellular organisms;Eukaryota;Viridiplantae;Chlorophyta;core chlorophytes;Chlorophyceae;CS clade;Chlamydomonadales;	K15040	04020 Calcium signaling pathway, 04022 cGMP-PKG signaling pathway, 04216 Ferroptosis, 04217 Necroptosis, 04218 Cellular senescence, 04613 Neutrophil extracellular trap formation, 04621 NOD-like receptor signaling pathway, 04979 Cholesterol metabolism, 05208 Chemical carcinogenesis - reactive oxygen species, 05166 Human T-cell leukemia virus 1 infection, 05010 Alzheimer disease, 05012 Parkinson di…	10013	10967	11335	NA	NA	NA	0.014648398	0.016300205	0.016464541	NA	NA	NA
29900	NA	NA	transmembrane transport	Mitochondrial substrate/solute carrier, -, Mitochondrial carrier protein, Mitochondrial carrier domain superfamily	NCBI;cellular organisms;Eukaryota;Viridiplantae;Chlorophyta;core chlorophytes;Chlorophyceae;CS clade;Chlamydomonadales;	K15111	NA	54515	44965	54.41	NA	39535	NA	0.079752062	0.066831286	0.079032701	NA	NA	NA
29909	NA	NA	NA	-, Glutathione S-transferase, N-terminal, Glutathione S-transferase, C-terminal domain superfamily, Glutathione transferase family, Thioredoxin-like superfamily	NCBI;cellular organisms;Eukaryota;Viridiplantae;Streptophyta;Streptophytina;Embryophyta;	K00799	01100 Metabolic pathways(, 00480 Glutathione metabolism, 00980 Metabolism of xenobiotics by cytochrome P450, 00982 Drug metabolism - cytochrome P450, 00983 Drug metabolism - other enzymes, 04212 Longevity regulating pathway - worm, 05200 Pathways in cancer, 05204 Chemical carcinogenesis - DNA adducts, 05207 Chemical carcinogenesis - receptor activation, 05208 Chemical carcinogenesis - reactive ox…	NA	NA	NA	10673	69186	15.37	NA	NA	NA	0.014342507	0.010094886	0.021010516
29939	NA	NA	nucleic acid binding , ATP binding , RNA helicase activity	RNA helicase, DEAD-box type, Q motif, -, Helicase, C-terminal, Helicase superfamily 1/2, ATP-binding domain, P-loop containing nucleoside triphosphate hydrolase, DEAD/DEAH box helicase domain	NCBI;cellular organisms;Eukaryota;Viridiplantae;Chlorophyta;core chlorophytes;	K12812	03040 Spliceosome, 03013 Nucleocytoplasmic transport, 03015 mRNA surveillance pathway	45615	42771	37407	NA	59302	NA	0.066731914	0.063570353	0.054335164	NA	NA	NA
29979	NA	NA	ATP binding , ATP-dependent protein folding chaperone	-, Heat shock protein 70, conserved site, Heat shock protein 70 family, ATPase, nucleotide binding domain	NCBI;cellular organisms;Eukaryota;Opisthokonta;Fungi;Dikarya;Basidiomycota;	K03283	03040 Spliceosome, 04141 Protein processing in endoplasmic reticulum, 04010 MAPK signaling pathway, 04144 Endocytosis, 04612 Antigen processing and presentation, 04915 Estrogen signaling pathway, 04213 Longevity regulating pathway - multiple species, 05162 Measles, 05134 Legionellosis, 05145 Toxoplasmosis, 05020 Prion disease, 05417 Lipid and atherosclerosis	12238	13.16	15.87	NA	NA	NA	NA	NA	NA	NA	NA	NA
30054	PredHel=3	NA	NA	SPX domain, VTC domain, VTC domain superfamily, -, Domain of unknown function DUF202	NCBI;cellular organisms;Eukaryota;Viridiplantae;Chlorophyta;core chlorophytes;Chlorophyceae;CS clade;Chlamydomonadales;	NA	NA	NA	NA	NA	NA	NA	NA	NA	NA	NA	NA	NA	NA
30092	NA	NA	acyltransferase activity, acyl groups converted into alkyl on transfer	Citrate synthase, -, Citrate synthase superfamily, Citrate synthase-like, small alpha subdomain, Citrate synthase active site, Citrate synthase-like, large alpha subdomain	NCBI;cellular organisms;Eukaryota;Viridiplantae;Chlorophyta;core chlorophytes;Chlorophyceae;CS clade;	K01647	01100 Metabolic pathways(, 01110 Biosynthesis of secondary metabolites(, 01120 Microbial metabolism in diverse environments(, 01200 Carbon metabolism, 01210 2-Oxocarboxylic acid metabolism, 01230 Biosynthesis of amino acids, 00020 Citrate cycle (TCA cycle), 00630 Glyoxylate and dicarboxylate metabolism	89005	65802	90684	NA	NA	NA	0.013020879	0.009780123	0.013172214	NA	NA	NA
30133	NA	NA	proteolysis , metallopeptidase activity , zinc ion binding	Aminopeptidase N-like , N-terminal domain superfamliy, -, Aminopeptidase N-like , N-terminal domain, Peptidase M1, leukotriene A4 hydrolase/aminopeptidase C-terminal, Peptidase M1, LTA-4 hydrolase/aminopeptidase, C-terminal domain superfamily, Armadillo-type fold, Peptidase M1, membrane alanine aminopeptidase, Peptidase M1, alanine aminopeptidase/leukotriene A4 hydrolase, Peptidase M4/M1, CTD sup…	NCBI;cellular organisms;Eukaryota;Viridiplantae;Streptophyta;Streptophytina;	K01254	01100 Metabolic pathways(, 00590 Arachidonic acid metabolism	NA	NA	NA	45362	51395	41841	NA	NA	NA	0.060958008	0.074990122	0.057195902
30157	NA	NA	cellular response to calcium ion , de-etiolation , regulation of stomatal closure	-, Rhodanese-like domain superfamily, Rhodanese-like domain, Calcium sensing receptor, plant	NCBI;cellular organisms;Eukaryota;Viridiplantae;Chlorophyta;core chlorophytes;Chlorophyceae;CS clade;		NA	34489	35094	32873	NA	29651	NA	0.050455267	0.052160061	0.047749347	NA	NA	NA
30179	NA	NA	electron transfer activity , copper ion binding	-, Blue (type 1) copper protein, binding site, Cupredoxin, Blue (type 1) copper protein, plastocyanin-type, Plastocyanin, Blue (type 1) copper domain	NCBI;cellular organisms;Eukaryota;Viridiplantae;Chlorophyta;core chlorophytes;Chlorophyceae;CS clade;	K02638	01100 Metabolic pathways(, 00195 Photosynthesis	10013	43868	11335	NA	NA	NA	0.014648398	0.006520082	0.016464541	NA	NA	NA
30185	NA	NA	oxidoreductase activity , oxygen-dependent protoporphyrinogen oxidase activity , porphyrin-containing compound biosynthetic process	-, Protoporphyrinogen oxidase, FAD/NAD(P)-binding domain superfamily, Amine oxidase	NCBI;cellular organisms;Eukaryota;Viridiplantae;Streptophyta;Streptophytina;Embryophyta;	K00231	01100 Metabolic pathways(, 01110 Biosynthesis of secondary metabolites(, 01240 Biosynthesis of cofactors, 00860 Porphyrin metabolism	NA	NA	NA	17789	1986-11-01	20494	NA	NA	NA	0.023905075	0.017304852	0.028014933
30190	PredHel=12	NA	transmembrane transporter activity , membrane , transmembrane transport , amino acid transport	-, Amino acid permease, conserved site, Amino acid/polyamine transporter I	NCBI;cellular organisms;Eukaryota;Viridiplantae;Streptophyta;Streptophytina;Embryophyta;Tracheophyta;	NA	NA	NA	NA	NA	NA	NA	NA	NA	NA	NA	NA	NA	NA
30336	NA	NA	ATP hydrolysis activity , ATP binding	-, P-loop containing nucleoside triphosphate hydrolase, ABC transporter-like, ATP-binding domain	NCBI;cellular organisms;Eukaryota;Viridiplantae;Chlorophyta;core chlorophytes;Chlorophyceae;CS clade;Chlamydomonadales;	K12608	03018 RNA degradation	27814	29611	21537	NA	29651	NA	0.040690156	0.044010702	0.031283354	NA	NA	NA
30337	NA	NA	NA	-, Pherophorin	NCBI;cellular organisms;Eukaryota;Viridiplantae;Chlorophyta;core chlorophytes;Chlorophyceae;CS clade;Chlamydomonadales;		NA	22251	21934	22671	NA	NA	NA	0.003255183	0.003260041	0.003293053	NA	NA	NA
30432	NA	NA	peptidyl-prolyl cis-trans isomerase activity , protein peptidyl-prolyl isomerization , chaperone-mediated protein folding	-, FKBP-type peptidyl-prolyl cis-trans isomerase domain, Peptidyl-prolyl cis-trans isomerase FKBP2/11, Peptidyl-prolyl cis-trans isomerase domain superfamily	NCBI;cellular organisms;Eukaryota;Viridiplantae;	K09569	NA	77879	98703	14736	35578	39535	25617	NA	NA	NA	NA	NA	NA
30467	NA	NA	nucleobase-containing compound metabolic process , nucleobase-containing compound kinase activity , ATP binding , phosphotransferase activity, phosphate group as acceptor , adenylate kinase activity	Adenylate kinase/UMP-CMP kinase, -, Adenylate kinase, conserved site, P-loop containing nucleoside triphosphate hydrolase, Adenylate kinase subfamily, Adenylate kinase, active site lid domain	NCBI;cellular organisms;Eukaryota;Viridiplantae;Streptophyta;Streptophytina;Embryophyta;Tracheophyta;Euphyllophyta;Spermatophyta;Magnoliopsida;Mesangiospermae;eudicotyledons;Gunneridae;Pentapetalae;	K00939	01100 Metabolic pathways(, 01110 Biosynthesis of secondary metabolites(, 01232 Nucleotide metabolism, 01240 Biosynthesis of cofactors, 00230 Purine metabolism, 00730 Thiamine metabolism	11126	98703	10202	58703	61279	51234	NA	NA	NA	0.078885806	0.089411804	0.070035966
30470	PredHel=1	NA	protein insertion into mitochondrial outer membrane , mitochondrial outer membrane translocase complex , protein binding	Plant specific mitochondrial import receptor subunit TOM20, -, Tetratricopeptide-like helical domain superfamily	NCBI;cellular organisms;Eukaryota;Viridiplantae;Streptophyta;Streptophytina;Embryophyta;		NA	NA	NA	NA	17789	12849	14516	NA	NA	NA	0.023905075	0.018747895	0.019843114
30486	PredHel=1	NA	cytoskeletal motor activity , ATP binding , myosin complex	Myosin head, motor domain, P-loop containing nucleoside triphosphate hydrolase, -, Kinesin motor domain superfamily	NCBI;cellular organisms;Eukaryota;Viridiplantae;Chlorophyta;core chlorophytes;Chlorophyceae;CS clade;Chlamydomonadales;	K10357	04814 Motor proteins, 05130 Pathogenic Escherichia coli infection	66753	65802	12469	NA	NA	NA	0.00976555	0.009780123	0.018111721	NA	NA	NA
30506	NA	NA	NA	Plastid-lipid-associated protein, Plastid lipid-associated protein/fibrillin conserved domain	NCBI;cellular organisms;Eukaryota;Viridiplantae;Streptophyta;Streptophytina;Embryophyta;		NA	NA	NA	NA	88944	69186	93929	NA	NA	NA	0.011952403	0.010094886	0.012839927
30520	NA	NA	oxidoreductase activity , malate dehydrogenase activity , malate metabolic process , oxidoreductase activity, acting on the CH-OH group of donors, NAD or NADP as acceptor , carboxylic acid metabolic process , L-malate dehydrogenase activity , tricarboxylic acid cycle , catalytic activity	-, Lactate/malate dehydrogenase, C-terminal, Malate dehydrogenase, type 1, Lactate/malate dehydrogenase, N-terminal, L-lactate/malate dehydrogenase, Malate dehydrogenase, active site, NAD(P)-binding domain superfamily, Lactate dehydrogenase/glycoside hydr	NCBI;cellular organisms;Eukaryota;Viridiplantae;Chlorophyta;core chlorophytes;Chlorophyceae;CS clade;	K00026	01100 Metabolic pathways(, 01110 Biosynthesis of secondary metabolites(, 01120 Microbial metabolism in diverse environments(, 01200 Carbon metabolism, 00020 Citrate cycle (TCA cycle), 00620 Pyruvate metabolism, 00630 Glyoxylate and dicarboxylate metabolism, 00710 Carbon fixation in photosynthetic organisms, 00270 Cysteine and methionine metabolism	20026	25224	18137	NA	NA	NA	0.029296795	0.037490323	0.026344718	NA	NA	NA
30576	NA	NA	NA	NA	NCBI;cellular organisms;Eukaryota;Viridiplantae;Chlorophyta;core chlorophytes;Chlorophyceae;CS clade;Chlamydomonadales;		NA	44502	54835	NA	NA	NA	NA	0.006510366	0.008150102	0	NA	NA	NA
30602	NA	NA	aminoacyl-tRNA ligase activity , tRNA aminoacylation , nucleotide binding , ATP binding , tRNA aminoacylation for protein translation , glutamyl-tRNA aminoacylation , glutamate-tRNA ligase activity , tRNA binding , zinc ion binding	Glutamyl/glutaminyl-tRNA synthetase, class Ib, catalytic domain, Glutamate-tRNA ligase, bacterial/mitochondrial, -, Aminoacyl-tRNA synthetase, class I, anticodon-binding, Glutamyl-tRNA synthetase, Rossmann-like alpha/beta/alpha sandwich fold, Aminoacyl-tRNA synthetase, class I, anticodon-binding superfamily, Aminoacyl-tRNA synthetase, class I, conserved site, Aminoacyl-tRNA synthetase, class I, a…	NCBI;cellular organisms;Eukaryota;Viridiplantae;Streptophyta;Streptophytina;Embryophyta;	K01885	01100 Metabolic pathways(, 01110 Biosynthesis of secondary metabolites(, 01120 Microbial metabolism in diverse environments(, 01240 Biosynthesis of cofactors, 00860 Porphyrin metabolism, 00970 Aminoacyl-tRNA biosynthesis	NA	NA	NA	26683	23721	21348	NA	NA	NA	0.03585694	0.034611162	0.029182336
30657	NA	NA	ATP hydrolysis activity , ATP binding , negative regulation of translational elongation	ABC-transporter extension domain, P-loop containing nucleoside triphosphate hydrolase, -, ABC transporter-like, ATP-binding domain, Energy-dependent translational throttle protein EttA, AAA+ ATPase domain	NCBI;cellular organisms;Eukaryota;Viridiplantae;Streptophyta;Streptophytina;Embryophyta;	K06020	NA	NA	NA	NA	17789	98837	11955	NA	NA	NA	0.023905075	0.014421245	0.016342272
30663	NA	NA	starch binding	-, Carbohydrate binding module family 25, Starch synthase, catalytic domain, Immunoglobulin-like fold	NCBI;cellular organisms;Eukaryota;Viridiplantae;Streptophyta;Streptophytina;Embryophyta;Tracheophyta;	NA	NA	NA	NA	NA	NA	NA	NA	NA	NA	NA	NA	NA	NA
30725	NA	NA	phosphorelay signal transduction system , histidine phosphotransfer kinase activity , protein histidine kinase binding	Signal transduction histidine kinase, phosphotransfer (Hpt) domain, HPT domain superfamily, -, Histidine-containing phosphotransfer protein 1-5/Phosphorelay intermediate protein YPD1	NCBI;cellular organisms;Eukaryota;Viridiplantae;Streptophyta;Streptophytina;Embryophyta;Tracheophyta;Euphyllophyta;Spermatophyta;Magnoliopsida;Mesangiospermae;	K14490	04075 Plant hormone signal transduction	NA	NA	NA	53366	59302	68312	NA	NA	NA	0.007171388	0.008652718	0.009338129
30859	NA	NA	NA	Pyridoxal phosphate-dependent transferase, major domain, -, Aminotransferase class-V, pyridoxal-phosphate binding site, Pyridoxal phosphate-dependent transferase, small domain, Serine-pyruvate aminotransferase/2-aminoethylphosphonate-pyruvate transaminase, Aminotransferase class V domain, Pyridoxal phosphate-dependent transferase	NCBI;cellular organisms;Eukaryota;Viridiplantae;Streptophyta;Streptophytina;	K00830	01100 Metabolic pathways(, 01110 Biosynthesis of secondary metabolites(, 01120 Microbial metabolism in diverse environments(, 01200 Carbon metabolism, 01210 2-Oxocarboxylic acid metabolism, 00630 Glyoxylate and dicarboxylate metabolism, 00680 Methane metabolism, 00240 Pyrimidine metabolism, 00240 Pyrimidine metabolism, 04146 Peroxisome	NA	NA	NA	60482	58314	62335	NA	NA	NA	0.081276448	0.085085591	0.085210836
30898	PredHel=1	NA	glycosyltransferase activity	Glycosyltransferase HPAT/SRGT1-like	NCBI;cellular organisms;Eukaryota;Viridiplantae;Chlorophyta;core chlorophytes;Chlorophyceae;CS clade;Chlamydomonadales;	NA	NA	NA	NA	NA	NA	NA	NA	NA	NA	NA	NA	NA	NA
30926	NA	NA	ATP binding , protein phosphorylation , protein kinase activity , MAP kinase activity	-, Protein kinase, ATP binding site, Protein kinase domain, Serine/threonine-protein kinase, active site, Mitogen-activated protein (MAP) kinase, conserved site, Protein kinase-like domain superfamily	NCBI;cellular organisms;Eukaryota;Viridiplantae;Chlorophyta;core chlorophytes;Chlorophyceae;CS clade;Chlamydomonadales;	K19603	04657 IL-17 signaling pathway	77879	43868	79348	NA	NA	NA	0.011393214	0.006520082	0.011525614	NA	NA	NA
30945	NA	NA	ubiquitin-dependent protein catabolic process , proteasome core complex, alpha-subunit complex , proteasome core complex , proteolysis involved in protein catabolic process	Nucleophile aminohydrolases, N-terminal, Proteasome, subunit alpha/beta, Proteasome alpha-subunit, N-terminal domain, -, Proteasome subunit alpha6, Proteasome alpha-type subunit	NCBI;cellular organisms;Eukaryota;Opisthokonta;Fungi;Dikarya;Basidiomycota;Pucciniomycotina;Microbotryomycetes;	K02730	03050 Proteasome, 05010 Alzheimer disease, 05012 Parkinson disease, 05014 Amyotrophic lateral sclerosis(, 05016 Huntington disease(, 05017 Spinocerebellar ataxia, 05020 Prion disease, 05022 Pathways of neurodegeneration - multiple diseases(	44502	65802	68013	NA	NA	NA	NA	NA	NA	NA	NA	NA
30960	NA	NA	unfolded protein binding , ATP hydrolysis activity , ATP binding , protein folding , ATP-dependent protein folding chaperone	Chaperonin TCP-1, conserved site, -, GroEL-like equatorial domain superfamily, Chaperone tailless complex polypeptide 1 (TCP-1), T-complex protein 1, gamma subunit, TCP-1-like chaperonin intermediate domain superfamily, Chaperonin Cpn60/GroEL/TCP-1 family, GroEL-like apical domain superfamily	NCBI;cellular organisms;Eukaryota;Viridiplantae;Chlorophyta;core chlorophytes;	K09495	NA	87892	95413	94085	26683	59302	NA	0.128580542	0.141811931	0.136662226	NA	NA	NA
31017	NA	NA	structural constituent of ribosome , translation , ribosome	Large ribosomal subunit protein uL18, -, Large ribosomal subunit protein uL18, bacterial-type	NCBI;cellular organisms;Eukaryota;Viridiplantae;Chlorophyta;core chlorophytes;Chlorophyceae;CS clade;Chlamydomonadales;	NA	NA	NA	NA	NA	NA	NA	NA	NA	NA	NA	NA	NA	NA
31086	NA	NA	ceramide catabolic process , N-acylsphingosine amidohydrolase activity	Neutral/alkaline nonlysosomal ceramidase, Neutral ceramidase, C-terminal domain superfamily, -, Neutral/alkaline non-lysosomal ceramidase, C-terminal, Neutral/alkaline non-lysosomal ceramidase, N-terminal	NCBI;cellular organisms;Eukaryota;Viridiplantae;Streptophyta;Streptophytina;Embryophyta;Tracheophyta;Euphyllophyta;Spermatophyta;Magnoliopsida;Mesangiospermae;	K12349	01100 Metabolic pathways(, 00600 Sphingolipid metabolism, 04071 Sphingolipid signaling pathway	NA	NA	NA	53366	29651	34156	NA	NA	NA	0.007171388	0.004326359	0.004669064
31108	NA	NA	NA	-, Plastid lipid-associated protein/fibrillin conserved domain, Plastid-lipid-associated protein	NCBI;cellular organisms;Eukaryota;Viridiplantae;Streptophyta;Streptophytina;Embryophyta;Tracheophyta;Euphyllophyta;Spermatophyta;Magnoliopsida;Mesangiospermae;eudicotyledons;Gunneridae;Pentapetalae;		NA	NA	NA	NA	97839	101.8	99907	NA	NA	NA	0.131477239	0.148535741	0.136571091
31118	NA	NA	S-adenosylmethionine-dependent methyltransferase activity , methyltransferase activity , methylation	SAM-dependent methyltransferase gTMT-type, S-adenosyl-L-methionine-dependent methyltransferase superfamily, -, Methyltransferase type 11	NCBI;cellular organisms;Eukaryota;Viridiplantae;Chlorophyta;core chlorophytes;Chlorophyceae;CS clade;	K05928	01100 Metabolic pathways(, 01110 Biosynthesis of secondary metabolites(, 01240 Biosynthesis of cofactors, 00130 Ubiquinone and other terpenoid-quinone biosynthesis	94567	96.51	98619	44472	12849	76851	0.138345653	0.143442397	0.143248042	NA	NA	NA
31129	NA	NA	NA	-, AMP-activated protein kinase, glycogen-binding domain, Immunoglobulin E-set, Immunoglobulin-like fold	NCBI;cellular organisms;Eukaryota;Viridiplantae;Streptophyta;Klebsormidiophyceae;Klebsormidiales;Klebsormidiaceae;Klebsormidium;Klebsormidium nitens;		NA	NA	NA	NA	53366	49419	17078	NA	NA	NA	0.007171388	0.007210695	0.002334532
31136	NA	NA	oxidoreductase activity , oxidoreductase activity, acting on the aldehyde or oxo group of donors, NAD or NADP as acceptor	Aldehyde dehydrogenase, C-terminal, Aldehyde/histidinol dehydrogenase, -, Aldehyde dehydrogenase, glutamic acid active site, Aldehyde dehydrogenase domain, Aldehyde dehydrogenase, N-terminal	NCBI;cellular organisms;Eukaryota;Viridiplantae;Chlorophyta;core chlorophytes;	K00130	01100 Metabolic pathways(, 00240 Pyrimidine metabolism	26701	28514	34006	17789	49419	34156	0.039061906	0.042380235	0.049395075	NA	NA	NA
31153	NA	NA	NA	Tim44-like domain, -, Tim44-like, NTF2-like domain superfamily	NCBI;cellular organisms;Eukaryota;Viridiplantae;Streptophyta;Streptophytina;Embryophyta;Tracheophyta;Euphyllophyta;Spermatophyta;Magnoliopsida;Mesangiospermae;eudicotyledons;Gunneridae;Pentapetalae;rosids;	NA	NA	NA	NA	NA	NA	NA	NA	NA	NA	NA	NA	NA	NA
31158	PredHel=2	NA	chlorophyll biosynthetic process , magnesium protoporphyrin IX methyltransferase activity	Magnesium-protoporphyrin IX methyltransferase, C-terminal, S-adenosyl-L-methionine-dependent methyltransferase superfamily, Magnesium-protoporphyrin IX methyltransferase, -	NCBI;cellular organisms;Eukaryota;Viridiplantae;Chlorophyta;core chlorophytes;Chlorophyceae;CS clade;	K03428	01100 Metabolic pathways(, 01110 Biosynthesis of secondary metabolites(, 00860 Porphyrin metabolism	17801	16.45	17003	NA	NA	NA	0.026041758	0.024449564	0.024697538	NA	NA	NA
31178	NA	NA	NA	-	NCBI;cellular organisms;Eukaryota;Viridiplantae;Streptophyta;Klebsormidiophyceae;Klebsormidiales;Klebsormidiaceae;Klebsormidium;Klebsormidium nitens;	K11875	NA	NA	NA	NA	26683	29651	NA	NA	NA	NA	0.003585694	0.004326359	0
31241	NA	NA	purine ribonucleotide biosynthetic process , N6-(1,2-dicarboxyethyl)AMP AMP-lyase (fumarate-forming) activity , catalytic activity , IMP biosynthetic process	L-Aspartase-like, -, Fumarate lyase family, Adenylosuccinate lyase, Fumarase/histidase, N-terminal, Fumarate lyase, N-terminal, Adenylosuccinate lyase PurB, C-terminal, Fumarate lyase, conserved site, Adenylosuccinate lyase PurB, bacteria	NCBI;cellular organisms;Eukaryota;Viridiplantae;	K01756	01100 Metabolic pathways(, 01110 Biosynthesis of secondary metabolites(, 01232 Nucleotide metabolism, 01240 Biosynthesis of cofactors, 00230 Purine metabolism, 00240 Pyrimidine metabolism	NA	NA	NA	10673	12849	16224	NA	NA	NA	NA	NA	NA
31243	NA	NA	oxidoreductase activity , cellular response to oxidative stress , thioredoxin peroxidase activity	-, Peroxiredoxin-5-like, Thioredoxin domain, Thioredoxin-like superfamily, Redoxin	NCBI;cellular organisms;Eukaryota;Viridiplantae;Chlorophyta;		NA	41165	49351	49876	26683	39535	34156	0.060221841	0.073350179	0.072446885	NA	NA	NA
31352	NA	NA	peroxisome fission , peroxisomal membrane	-, Peroxisomal biogenesis factor 11	NCBI;cellular organisms;Eukaryota;Viridiplantae;Chlorophyta;core chlorophytes;Chlorophyceae;CS clade;		NA	33377	54835	79348	NA	NA	NA	0.004882848	0.008150102	0.011525614	NA	NA	NA
31426	NA	NA	S-adenosylmethionine-dependent methyltransferase activity	TPMT family, Thiocyanate methyltransferase/thiol methyltransferase, S-adenosyl-L-methionine-dependent methyltransferase superfamily, -	NCBI;cellular organisms;Eukaryota;Viridiplantae;Chlorophyta;core chlorophytes;Chlorophyceae;CS clade;	K21552	NA	11126	17547	15.87	NA	NA	NA	0.016276648	0.026080031	0.02305181	NA	NA	NA
31430	NA	NA	ATP-dependent peptidase activity , proteolysis , serine-type endopeptidase activity	-, Clp protease proteolytic subunit /Translocation-enhancing protein TepA, ATP-dependent Clp protease proteolytic subunit, ClpP/crotonase-like domain superfamily	NCBI;cellular organisms;Eukaryota;Viridiplantae;Streptophyta;Streptophytina;Embryophyta;	K01358	04112 Cell cycle - Caulobacter, 04212 Longevity regulating pathway - worm	NA	NA	NA	19568	23721	18786	NA	NA	NA	0.026295717	0.034611162	0.025680128
31476	PredHel=1	NA	NA	-	NCBI;cellular organisms;Eukaryota;Viridiplantae;Chlorophyta;		NA	NA	NA	NA	12452	88954	51234	0	0	0	NA	NA	NA
31497	NA	NA	tryptophan biosynthetic process , anthranilate synthase activity , biosynthetic process	Anthranilate synthase component I-like, Chorismate-utilising enzyme, C-terminal, ADC synthase, -, Anthranilate synthase component I, N-terminal, Anthranilate synthase component I, PabB-like	NCBI;cellular organisms;Eukaryota;Viridiplantae;Streptophyta;Streptophytina;Embryophyta;	K01657	01100 Metabolic pathways(, 01110 Biosynthesis of secondary metabolites(, 01230 Biosynthesis of amino acids, 00380 Tryptophan metabolism, 00405 Phenazine biosynthesis, 02024 Quorum sensing, 02025 Biofilm formation - Pseudomonas aeruginosa	NA	NA	NA	26683	NA	34156	NA	NA	NA	0.003585694	0	0.004669064
31558	NA	NA	ubiquitin-protein transferase activity	HECT, E3 ligase catalytic domain, HECT domain, -	NCBI;cellular organisms;Eukaryota;Viridiplantae;Streptophyta;Streptophytina;Embryophyta;		NA	NA	NA	NA	26683	49419	25617	NA	NA	NA	0.003585694	0.007210695	0.003501798
31590	PredHel=6	NA	proton-transporting ATPase activity, rotational mechanism , proton transmembrane transport , proton-transporting V-type ATPase, V0 domain , vacuolar proton-transporting V-type ATPase, V0 domain	ATPase, V0 complex, subunit 116kDa, eukaryotic, V-type ATPase, V0 complex, 116kDa subunit family	NCBI;cellular organisms;Eukaryota;Viridiplantae;Chlorophyta;core chlorophytes;Chlorophyceae;CS clade;Chlamydomonadales;	K02154	01100 Metabolic pathways(, 00190 Oxidative phosphorylation, 04145 Phagosome, 04142 Lysosome, 04966 Collecting duct acid secretion, 04721 Synaptic vesicle cycle, 05165 Human papillomavirus infection, 05110 Vibrio cholerae infection, 05120 Epithelial cell signaling in Helicobacter pylori infection, 05152 Tuberculosis, 05323 Rheumatoid arthritis	11126	12064	90684	NA	19767	NA	0.016276648	0.017930671	0.013172214	NA	NA	NA
31653	NA	NA	NA	Plastid lipid-associated protein/fibrillin conserved domain, Plastid-lipid-associated protein	NCBI;cellular organisms;Eukaryota;Viridiplantae;Streptophyta;Streptophytina;Embryophyta;		NA	NA	NA	NA	35578	31628	22201	NA	NA	NA	0.04781015	0.046148216	0.030348372
31697	NA	NA	violaxanthin de-epoxidase activity , xanthophyll cycle	VDE lipocalin domain, Lipocalin family conserved site, Calycin, Violaxanthin de-epoxidase	NCBI;cellular organisms;Eukaryota;Viridiplantae;Chlorophyta;core chlorophytes;	K09839	01100 Metabolic pathways(, 01110 Biosynthesis of secondary metabolites(, 00906 Carotenoid biosynthesis	33377	43868	34006	NA	NA	NA	0.004882848	0.006520082	0.004939508	NA	NA	NA
31713	PredHel=5	NA	NA	NA	NA		NA	NA	NA	NA	71155	59302	59773	NA	NA	NA	NA	NA	NA
31728	NA	NA	zinc ion binding	Zinc finger, ZPR1-type, ZPR1, A/B domain, -, ZPR1, zinc finger domain, ZPR1 family	NCBI;cellular organisms;Eukaryota;Viridiplantae;Streptophyta;Streptophytina;Embryophyta;	NA	NA	NA	NA	NA	NA	NA	NA	NA	NA	NA	NA	NA	NA
31790	PredHel=1	NA	NA	GOLD domain, Transmembrane emp24 domain-containing protein	NCBI;cellular organisms;Eukaryota;Viridiplantae;Chlorophyta;core chlorophytes;Chlorophyceae;CS clade;Chlamydomonadales;		NA	55628	65802	79348	NA	NA	NA	0.008138031	0.009780123	0.011525614	NA	NA	NA
31796	NA	NA	ATP-dependent protein folding chaperone , protein folding , ATP binding , ATP hydrolysis activity , unfolded protein binding	-, Heat shock protein Hsp90 family, Ribosomal protein uS5 domain 2-type superfamily	NCBI;cellular organisms;Eukaryota;	NA	NA	NA	NA	NA	NA	NA	NA	NA	NA	NA	NA	NA	NA
31804	NA	NA	kinase activity , ATP binding , cytoplasm , acetylglutamate kinase activity , arginine biosynthetic process	Glutamate/acetylglutamate kinase, N-Acetyl-L-glutamate kinase, cyclic, -, Acetylglutamate kinase family, Acetylglutamate kinase-like superfamily, Acetylglutamate kinase ArgB, Aspartate/glutamate/uridylate kinase	NCBI;cellular organisms;Eukaryota;Viridiplantae;Streptophyta;Streptophytina;Embryophyta;	K00930	01100 Metabolic pathways(, 01110 Biosynthesis of secondary metabolites(, 01210 2-Oxocarboxylic acid metabolism, 01230 Biosynthesis of amino acids, 00220 Arginine biosynthesis	NA	NA	NA	94281	88954	98199	NA	NA	NA	0.126695956	0.129792223	0.134236286
31949	NA	NA	ubiquitin-dependent protein catabolic process , proteasome core complex, alpha-subunit complex , proteasome core complex , proteolysis involved in protein catabolic process	Proteasome alpha-subunit, N-terminal domain, -, Proteasome beta-type subunit, conserved site, Nucleophile aminohydrolases, N-terminal, Proteasome, subunit alpha/beta, Proteasome alpha-type subunit	NCBI;cellular organisms;Eukaryota;Viridiplantae;Streptophyta;Streptophytina;Embryophyta;	K02728	03050 Proteasome, 05010 Alzheimer disease, 05012 Parkinson disease, 05014 Amyotrophic lateral sclerosis(, 05016 Huntington disease(, 05017 Spinocerebellar ataxia, 05020 Prion disease, 05022 Pathways of neurodegeneration - multiple diseases(	NA	NA	NA	36467	38547	30.74	NA	NA	NA	0.049004799	0.056243686	0.042021033
31977	NA	NA	NA	Protein of unknown function DUF5351, -, Heat shock protein DnaJ, cysteine-rich domain superfamily	NCBI;cellular organisms;Eukaryota;Viridiplantae;Streptophyta;Streptophytina;Embryophyta;	K22520	NA	NA	NA	NA	88944	88954	8539	NA	NA	NA	0.011952403	0.012979222	0.011672661
32001	NA	NA	ATP binding , protein phosphorylation , protein kinase activity , MAP kinase activity	Protein kinase domain, Serine/threonine-protein kinase, active site, Mitogen-activated protein (MAP) kinase, conserved site, Protein kinase-like domain superfamily, -	NCBI;cellular organisms;Eukaryota;Viridiplantae;Streptophyta;Streptophytina;	K20535	04016 MAPK signaling pathway - plant	NA	NA	NA	10673	1986-11-01	59773	NA	NA	NA	0.014342507	0.017304852	0.008170863
32011	PredHel=1	NA	NA	-	NCBI;cellular organisms;Eukaryota;Viridiplantae;Streptophyta;Streptophytina;Embryophyta;		NA	NA	NA	NA	NA	29651	25617	NA	NA	NA	0	0.004326359	0.003501798
32016	NA	NA	multivesicular body sorting pathway	BRO1 domain superfamily, BRO1 domain, Vacuolar protein-sorting protein Bro1-like	NCBI;cellular organisms;Eukaryota;Viridiplantae;Chlorophyta;core chlorophytes;Chlorophyceae;CS clade;	K12200	03250 Viral life cycle - HIV-1, 04144 Endocytosis	89005	21934	34006	NA	NA	NA	0.013020879	0.003260041	0.004939508	NA	NA	NA
32085	NA	NA	NA	PAS domain superfamily, -, PAS domain, PAS-associated, C-terminal, PAC motif	NCBI;cellular organisms;Eukaryota;Viridiplantae;Chlorophyta;core chlorophytes;Chlorophyceae;CS clade;Chlamydomonadales;	K20715	NA	25589	24127	22671	NA	59302	NA	0.037435119	0.035859856	0.032930534	NA	NA	NA
32086	NA	NA	protein binding , RNA binding , translation initiation factor activity	Initiation factor 4G, MIF4G-like, type 3, -, Armadillo-type fold	NCBI;cellular organisms;Eukaryota;Viridiplantae;Chlorophyta;core chlorophytes;Chlorophyceae;CS clade;Chlamydomonadales;	K03260	05416 Viral myocarditis	21139	14257	10202	NA	NA	NA	0.030925045	0.021190118	0.014818813	NA	NA	NA
32113	NA	NA	2-C-methyl-D-erythritol 4-phosphate cytidylyltransferase activity , isoprenoid biosynthetic process , cytidylyltransferase activity	-, Cytidylyltransferase IspD/TarI, 2-C-methyl-D-erythritol 4-phosphate cytidylyltransferase, Nucleotide-diphospho-sugar transferases	NCBI;cellular organisms;Eukaryota;Viridiplantae;Chlorophyta;core chlorophytes;Chlorophyceae;CS clade;Chlamydomonadales;	K00991	01100 Metabolic pathways(, 01110 Biosynthesis of secondary metabolites(, 00900 Terpenoid backbone biosynthesis	31152	24127	22671	NA	19767	NA	0.045573443	0.035859856	0.032930534	NA	NA	NA
32121	NA	NA	CTP biosynthetic process , GTP biosynthetic process , UTP biosynthetic process , nucleoside diphosphate kinase activity	Nucleoside diphosphate kinase, active site, Nucleoside diphosphate kinase-like domain superfamily, Nucleoside diphosphate kinase-like domain, Nucleoside diphosphate kinase, -	NCBI;cellular organisms;Eukaryota;Viridiplantae;Streptophyta;Streptophytina;Embryophyta;Tracheophyta;Euphyllophyta;	K00940	01100 Metabolic pathways(, 01110 Biosynthesis of secondary metabolites(, 01232 Nucleotide metabolism, 01240 Biosynthesis of cofactors, 00230 Purine metabolism, 00240 Pyrimidine metabolism, 00983 Drug metabolism - other enzymes, 04016 MAPK signaling pathway - plant	66753	13.16	11335	48919	49419	58919	NA	NA	NA	0.065737948	0.072106953	0.080541225
32185	NA	NA	amidophosphoribosyltransferase activity , purine nucleobase biosynthetic process	Amidophosphoribosyltransferase, N-terminal, Nucleophile aminohydrolases, N-terminal, Phosphoribosyltransferase domain, Amidophosphoribosyltransferase, -, Phosphoribosyltransferase-like, Glutamine amidotransferase type 2 domain	NCBI;cellular organisms;Eukaryota;Viridiplantae;Streptophyta;Streptophytina;Embryophyta;	K00764	01100 Metabolic pathways(, 01110 Biosynthesis of secondary metabolites(, 00230 Purine metabolism, 00240 Pyrimidine metabolism	NA	NA	NA	17789	14826	13662	NA	NA	NA	0.023905075	0.021632523	0.018675711
32190	NA	NA	oxidoreductase activity	FAD/NAD(P)-binding domain superfamily, -, Amine oxidase	NCBI;cellular organisms;Eukaryota;Viridiplantae;Chlorophyta;core chlorophytes;Chlorophyceae;CS clade;	NA	NA	NA	NA	NA	NA	NA	NA	NA	NA	NA	NA	NA	NA
32202	NA	NA	RNA processing , spliceosomal snRNP assembly , RNA binding	Sm domain, eukaryotic/archaea-type, -, LSM domain superfamily, Small nuclear ribonucleoprotein D1, Sm domain, Like-Sm (LSM) domain containing protein, LSm4/SmD1/SmD3	NCBI;cellular organisms;Eukaryota;Viridiplantae;Chlorophyta;core chlorophytes;	K11087	03040 Spliceosome, 05322 Systemic lupus erythematosus	55628	65802	34006	NA	NA	NA	0.008138031	0.009780123	0.004939508	NA	NA	NA
32222	NA	NA	ubiquinol-cytochrome-c reductase activity , membrane , 2 iron, 2 sulfur cluster binding	Rieske iron-sulphur protein, -, Rieske [2Fe-2S] iron-sulphur domain, Cytochrome b-c1 complex subunit Rieske, transmembrane domain, Rieske [2Fe-2S] iron-sulphur domain superfamily, Ubiquinol-cytochrome c reductase, iron-sulphur subunit, Rieske iron-sulphur protein, C-terminal	NCBI;cellular organisms;Eukaryota;Viridiplantae;Streptophyta;Streptophytina;Embryophyta;	K00411	01100 Metabolic pathways(, 00190 Oxidative phosphorylation, 02020 Two-component system, 04260 Cardiac muscle contraction, 04714 Thermogenesis, 05208 Chemical carcinogenesis - reactive oxygen species, 05010 Alzheimer disease, 05012 Parkinson disease, 05014 Amyotrophic lateral sclerosis(, 05016 Huntington disease(, 05020 Prion disease, 05022 Pathways of neurodegeneration - multiple diseases(, 05415…	NA	NA	NA	20457	27674	20494	NA	NA	NA	0.027490366	0.04037896	0.028014933
32231	NA	NA	membrane , photosynthesis, light harvesting	Chlorophyll A-B binding protein, plant and chromista, -, Chlorophyll A-B binding protein	NCBI;cellular organisms;Eukaryota;Viridiplantae;Chlorophyta;core chlorophytes;		NA	37827	28514	31739	NA	13837	93929	0.055338554	0.042380235	0.046102167	NA	NA	NA
32350	NA	NA	ATP hydrolysis activity , ATP binding	-, ABC transporter-like, conserved site, P-loop containing nucleoside triphosphate hydrolase, AAA+ ATPase domain, ABC transporter-like, ATP-binding domain	NCBI;cellular organisms;Eukaryota;Viridiplantae;Chlorophyta;core chlorophytes;Chlorophyceae;CS clade;		NA	66753	65802	79348	NA	19767	NA	0.00976555	0.009780123	0.011525614	NA	NA	NA
32367	NA	NA	NA	Aminotransferase class V domain, Pyridoxal phosphate-dependent transferase, major domain, -, Pyridoxal phosphate-dependent transferase	NCBI;cellular organisms;Eukaryota;Viridiplantae;Streptophyta;Streptophytina;Embryophyta;Tracheophyta;Euphyllophyta;Spermatophyta;Magnoliopsida;	K22207	01100 Metabolic pathways(, 00270 Cysteine and methionine metabolism	NA	NA	NA	44472	29651	34156	NA	NA	NA	0.005976202	0.004326359	0.004669064
32405	NA	NA	nucleosome assembly , nucleus	-, Nucleosome assembly protein (NAP), NAP-like superfamily	NCBI;cellular organisms;Eukaryota;Viridiplantae;Chlorophyta;core chlorophytes;Chlorophyceae;CS clade;Chlamydomonadales;	K11279	NA	18913	19741	20404	NA	NA	NA	0.027668545	0.029340963	0.029637626	NA	NA	NA
32410	NA	NA	NA	-	NA		NA	NA	NA	NA	26683	29651	NA	NA	NA	NA	NA	NA	NA
32446	NA	NA	aminoacyl-tRNA editing activity	-, YbaK/aminoacyl-tRNA synthetase-associated domain superfamily, YbaK/aminoacyl-tRNA synthetase-associated domain	NCBI;cellular organisms;Eukaryota;Viridiplantae;Streptophyta;Streptophytina;Embryophyta;		NA	NA	NA	NA	44472	29651	34156	NA	NA	NA	0.005976202	0.004326359	0.004669064
32471	NA	NA	NA	-, Glutaredoxin, Thioredoxin-like superfamily, Glutaredoxin active site, Glutaredoxin, eukaryotic/virial, Glutaredoxin subgroup	NCBI;cellular organisms;Eukaryota;Viridiplantae;Streptophyta;Streptophytina;Embryophyta;Tracheophyta;	K03676	NA	NA	NA	NA	26683	21744	17932	NA	NA	NA	0.03585694	0.031726534	0.024512725
32551	NA	NA	NA	NA	NCBI;cellular organisms;Eukaryota;Viridiplantae;Chlorophyta;core chlorophytes;Chlorophyceae;CS clade;Chlamydomonadales;	NA	NA	NA	NA	NA	NA	NA	NA	NA	NA	NA	NA	NA	NA
32593	NA	NA	5-methyltetrahydropteroyltriglutamate-homocysteine S-methyltransferase activity , amino acid biosynthetic process , zinc ion binding	Cobalamin-independent methionine synthase MetE, N-terminal, -, UROD/MetE-like superfamily	NCBI;cellular organisms;Eukaryota;Viridiplantae;Chlorophyta;core chlorophytes;	K00549	01100 Metabolic pathways(, 01110 Biosynthesis of secondary metabolites(, 01230 Biosynthesis of amino acids, 00270 Cysteine and methionine metabolism, 00450 Selenocompound metabolism	15576	10967	10202	NA	NA	NA	0.022786721	0.016300205	0.014818813	NA	NA	NA
32595	NA	NA	glycine biosynthetic process from serine , glycine hydroxymethyltransferase activity , tetrahydrofolate interconversion , pyridoxal phosphate binding	Serine hydroxymethyltransferase, Pyridoxal phosphate-dependent transferase, small domain, Pyridoxal phosphate-dependent transferase, Pyridoxal phosphate-dependent transferase, major domain, Serine hydroxymethyltransferase-like domain	NCBI;cellular organisms;Eukaryota;Viridiplantae;Chlorophyta;core chlorophytes;	K00600	01100 Metabolic pathways(, 01110 Biosynthesis of secondary metabolites(, 01120 Microbial metabolism in diverse environments(, 01200 Carbon metabolism, 01230 Biosynthesis of amino acids, 01240 Biosynthesis of cofactors, 00630 Glyoxylate and dicarboxylate metabolism, 00680 Methane metabolism, 00240 Pyrimidine metabolism, 00460 Cyanoamino acid metabolism, 00670 One carbon pool by folate, 01523 Antif…	24476	27417	29472	NA	NA	NA	0.035806869	0.040749769	0.042809259	NA	NA	NA
32637	NA	NA	nucleic acid binding , RNA binding , exosome (RNase complex)	S1 domain, RRP4, S1 domain, Exosome complex RNA-binding protein 1/RRP40/RRP4, -, K Homology domain, type 1 superfamily, K Homology domain, type 1, Nucleic acid-binding, OB-fold	NCBI;cellular organisms;Eukaryota;Viridiplantae;Chlorophyta;core chlorophytes;Chlorophyceae;CS clade;Chlamydomonadales;	K03679	03018 RNA degradation	44502	NA	45342	NA	NA	NA	0.006510366	0	0.006586107	NA	NA	NA
32674	NA	NA	protein phosphatase regulator activity , protein phosphatase type 2A complex , protein binding	WD40 repeat, WD40/YVTN repeat-like-containing domain superfamily, -, Protein phosphatase 2A regulatory subunit PR55, Protein phosphatase 2A regulatory subunit PR55, conserved site, WD40-repeat-containing domain superfamily	NCBI;cellular organisms;Eukaryota;Viridiplantae;Chlorophyta;core chlorophytes;Chlorophyceae;CS clade;Chlamydomonadales;	K04354	03015 mRNA surveillance pathway, 04390 Hippo signaling pathway, 04391 Hippo signaling pathway - fly, 04071 Sphingolipid signaling pathway, 04151 PI3K-Akt signaling pathway, 04152 AMPK signaling pathway, 04111 Cell cycle - yeast, 04530 Tight junction, 04660 T cell receptor signaling pathway, 04261 Adrenergic signaling in cardiomyocytes, 04728 Dopaminergic synapse, 05160 Hepatitis C, 05165 Human pa…	12238	43868	11335	NA	NA	NA	0.017903435	0.006520082	0.016464541	NA	NA	NA
32717	NA	NA	protein binding	-, Ankyrin repeat, Ankyrin repeat-containing domain superfamily	NCBI;cellular organisms;Eukaryota;Viridiplantae;Streptophyta;Klebsormidiophyceae;Klebsormidiales;Klebsormidiaceae;Klebsormidium;Klebsormidium nitens;	NA	NA	NA	NA	NA	NA	NA	NA	NA	NA	NA	NA	NA	NA
32782	PredHel=1	NA	NA	Tryptophan synthase beta chain-like, PALP domain superfamily, -, Tryptophan synthase beta chain-like, PALP domain	NCBI;cellular organisms;Eukaryota;Viridiplantae;Chlorophyta;core chlorophytes;	NA	NA	NA	NA	NA	NA	NA	NA	NA	NA	NA	NA	NA	NA
32785	NA	NA	ATP binding , ATP hydrolysis activity	Ribulose bisphosphate carboxylase/oxygenase activase-like, Ribulose bisphosphate carboxylase/oxygenase activase, AAA, helical, -, P-loop containing nucleoside triphosphate hydrolase, ATPase, AAA-type, core	NCBI;cellular organisms;Eukaryota;Viridiplantae;Streptophyta;Streptophytina;Embryophyta;Tracheophyta;Euphyllophyta;Spermatophyta;Magnoliopsida;Mesangiospermae;eudicotyledons;Gunneridae;Pentapetalae;		NA	160.21	161.21	147.36	8005	25698	23909	NA	NA	NA	0.010757216	0.03749579	0.032683178
32834	NA	NA	ribosome , structural constituent of ribosome , translation	Large ribosomal subunit protein bL12, oligomerization, Large ribosomal subunit protein bL12, Ribosomal protein bL12, C-terminal/adaptor protein ClpS-like, Large ribosomal subunit protein bL12, oligomerization domain superfamily, Large ribosomal subunit protein bL12, C-terminal, -	NCBI;cellular organisms;Eukaryota;Viridiplantae;Streptophyta;Streptophytina;Embryophyta;	K02935	03010 Ribosome(	NA	21934	NA	37357	45465	34156	NA	NA	NA	0.050200791	0.066337696	0.046690644
32836	NA	NA	carbohydrate metabolic process , intramolecular phosphotransferase activity , organic substance metabolic process	Alpha-D-phosphohexomutase, alpha/beta/alpha domain I, -, Alpha-D-phosphohexomutase, alpha/beta/alpha I/II/III, Alpha-D-phosphohexomutase superfamily, Alpha-D-phosphohexomutase, C-terminal domain superfamily, Alpha-D-phosphohexomutase, alpha/beta/alpha domain II, Alpha-D-phosphohexomutase, alpha/beta/alpha domain III	NCBI;cellular organisms;Eukaryota;Viridiplantae;Streptophyta;Streptophytina;Embryophyta;		NA	NA	NA	NA	26683	20756	24763	NA	NA	NA	0.03585694	0.030284949	0.03385058
32856	NA	NA	threonine-type endopeptidase activity , proteolysis involved in protein catabolic process , proteasome core complex	Peptidase T1A, proteasome beta-subunit, -, Nucleophile aminohydrolases, N-terminal, Proteasome B-type subunit, Proteasome, subunit alpha/beta, Proteasome beta-type subunit, conserved site	NCBI;cellular organisms;Eukaryota;Viridiplantae;Chlorophyta;core chlorophytes;	K02739	03050 Proteasome, 05010 Alzheimer disease, 05012 Parkinson disease, 05014 Amyotrophic lateral sclerosis(, 05016 Huntington disease(, 05017 Spinocerebellar ataxia, 05020 Prion disease, 05022 Pathways of neurodegeneration - multiple diseases(	18913	26321	26072	NA	NA	NA	0.027668545	0.039120789	0.037870623	NA	NA	NA
32863	NA	NA	NA	-, NAD(P)-binding domain, NAD(P)-binding domain superfamily	NCBI;cellular organisms;Eukaryota;Viridiplantae;Streptophyta;Streptophytina;Embryophyta;		NA	NA	NA	NA	14231	17791	15.37	NA	NA	NA	0.019123791	0.025958736	0.021010516
32871	NA	NA	GTP binding	-, GTP binding domain, OBG-type guanine nucleotide-binding (G) domain, P-loop containing nucleoside triphosphate hydrolase, Nucleolar GTP-binding protein 1, NOG, C-terminal, Nucleolar GTP-binding protein 1, Rossman-fold domain, NOG1, N-terminal helical do	NCBI;cellular organisms;Eukaryota;Viridiplantae;Chlorophyta;core chlorophytes;Chlorophyceae;CS clade;Chlamydomonadales;	K06943	03008 Ribosome biogenesis in eukaryotes	33377	65802	34006	NA	NA	NA	0.004882848	0.009780123	0.004939508	NA	NA	NA
32882	NA	NA	ATP binding , nucleotide binding , tRNA aminoacylation for protein translation , aminoacyl-tRNA ligase activity , aminoacyl-tRNA editing activity , isoleucine-tRNA ligase activity	Valyl/Leucyl/Isoleucyl-tRNA synthetase, editing domain, Aminoacyl-tRNA synthetase, class Ia, -, Isoleucine-tRNA ligase, type 2	NCBI;cellular organisms;Eukaryota;Viridiplantae;Streptophyta;Streptophytina;Embryophyta;	NA	NA	NA	NA	NA	NA	NA	NA	NA	NA	NA	NA	NA	NA
32957	NA	NA	NA	Regulatory factor, effector binding domain superfamily, SOUL haem-binding protein	NCBI;cellular organisms;Eukaryota;Viridiplantae;Streptophyta;Streptophytina;Embryophyta;		NA	NA	NA	NA	97839	98837	59773	NA	NA	NA	0.013147724	0.014421245	0.008170863
32961	NA	NA	oxidoreductase activity	FAD/NAD(P)-binding domain superfamily, -, FAD/NAD(P)-binding domain	NCBI;cellular organisms;Eukaryota;Viridiplantae;Chlorophyta;core chlorophytes;	K08232	01100 Metabolic pathways(, 00053 Ascorbate and aldarate metabolism	44502	NA	45342	NA	NA	NA	0.006510366	0	0.006586107	NA	NA	NA
32980	PredHel=3	NA	ATP synthesis coupled electron transport , NADH dehydrogenase (ubiquinone) activity	NADH dehydrogenase subunit 5, C-terminal, -, NADH-quinone oxidoreductase, chain 5-like	NCBI;cellular organisms;Eukaryota;Viridiplantae;Streptophyta;Streptophytina;Embryophyta;	K03883	01100 Metabolic pathways(, 00190 Oxidative phosphorylation, 04723 Retrograde endocannabinoid signaling, 04714 Thermogenesis, 05208 Chemical carcinogenesis - reactive oxygen species, 05010 Alzheimer disease, 05012 Parkinson disease, 05014 Amyotrophic lateral sclerosis(, 05016 Huntington disease(, 05020 Prion disease, 05022 Pathways of neurodegeneration - multiple diseases(, 05415 Diabetic cardiomy…	NA	NA	NA	26683	19767	25617	NA	NA	NA	0.003585694	0.002884191	0.003501798
32981	NA	NA	NA	-	NCBI;cellular organisms;Eukaryota;Viridiplantae;Chlorophyta;core chlorophytes;Chlorophyceae;CS clade;		NA	22251	21934	22671	NA	NA	NA	0.003255183	0.003260041	0.003293053	NA	NA	NA
33030	NA	NA	protein binding	-, Tetratricopeptide repeat, Tetratricopeptide-like helical domain superfamily	NCBI;cellular organisms;Eukaryota;Viridiplantae;Chlorophyta;core chlorophytes;Chlorophyceae;CS clade;Chlamydomonadales;	NA	NA	NA	NA	NA	NA	NA	NA	NA	NA	NA	NA	NA	NA
33153	NA	NA	NA	Ferritin-like, Ferritin-like superfamily, -	NCBI;cellular organisms;Eukaryota;Opisthokonta;Fungi;Dikarya;		NA	44502	38384	44208	NA	69186	59773	NA	NA	NA	NA	NA	NA
33183	NA	NA	GTPase activity , GTP binding , microtubule , microtubule-based process	Cell division protein FtsZ, Tubulin/FtsZ, 2-layer sandwich domain, Tubulin, conserved site, Tubulin/FtsZ, GTPase domain superfamily, Tubulin-like protein FtsZ/CetZ, Tubulin/FtsZ, GTPase domain, Cell division protein FtsZ, C-terminal, Cell division protein FtsZ, conserved site, -, Tubulin/FtsZ, C-terminal, Tubulin/FtsZ-like, C-terminal domain	NCBI;cellular organisms;Eukaryota;Viridiplantae;	K03531	04112 Cell cycle - Caulobacter	NA	NA	NA	19568	26686	24763	NA	NA	NA	NA	NA	NA
33255	NA	NA	protein maturation by [4Fe-4S] cluster transfer	-, Fe-S cluster assembly domain superfamily, MIP18 family, MIP18 family-like	NCBI;cellular organisms;Eukaryota;Viridiplantae;Streptophyta;Streptophytina;Embryophyta;Tracheophyta;Euphyllophyta;Spermatophyta;Magnoliopsida;Mesangiospermae;eudicotyledons;Gunneridae;Pentapetalae;	K26403	NA	NA	NA	NA	17789	19767	17078	NA	NA	NA	0.002390507	0.002884191	0.002334532
33278	NA	NA	NA	Oil body-associated protein-like, -	NCBI;cellular organisms;Eukaryota;Viridiplantae;Streptophyta;Streptophytina;Embryophyta;		NA	NA	NA	NA	35578	19767	NA	NA	NA	NA	0.004781015	0.002884191	0
33288	NA	NA	NA	-	NA		NA	NA	NA	NA	26683	19767	25617	NA	NA	NA	NA	NA	NA
33300	NA	NA	ATP hydrolysis activity , ATP binding	-, P-loop containing nucleoside triphosphate hydrolase, Nucleic acid-binding, OB-fold, ATPase, AAA-type, core, Proteasomal ATPase, second OB domain, ATPase, AAA-type, conserved site, AAA ATPase, AAA+ lid domain, AAA+ ATPase domain	NCBI;cellular organisms;Eukaryota;Viridiplantae;	K03063	03050 Proteasome, 05169 Epstein-Barr virus infection, 05010 Alzheimer disease, 05012 Parkinson disease, 05014 Amyotrophic lateral sclerosis(, 05016 Huntington disease(, 05017 Spinocerebellar ataxia, 05020 Prion disease, 05022 Pathways of neurodegeneration - multiple diseases(	46727	37288	34006	16899	17791	14516	NA	NA	NA	NA	NA	NA
33307	NA	NA	RNA binding , nucleolus , ribosome biogenesis , ribonucleoprotein complex	-, Ribosomal protein eL8/eL30/eS12/Gadd45, Ribosomal protein eL30-like superfamily, Ribosomal protein eL8/Nhp2 family, H/ACA ribonucleoprotein complex, subunit Nhp2-like, Large ribosomal subunit protein eL8-like, conserved site	NCBI;cellular organisms;Eukaryota;Viridiplantae;	K12845	03040 Spliceosome, 03008 Ribosome biogenesis in eukaryotes	14463	17547	14736	NA	29651	34156	NA	NA	NA	NA	NA	NA
33314	NA	NA	ubiquitin-dependent protein catabolic process , proteasome core complex, alpha-subunit complex , proteasome core complex , proteolysis involved in protein catabolic process	Proteasome alpha-subunit, N-terminal domain, -, Nucleophile aminohydrolases, N-terminal, Proteasome alpha-type subunit, Proteasome, subunit alpha/beta	NCBI;cellular organisms;Eukaryota;Viridiplantae;Chlorophyta;core chlorophytes;Chlorophyceae;CS clade;	NA	NA	NA	NA	NA	NA	NA	NA	NA	NA	NA	NA	NA	NA
33315	NA	NA	protein binding , protein peptidyl-prolyl isomerization , peptidyl-prolyl cis-trans isomerase activity , protein folding	WD40/YVTN repeat-like-containing domain superfamily, -, Cyclophilin-type peptidyl-prolyl cis-trans isomerase domain, Cyclophilin-like domain superfamily, WD40 repeat, WD40-repeat-containing domain superfamily, Cyclophilin-type peptidyl-prolyl cis-trans isomerase, conserved site, Cyclophilin-type peptidyl-prolyl cis-trans isomerase, cyclophilin A-like	NCBI;cellular organisms;Eukaryota;Viridiplantae;Streptophyta;Streptophytina;Embryophyta;	K12736	NA	NA	NA	NA	8005	59302	8539	NA	NA	NA	0.010757216	0.008652718	0.011672661
33316	PredHel=5	NA	NA	-, NnrU domain	NCBI;cellular organisms;Eukaryota;Viridiplantae;Chlorophyta;core chlorophytes;Chlorophyceae;CS clade;	K15744	01100 Metabolic pathways(, 01110 Biosynthesis of secondary metabolites(, 00906 Carotenoid biosynthesis	17801	16.45	15.87	NA	NA	NA	0.026041758	0.024449564	0.02305181	NA	NA	NA
33318	NA	NA	RNA binding	RNA-binding protein Tab2/Atab2, C-terminal, Tab2-like, RNA-binding protein Tab2-like, N-terminal	NCBI;cellular organisms;Eukaryota;Viridiplantae;Chlorophyta;core chlorophytes;Chlorophyceae;CS clade;Chlamydomonadales;		NA	66753	87736	79348	NA	NA	NA	0.00976555	0.013040164	0.011525614	NA	NA	NA
33356	NA	NA	GTPase activity , GTP binding	Dynamin, GTPase domain, Dynamin, GTPase region, conserved site, Dynamin GTPase effector, Dynamin-type guanine nucleotide-binding (G) domain, -, P-loop containing nucleoside triphosphate hydrolase, Dynamin, N-terminal, Dynamin, Dynamin stalk domain, GTPase effector domain	NCBI;cellular organisms;Eukaryota;Viridiplantae;Chlorophyta;core chlorophytes;Chlorophyceae;CS clade;		NA	41165	40578	34006	17789	7907	34156	0.060221841	0.060310907	0.049395075	NA	NA	NA
33455	NA	NA	NA	-, Aconitase A/isopropylmalate dehydratase small subunit, swivel domain, Aconitase/3-isopropylmalate dehydratase, swivel, 3-isopropylmalate dehydratase, swivel domain	NCBI;cellular organisms;Eukaryota;Viridiplantae;Chlorophyta;core chlorophytes;Chlorophyceae;CS clade;	K01704	01100 Metabolic pathways(, 01110 Biosynthesis of secondary metabolites(, 01210 2-Oxocarboxylic acid metabolism, 01230 Biosynthesis of amino acids, 00660 C5-Branched dibasic acid metabolism, 00270 Cysteine and methionine metabolism	12238	17547	18137	NA	NA	NA	0.017903435	0.026080031	0.026344718	NA	NA	NA
33464	PredHel=1	NA	membrane , Golgi membrane	Cysteine-rich Golgi apparatus protein 1 repeat, Cysteine-rich Golgi apparatus protein 1 repeat, eukaryote, Golgi apparatus protein 1	NCBI;cellular organisms;Eukaryota;Viridiplantae;Chlorophyta;core chlorophytes;Chlorophyceae;CS clade;Chlamydomonadales;	K06816	04514 Cell adhesion molecules	44502	21934	34006	NA	NA	NA	0.006510366	0.003260041	0.004939508	NA	NA	NA
33479	NA	NA	DNA binding , nucleus , DNA replication , DNA repair , DNA recombination	Nucleic acid-binding, OB-fold, -, Replication factor-A protein 1, N-terminal, Replication factor A, C-terminal, eukaryotes, Domain of unknown function DUF223, Replication factor A, C-terminal, Replication factor A protein 1, Replication protein A, OB domain	NCBI;cellular organisms;Eukaryota;Viridiplantae;Chlorophyta;core chlorophytes;Chlorophyceae;CS clade;Chlamydomonadales;	K07466	03030 DNA replication, 03420 Nucleotide excision repair, 03430 Mismatch repair, 03440 Homologous recombination, 03460 Fanconi anemia pathway	NA	21934	34006	NA	NA	NA	0	0.003260041	0.004939508	NA	NA	NA
33480	NA	NA	protein binding	SnoaL-like domain, -, NTF2-like domain superfamily, UVR domain	NCBI;cellular organisms;Eukaryota;Viridiplantae;		NA	NA	NA	NA	26683	29651	NA	NA	NA	NA	NA	NA	NA
33488	NA	NA	ATP binding , sulfate assimilation , adenylylsulfate kinase activity	P-loop containing nucleoside triphosphate hydrolase, Adenylyl-sulfate kinase, -	NCBI;cellular organisms;Eukaryota;Viridiplantae;Chlorophyta;core chlorophytes;	K00860	01100 Metabolic pathways(, 01120 Microbial metabolism in diverse environments(, 00920 Sulfur metabolism, 00230 Purine metabolism	33377	43868	45342	NA	NA	NA	0.004882848	0.006520082	0.006586107	NA	NA	NA
33505	PredHel=1	NA	ceramide catabolic process , N-acylsphingosine amidohydrolase activity	Neutral/alkaline nonlysosomal ceramidase, Neutral/alkaline non-lysosomal ceramidase, N-terminal	NCBI;cellular organisms;Eukaryota;Viridiplantae;Streptophyta;Streptophytina;Embryophyta;Tracheophyta;Euphyllophyta;Spermatophyta;Magnoliopsida;Mesangiospermae;	K12349	01100 Metabolic pathways(, 00600 Sphingolipid metabolism, 04071 Sphingolipid signaling pathway	NA	NA	NA	88944	98837	68312	NA	NA	NA	0.011952403	0.014421245	0.009338129
33540	NA	NA	NA	Cyanovirin-N superfamily, Cyanovirin-N	NA		NA	33377	43868	22671	NA	NA	NA	NA	NA	NA	NA	NA	NA
33546	PredHel=11	NA	membrane , amino acid transport , transmembrane transport	-, Amino acid permease/ SLC12A domain, Amino acid permease, conserved site	NCBI;cellular organisms;Eukaryota;Opisthokonta;Fungi;Dikarya;Basidiomycota;	K16261	NA	44502	32901	NA	NA	NA	NA	NA	NA	NA	NA	NA	NA
33556	NA	NA	peptidyl-prolyl cis-trans isomerase activity	FKBP-type peptidyl-prolyl cis-trans isomerase domain, -, Peptidyl-prolyl cis-trans isomerase domain superfamily	NCBI;cellular organisms;Eukaryota;Viridiplantae;Streptophyta;Streptophytina;Embryophyta;Tracheophyta;Euphyllophyta;Spermatophyta;Magnoliopsida;Mesangiospermae;eudicotyledons;Gunneridae;Pentapetalae;rosids;fabids;		NA	NA	NA	NA	62261	39535	34156	NA	NA	NA	0.008366709	0.005768527	0.004669064
33601	PredHel=6	NA	ER retention sequence binding , protein retention in ER lumen , membrane	ER lumen protein retaining receptor	NCBI;cellular organisms;Eukaryota;Viridiplantae;Streptophyta;Streptophytina;Embryophyta;		NA	NA	NA	NA	13342	15814	8539	NA	NA	NA	0.017929142	0.023074108	0.011672661
33608	NA	NA	DNA binding , DNA-templated transcription , DNA-directed 5'-3' RNA polymerase activity	-, RNA polymerase, Rpb5, N-terminal, DNA-directed RNA polymerase subunit Rpo5/Rpb5, RNA polymerase Rpb5, N-terminal domain superfamily, RNA polymerase, subunit H/Rpb5 C-terminal, RPB5-like RNA polymerase subunit superfamily	NCBI;cellular organisms;Eukaryota;Viridiplantae;Streptophyta;Streptophytina;Embryophyta;Tracheophyta;Euphyllophyta;Spermatophyta;Magnoliopsida;Mesangiospermae;eudicotyledons;Gunneridae;Pentapetalae;	K03013	03020 RNA polymerase, 03420 Nucleotide excision repair, 04623 Cytosolic DNA-sensing pathway, 05016 Huntington disease(	NA	NA	NA	44472	19767	NA	NA	NA	NA	0.005976202	0.002884191	0
33649	NA	NA	structural constituent of ribosome , ribosome	Large ribosomal subunit protein P3, -	NCBI;cellular organisms;Eukaryota;Viridiplantae;Streptophyta;Streptophytina;Embryophyta;Tracheophyta;Euphyllophyta;Spermatophyta;Magnoliopsida;Mesangiospermae;	K02942	03010 Ribosome(, 05171 Coronavirus disease - COVID-19	NA	32901	NA	44472	NA	51234	NA	NA	NA	0.005976202	0	0.007003597
33687	NA	NA	NA	-	NCBI;cellular organisms;Eukaryota;Viridiplantae;Chlorophyta;core chlorophytes;Chlorophyceae;CS clade;Chlamydomonadales;	NA	NA	NA	NA	NA	NA	NA	NA	NA	NA	NA	NA	NA	NA
33748	NA	NA	NA	Mitochondrial substrate/solute carrier, Mitochondrial carrier domain superfamily, -	NCBI;cellular organisms;Eukaryota;Viridiplantae;Chlorophyta;core chlorophytes;Chlorophyceae;CS clade;Chlamydomonadales;		NA	60078	65802	69147	NA	59302	17078	0.087890386	0.097801229	0.100438783	NA	NA	NA
33750	NA	NA	tryptophan synthase activity , tryptophan metabolic process	Tryptophan synthase, alpha chain, Aldolase-type TIM barrel, -, Ribulose-phosphate binding barrel	NCBI;cellular organisms;Eukaryota;Viridiplantae;Chlorophyta;core chlorophytes;Chlorophyceae;CS clade;	K01695	01100 Metabolic pathways(, 01110 Biosynthesis of secondary metabolites(, 01230 Biosynthesis of amino acids, 00240 Pyrimidine metabolism, 00380 Tryptophan metabolism	33377	76769	79348	NA	NA	NA	0.004882848	0.011410143	0.011525614	NA	NA	NA
33773	NA	NA	NAD binding , oxidoreductase activity, acting on the CH-OH group of donors, NAD or NADP as acceptor , L-serine biosynthetic process , phosphoglycerate dehydrogenase activity	-, D-3-phosphoglycerate dehydrogenase, ASB domain, ACT domain, NAD(P)-binding domain superfamily, Allosteric substrate binding domain superfamily, D-isomer specific 2-hydroxyacid dehydrogenase, NAD-binding domain conserved site 1, D-isomer specific 2-hydr	NCBI;cellular organisms;Eukaryota;Viridiplantae;Chlorophyta;core chlorophytes;	K00058	01100 Metabolic pathways(, 01110 Biosynthesis of secondary metabolites(, 01120 Microbial metabolism in diverse environments(, 01200 Carbon metabolism, 01230 Biosynthesis of amino acids, 00680 Methane metabolism, 00240 Pyrimidine metabolism, 00270 Cysteine and methionine metabolism	300.39	269.79	326.46	40025	87965	57211	0.439451929	0.400987715	0.474196208	NA	NA	NA
33784	NA	NA	ATP hydrolysis activity , ATP binding , hydrolase activity	ATPase, AAA-type, conserved site, CDC48, N-terminal subdomain, -, CDC48 domain 2-like superfamily, CDC48, domain 2, P-loop containing nucleoside triphosphate hydrolase, AAA+ ATPase domain, AAA ATPase, CDC48 family, Aspartate decarboxylase-like domain superfamily, AAA ATPase, AAA+ lid domain, ATPase, AAA-type, core	NCBI;cellular organisms;Eukaryota;Viridiplantae;Streptophyta;Streptophytina;Embryophyta;	K13525	04141 Protein processing in endoplasmic reticulum, 05134 Legionellosis, 05014 Amyotrophic lateral sclerosis(, 05022 Pathways of neurodegeneration - multiple diseases(	72316	65802	70.28	232.14	207.56	255.32	NA	NA	NA	0.311952558	0.302849493	0.349017897
33796	NA	NA	NA	Shikimate kinase/Threonine synthase-like 1, Shikimate kinase/gluconokinase, Shikimate kinase, conserved site, P-loop containing nucleoside triphosphate hydrolase, -	NCBI;cellular organisms;Eukaryota;Viridiplantae;Chlorophyta;core chlorophytes;Chlorophyceae;CS clade;	K00891	01100 Metabolic pathways(, 01110 Biosynthesis of secondary metabolites(, 01230 Biosynthesis of amino acids, 00380 Tryptophan metabolism	22251	32901	34006	NA	NA	NA	0.003255183	0.004890061	0.004939508	NA	NA	NA
34074	NA	NA	small GTPase binding , intracellular protein transport , protein export from nucleus , nuclear export signal receptor activity	Armadillo-like helical, Importin-beta, N-terminal domain, Armadillo-type fold, Exportin-1/5, Exportin-1/Importin-beta-like	NCBI;cellular organisms;Eukaryota;Viridiplantae;Chlorophyta;core chlorophytes;Chlorophyceae;CS clade;Chlamydomonadales;	K14290	03013 Nucleocytoplasmic transport, 03008 Ribosome biogenesis in eukaryotes, 03250 Viral life cycle - HIV-1, 04013 MAPK signaling pathway - fly, 05166 Human T-cell leukemia virus 1 infection, 05164 Influenza A	55628	54835	56677	NA	NA	NA	0.008138031	0.008150102	0.008232561	NA	NA	NA
34173	NA	NA	NA	MoaB/Mog domain, MoaB/Mog-like domain superfamily, -	NCBI;cellular organisms;Eukaryota;Opisthokonta;Fungi;Dikarya;Basidiomycota;		NA	22251	21934	NA	NA	NA	NA	NA	NA	NA	NA	NA	NA
34491	NA	NA	catalytic activity , acetyl-CoA biosynthetic process from pyruvate , pyruvate dehydrogenase (acetyl-transferring) activity	Transketolase C-terminal/Pyruvate-ferredoxin oxidoreductase domain II, Transketolase, C-terminal domain, Pyruvate dehydrogenase E1 component subunit beta	NCBI;cellular organisms;Eukaryota;Viridiplantae;Streptophyta;Streptophytina;	K00162	01100 Metabolic pathways(, 01110 Biosynthesis of secondary metabolites(, 01120 Microbial metabolism in diverse environments(, 01200 Carbon metabolism, 01210 2-Oxocarboxylic acid metabolism, 00010 Glycolysis / Gluconeogenesis, 00020 Citrate cycle (TCA cycle), 00620 Pyruvate metabolism, 00785 Lipoic acid metabolism, 04066 HIF-1 signaling pathway, 04922 Glucagon signaling pathway, 05230 Central carb…	NA	NA	NA	11563	13837	12809	NA	NA	NA	0.0155385	0.02018948	0.017509675
34732	NA	NA	protein binding	WD40/YVTN repeat-like-containing domain superfamily, -, WD40-repeat-containing domain superfamily	NCBI;cellular organisms;Eukaryota;Viridiplantae;Chlorophyta;core chlorophytes;Chlorophyceae;CS clade;Chlamydomonadales;	NA	NA	NA	NA	NA	NA	NA	NA	NA	NA	NA	NA	NA	NA
35758	NA	NA	cytosolic ribosome assembly , ribosome binding	-, Translation initiation factor IF6	NCBI;cellular organisms;Eukaryota;Opisthokonta;Fungi;Dikarya;Basidiomycota;Pucciniomycotina;	NA	NA	NA	NA	NA	NA	NA	NA	NA	NA	NA	NA	NA	NA
35892	NA	NA	proton-transporting ATPase activity, rotational mechanism , proton-transporting two-sector ATPase complex, catalytic domain , proton transmembrane transport	V-type ATPase subunit E, C-terminal domain superfamily, V-type ATPase subunit E, -	NCBI;cellular organisms;Eukaryota;Viridiplantae;Chlorophyta;core chlorophytes;Chlorophyceae;CS clade;Chlamydomonadales;	NA	NA	NA	NA	NA	NA	NA	NA	NA	NA	NA	NA	NA	NA
36125	NA	NA	NA	Prostaglandin E synthase 2, C-terminal, -, Glutathione S-transferase, C-terminal domain superfamily	NCBI;cellular organisms;Eukaryota;Viridiplantae;Chlorophyta;core chlorophytes;Chlorophyceae;CS clade;Chlamydomonadales;	K05309	01100 Metabolic pathways(, 00590 Arachidonic acid metabolism	44502	54835	NA	NA	NA	NA	0.006510366	0.008150102	0	NA	NA	NA
36136	NA	NA	purine ribonucleoside salvage , adenosine kinase activity	Ribokinase-like, Carbohydrate kinase PfkB, -, Adenosine kinase	NCBI;cellular organisms;Eukaryota;Opisthokonta;Fungi;Dikarya;Basidiomycota;	K00856	01100 Metabolic pathways(, 01232 Nucleotide metabolism, 00230 Purine metabolism	77879	87736	NA	NA	NA	NA	NA	NA	NA	NA	NA	NA
36400	NA	NA	ATP-dependent protein folding chaperone , protein refolding	Chaperonin Cpn60/GroEL, TCP-1-like chaperonin intermediate domain superfamily, GroEL-like equatorial domain superfamily	NCBI;cellular organisms;Bacteria;FCB group;Bacteroidetes/Chlorobi group;Bacteroidetes;Sphingobacteriia;Sphingobacteriales;Sphingobacteriaceae;	NA	NA	NA	NA	NA	NA	NA	NA	NA	NA	NA	NA	NA	NA
36666	NA	NA	calcium ion binding	RTX calcium-binding nonapeptide repeat, Serralysin-like metalloprotease, C-terminal	NA		NA	13351	16.45	11335	13342	20756	14516	NA	NA	NA	NA	NA	NA
36898	NA	NA	nucleic acid binding , polyribonucleotide nucleotidyltransferase activity , RNA binding , mRNA catabolic process	S1 domain, Nucleic acid-binding, OB-fold, Polyribonucleotide nucleotidyltransferase	NCBI;cellular organisms;Bacteria;Proteobacteria;Alphaproteobacteria;Rhodospirillales;Acetobacteraceae;	K00962	03018 RNA degradation	22251	21934	34006	44472	1986-11-01	59773	NA	NA	NA	NA	NA	NA
36978	NA	NA	ribosome , structural constituent of ribosome , translation	Small ribosomal subunit protein uS17, conserved site, Small ribosomal subunit protein uS17, Small ribosomal subunit protein uS17, archaeal/eukaryotic, Nucleic acid-binding, OB-fold, -, Small ribosomal subunit protein uS17, N-terminal	NCBI;cellular organisms;Eukaryota;Opisthokonta;Fungi;Dikarya;Basidiomycota;	NA	NA	NA	NA	NA	NA	NA	NA	NA	NA	NA	NA	NA	NA
37082	NA	NA	protein binding	WD40 repeat, conserved site, -, WD40/YVTN repeat-like-containing domain superfamily, WD40-repeat-containing domain superfamily, WD40 repeat, G-protein beta WD-40 repeat	NCBI;cellular organisms;Eukaryota;Viridiplantae;Streptophyta;Streptophytina;Embryophyta;	K14963	03083 Polycomb repressive complex, 04934 Cushing syndrome	NA	NA	NA	44472	49419	NA	NA	NA	NA	0.005976202	0.007210695	0
37086	NA	NA	actin binding	-, Profilin, eukaryotic type, Profilin, Profilin superfamily	NCBI;cellular organisms;Eukaryota;Viridiplantae;Chlorophyta;core chlorophytes;Chlorophyceae;CS clade;Chlamydomonadales;Chlamydomonadaceae;Chlamydomonas;Chlamydomonas eustigma;	K05759	04013 MAPK signaling pathway - fly, 04015 Rap1 signaling pathway, 04810 Regulation of actin cytoskeleton, 05132 Salmonella infection, 05131 Shigellosis, 05014 Amyotrophic lateral sclerosis(	77879	87736	13603	NA	NA	NA	0.011393214	0.013040164	0.019758902	NA	NA	NA
37134	NA	NA	vesicle-mediated transport , membrane coat , intracellular protein transport	Clathrin/coatomer adaptor, adaptin-like, N-terminal, Armadillo-type fold, Armadillo-like helical, -	NCBI;cellular organisms;Eukaryota;Viridiplantae;Chlorophyta;core chlorophytes;	K12391	04142 Lysosome, 05170 Human immunodeficiency virus 1 infection	55628	21934	79348	NA	NA	NA	0.008138031	0.003260041	0.011525614	NA	NA	NA
37206	NA	NA	hydrolase activity , omega peptidase activity	Class I glutamine amidotransferase-like, Peptidase C26, Peptidase C26, gamma-glutamyl hydrolase, -	NCBI;cellular organisms;Eukaryota;Viridiplantae;Streptophyta;Streptophytina;Embryophyta;	K01307	01240 Biosynthesis of cofactors, 00790 Folate biosynthesis, 01523 Antifolate resistance	NA	NA	NA	16899	18779	17078	NA	NA	NA	0.022709082	0.027400321	0.023345322
37240	NA	NA	ATP hydrolysis activity , ATP binding	-, ABC transporter-like, conserved site, Chromo/chromo shadow domain, AAA+ ATPase domain, Armadillo-like helical, Elongation factor 3, four helical bundle domain superfamily, P-loop containing nucleoside triphosphate hydrolase, ABC transporter-like, ATP-b	NCBI;cellular organisms;Eukaryota;Viridiplantae;Chlorophyta;core chlorophytes;	K03235	NA	275.91	268.69	286.79	24904	55349	35864	0.403639209	0.39935279	0.416573946	NA	NA	NA
37247	NA	NA	ATP-dependent protein folding chaperone , protein folding , ATP binding , ATP hydrolysis activity , unfolded protein binding	-, Heat shock protein Hsp90 family, Heat shock protein Hsp90, N-terminal, Histidine kinase/HSP90-like ATPase superfamily, Ribosomal protein uS5 domain 2-type superfamily, Histidine kinase/HSP90-like ATPase, HSP90, C-terminal domain, Heat shock protein Hsp	NCBI;cellular organisms;Eukaryota;Viridiplantae;Streptophyta;Streptophytina;Embryophyta;	K09487	04141 Protein processing in endoplasmic reticulum, 04151 PI3K-Akt signaling pathway, 04657 IL-17 signaling pathway, 04915 Estrogen signaling pathway, 04918 Thyroid hormone synthesis, 04626 Plant-pathogen interaction, 05200 Pathways in cancer, 05207 Chemical carcinogenesis - receptor activation, 05215 Prostate cancer, 05132 Salmonella infection, 05417 Lipid and atherosclerosis, 05418 Fluid shear s…	17801	17547	18137	214.36	185.81	199.81	NA	NA	NA	0.288059578	0.271114204	0.273136714
37251	NA	NA	protein binding	-, Ubiquitin-like domain, Rad60/SUMO-like domain, Ubiquitin-like domain superfamily	NCBI;cellular organisms;Eukaryota;Viridiplantae;Streptophyta;Streptophytina;Embryophyta;Tracheophyta;Euphyllophyta;Spermatophyta;Magnoliopsida;Mesangiospermae;		NA	NA	NA	NA	62261	49419	68312	NA	NA	NA	0.008366709	0.007210695	0.009338129
37254	NA	NA	nucleic acid binding , ATP binding , RNA helicase activity	-, Helicase, C-terminal, Helicase superfamily 1/2, ATP-binding domain, P-loop containing nucleoside triphosphate hydrolase, RNA helicase, DEAD-box type, Q motif, DEAD/DEAH box helicase domain	NCBI;cellular organisms;Eukaryota;Viridiplantae;Chlorophyta;core chlorophytes;Chlorophyceae;CS clade;Chlamydomonadales;	K18655	03013 Nucleocytoplasmic transport, 03015 mRNA surveillance pathway	22251	43868	45342	NA	NA	NA	0.003255183	0.006520082	0.006586107	NA	NA	NA
37291	NA	NA	gluconeogenesis , glucose-6-phosphate isomerase activity , glycolytic process , carbohydrate derivative binding , carbohydrate derivative metabolic process	Phosphoglucose isomerase, SIS domain 1, Phosphoglucose isomerase, SIS domain 2, -, Phosphoglucose isomerase (PGI), SIS domain superfamily, Phosphoglucose isomerase, conserved site	NCBI;cellular organisms;Eukaryota;Viridiplantae;Streptophyta;Streptophytina;Embryophyta;Tracheophyta;Euphyllophyta;	K01810	01100 Metabolic pathways(, 01110 Biosynthesis of secondary metabolites(, 01120 Microbial metabolism in diverse environments(, 01200 Carbon metabolism, 01250 Biosynthesis of nucleotide sugars, 00010 Glycolysis / Gluconeogenesis, 00030 Pentose phosphate pathway, 00500 Starch and sucrose metabolism, 00520 Amino sugar and nucleotide sugar metabolism	NA	NA	NA	98728	90.93	98199	NA	NA	NA	0.132671888	0.132675392	0.134236286
37298	NA	NA	catalytic activity	-, Aminotransferase-like, PLP-dependent enzymes, Branched-chain-amino-acid aminotransferase-like, C-terminal, Aminotransferase class IV	NCBI;cellular organisms;Eukaryota;Viridiplantae;Chlorophyta;		NA	NA	NA	NA	15121	1986-11-01	8539	0	0	0	NA	NA	NA
37306	NA	NA	NA	NA	NCBI;cellular organisms;Eukaryota;Viridiplantae;Chlorophyta;core chlorophytes;Chlorophyceae;CS clade;Chlamydomonadales;Chlamydomonadaceae;Chlamydomonas;Chlamydomonas eustigma;		NA	10013	98703	14736	NA	NA	NA	0.014648398	0.014670184	0.021404629	NA	NA	NA
37318	NA	NA	glucose metabolic process , NAD binding , NADP binding , oxidoreductase activity, acting on the aldehyde or oxo group of donors, NAD or NADP as acceptor	Glyceraldehyde/Erythrose phosphate dehydrogenase family, Glyceraldehyde 3-phosphate dehydrogenase, catalytic domain, -, Glyceraldehyde 3-phosphate dehydrogenase, active site, Glyceraldehyde 3-phosphate dehydrogenase, NAD(P) binding domain, NAD(P)-binding domain superfamily, Glyceraldehyde-3-phosphate dehydrogenase, type I	NCBI;cellular organisms;Eukaryota;Opisthokonta;Fungi;Dikarya;Basidiomycota;Pucciniomycotina;Microbotryomycetes;	K00134	01100 Metabolic pathways(, 01110 Biosynthesis of secondary metabolites(, 01120 Microbial metabolism in diverse environments(, 01200 Carbon metabolism, 01230 Biosynthesis of amino acids, 00010 Glycolysis / Gluconeogenesis, 00710 Carbon fixation in photosynthetic organisms, 04066 HIF-1 signaling pathway, 05130 Pathogenic Escherichia coli infection, 05132 Salmonella infection, 05010 Alzheimer diseas…	47.84	65802	55544	35578	49419	NA	NA	NA	NA	NA	NA	NA
37325	NA	NA	acyltransferase activity, acyl groups converted into alkyl on transfer	Citrate synthase, Citrate synthase-like, large alpha subdomain, Citrate synthase active site, -, Citrate synthase superfamily, Citrate synthase-like, small alpha subdomain	NCBI;cellular organisms;Eukaryota;Viridiplantae;Chlorophyta;core chlorophytes;Chlorophyceae;CS clade;Chlamydomonadales;	K01647	01100 Metabolic pathways(, 01110 Biosynthesis of secondary metabolites(, 01120 Microbial metabolism in diverse environments(, 01200 Carbon metabolism, 01210 2-Oxocarboxylic acid metabolism, 01230 Biosynthesis of amino acids, 00020 Citrate cycle (TCA cycle), 00630 Glyoxylate and dicarboxylate metabolism	85667	85543	89.55	35578	14826	68312	0.125325505	0.127142192	0.130074957	NA	NA	NA
37352	NA	NA	gluconeogenesis , glycerol metabolic process , fructose 1,6-bisphosphate 1-phosphatase activity	Fructose-1,6-bisphosphatase class 2/Sedoheputulose-1,7-bisphosphatase, -	NCBI;cellular organisms;Eukaryota;Viridiplantae;Chlorophyta;core chlorophytes;Chlorophyceae;CS clade;	K02446	01100 Metabolic pathways(, 01110 Biosynthesis of secondary metabolites(, 01120 Microbial metabolism in diverse environments(, 01200 Carbon metabolism, 00010 Glycolysis / Gluconeogenesis, 00030 Pentose phosphate pathway, 00051 Fructose and mannose metabolism, 00710 Carbon fixation in photosynthetic organisms, 00680 Methane metabolism	10013	98703	90684	NA	NA	NA	0.014648398	0.014670184	0.013172214	NA	NA	NA
37359	NA	NA	hydrolase activity	Alpha/Beta hydrolase fold, Dienelactone hydrolase, -	NCBI;cellular organisms;Eukaryota;Opisthokonta;Fungi;Dikarya;Basidiomycota;Pucciniomycotina;Microbotryomycetes;Kriegeriales;Camptobasidiaceae;Glaciozyma;Glaciozyma antarctica;		NA	22251	31804	31739	NA	NA	NA	NA	NA	NA	NA	NA	NA
37372	NA	NA	protein binding	-, GTP-binding protein TrmE/Aminomethyltransferase GcvT, domain 1, Glycine cleavage T-protein/YgfZ, C-terminal, Aminomethyltransferase-like, YgfZ/GcvT conserved site, Aminomethyltransferase, folate-binding domain	NCBI;cellular organisms;Eukaryota;Viridiplantae;Streptophyta;Streptophytina;Embryophyta;Tracheophyta;Euphyllophyta;Spermatophyta;Magnoliopsida;Mesangiospermae;	NA	NA	NA	NA	NA	NA	NA	NA	NA	NA	NA	NA	NA	NA
37386	NA	NA	peptidyl-prolyl cis-trans isomerase activity	FKBP-type peptidyl-prolyl cis-trans isomerase domain, -, Peptidyl-prolyl cis-trans isomerase domain superfamily	NCBI;cellular organisms;Eukaryota;Viridiplantae;Chlorophyta;core chlorophytes;Chlorophyceae;CS clade;Chlamydomonadales;	K01802	NA	66753	65802	11335	NA	NA	NA	0.00976555	0.009780123	0.016464541	NA	NA	NA
37418	NA	NA	RNA binding	STM1-like, N-terminal, RNA binding protein HABP4/SERBP1-like, -, Hyaluronan/mRNA-binding protein	NCBI;cellular organisms;Eukaryota;Viridiplantae;Streptophyta;Streptophytina;Embryophyta;Tracheophyta;Euphyllophyta;Spermatophyta;Magnoliopsida;Mesangiospermae;	K13199	NA	NA	NA	NA	53366	NA	76851	NA	NA	NA	0.007171388	0	0.010505395
37420	NA	NA	translation , structural constituent of ribosome , ribosome	Large ribosomal subunit protein uL14, -, Large ribosomal subunit protein uL14 superfamily, Large ribosomal subunit protein uL14, conserved site	NCBI;cellular organisms;Eukaryota;Opisthokonta;Fungi;Dikarya;Basidiomycota;	K02894	03010 Ribosome(, 05171 Coronavirus disease - COVID-19	44502	54835	56677	NA	NA	NA	NA	NA	NA	NA	NA	NA
37490	NA	NA	translation , structural constituent of ribosome , ribosome , large ribosomal subunit	-, Large ribosomal subunit protein uL14, Large ribosomal subunit protein uL14 superfamily, Large ribosomal subunit protein uL14, bacterial-type	NCBI;cellular organisms;Eukaryota;Viridiplantae;Streptophyta;Streptophytina;Embryophyta;	K02874	03010 Ribosome(	NA	NA	NA	71155	49419	59773	NA	NA	NA	0.009561896	0.007210695	0.008170863
37561	NA	NA	NA	-, Rubisco LSMT, substrate-binding domain superfamily, SET domain superfamily, Rubisco LSMT, substrate-binding domain	NCBI;cellular organisms;Eukaryota;Viridiplantae;Chlorophyta;core chlorophytes;Chlorophyceae;CS clade;		NA	44502	43868	34006	NA	NA	NA	0.006510366	0.006520082	0.004939508	NA	NA	NA
37593	NA	NA	NA	Polyamine biosynthesis domain, Spermidine synthase, tetramerisation domain, -, S-adenosyl-L-methionine-dependent methyltransferase superfamily, Spermidine synthase, tetramerisation domain superfamily	NCBI;cellular organisms;Eukaryota;Viridiplantae;Streptophyta;	K18787	NA	NA	NA	NA	53366	29651	NA	NA	NA	NA	0.007171388	0.004326359	0
37618	NA	NA	unfolded protein binding , ATP hydrolysis activity , ATP binding , protein folding , ATP-dependent protein folding chaperone	GroEL-like apical domain superfamily, GroEL-like equatorial domain superfamily, T-complex protein 1, alpha subunit, Chaperone tailless complex polypeptide 1 (TCP-1), Chaperonin Cpn60/GroEL/TCP-1 family, -, Chaperonin TCP-1, conserved site, TCP-1-like chaperonin intermediate domain superfamily	NCBI;cellular organisms;Eukaryota;Viridiplantae;Chlorophyta;core chlorophytes;	K09493	NA	55628	46061	45342	NA	29651	17078	0.081380312	0.068460266	0.065861069	NA	NA	NA
37629	NA	NA	NA	-, N-terminal acetyltransferase A, auxiliary subunit	NCBI;cellular organisms;Eukaryota;Viridiplantae;	K20792	NA	22251	32901	34006	NA	NA	NA	NA	NA	NA	NA	NA	NA
37630	NA	NA	NA	-, N-terminal acetyltransferase A, auxiliary subunit	NCBI;cellular organisms;Eukaryota;Viridiplantae;Chlorophyta;core chlorophytes;Chlorophyceae;CS clade;	K20792	NA	89005	43868	90684	NA	NA	NA	0.013020879	0.006520082	0.013172214	NA	NA	NA
37645	NA	NA	eukaryotic translation initiation factor 3 complex , translation initiation factor activity , cytoplasm	Eukaryotic translation initiation factor 3 subunit D, -	NCBI;cellular organisms;Eukaryota;Viridiplantae;Streptophyta;Streptophytina;	K03251	NA	NA	NA	NA	17789	59302	10247	NA	NA	NA	0.023905075	0.008652718	0.014007467
37778	NA	NA	oxidoreductase activity , malate dehydrogenase activity , malate metabolic process , oxidoreductase activity, acting on the CH-OH group of donors, NAD or NADP as acceptor , carboxylic acid metabolic process , L-malate dehydrogenase activity , tricarboxylic acid cycle , catalytic activity	L-lactate/malate dehydrogenase, -, NAD(P)-binding domain superfamily, Lactate/malate dehydrogenase, N-terminal, Lactate/malate dehydrogenase, C-terminal, Lactate dehydrogenase/glycoside hydrolase, family 4, C-terminal, Malate dehydrogenase, type 1, Malate dehydrogenase, active site	NCBI;cellular organisms;Eukaryota;Viridiplantae;Chlorophyta;core chlorophytes;Chlorophyceae;CS clade;	K00026	01100 Metabolic pathways(, 01110 Biosynthesis of secondary metabolites(, 01120 Microbial metabolism in diverse environments(, 01200 Carbon metabolism, 00020 Citrate cycle (TCA cycle), 00620 Pyruvate metabolism, 00630 Glyoxylate and dicarboxylate metabolism, 00710 Carbon fixation in photosynthetic organisms, 00270 Cysteine and methionine metabolism	130.17	127.22	128.09	17789	30.64	18786	0.190430632	0.189086538	0.186055848	NA	NA	NA
37790	NA	NA	structural constituent of ribosome , translation , large ribosomal subunit , ribosome , RNA binding	KOW, Large ribosomal subunit protein uL24, conserved site, Large ribosomal subunit protein uL2, domain 2, Large ribosomal subunit protein uL24, eukaryotic/archaeal, -, Large ribosomal subunit protein uL24, KOW domain, Translation protein SH3-like domain superfamily	NCBI;cellular organisms;Eukaryota;Viridiplantae;Streptophyta;Streptophytina;Embryophyta;	K02898	03010 Ribosome(, 05171 Coronavirus disease - COVID-19	NA	NA	NA	32.02	25698	51234	NA	NA	NA	0.043028866	0.03749579	0.070035966
37863	NA	NA	protein binding , ribosome biogenesis	-, WD40/YVTN repeat-like-containing domain superfamily, WD40 repeat, WD repeat WDR12/Ytm1, WD40 repeat, conserved site, WD40-repeat-containing domain superfamily, NLE, G-protein beta WD-40 repeat	NCBI;cellular organisms;Eukaryota;Viridiplantae;Streptophyta;Streptophytina;Embryophyta;	K14863	NA	NA	NA	NA	10673	10872	10247	NA	NA	NA	0.014342507	0.015863267	0.014007467
37916	NA	NA	NA	CAXIP1-like, GIY-YIG domain, -	NCBI;cellular organisms;Eukaryota;Viridiplantae;Chlorophyta;core chlorophytes;Chlorophyceae;CS clade;		NA	22251	NA	34006	NA	NA	NA	0.003255183	0	0.004939508	NA	NA	NA
38079	NA	NA	NADP binding , NAD binding	6-phosphogluconate dehydrogenase, domain 2, -, NAD(P)-binding domain superfamily, 6-phosphogluconate dehydrogenase, NADP-binding, 3-hydroxyisobutyrate dehydrogenase-like, NAD-binding domain, 6-phosphogluconate dehydrogenase-like, C-terminal domain superfamily	NCBI;cellular organisms;	K00020	01100 Metabolic pathways(, 00270 Cysteine and methionine metabolism	NA	NA	NA	15121	1986-11-01	14516	NA	NA	NA	NA	NA	NA
38126	NA	NA	NA	-	NA		NA	NA	NA	NA	17789	NA	17078	NA	NA	NA	NA	NA	NA
38130	PredHel=1	NA	NA	NA	NCBI;cellular organisms;Eukaryota;Viridiplantae;Chlorophyta;core chlorophytes;Chlorophyceae;CS clade;Chlamydomonadales;		NA	18913	30708	27205	NA	49419	34156	0.027668545	0.045641168	0.039516351	NA	NA	NA
38163	NA	NA	GTP binding , GTPase activity	-, Small GTP-binding protein domain, Small GTPase, P-loop containing nucleoside triphosphate hydrolase	NCBI;cellular organisms;Eukaryota;Viridiplantae;Chlorophyta;core chlorophytes;Chlorophyceae;CS clade;Chlamydomonadales;	K06234	NA	18913	16.45	19.27	NA	19767	NA	0.027668545	0.024449564	0.027990446	NA	NA	NA
38192	NA	NA	NAD biosynthetic process , nicotinate phosphoribosyltransferase activity	Nicotinate phosphoribosyltransferase C-terminal domain, Nicotinate phosphoribosyltransferase family, -, Nicotinate phosphoribosyltransferase, N-terminal domain, Nicotinate phosphoribosyltransferase pncB-type, Nicotinate phosphoribosyltransferase-like, C-terminal, Aldolase-type TIM barrel	NCBI;cellular organisms;Eukaryota;Viridiplantae;Streptophyta;Streptophytina;Embryophyta;	K00763	01100 Metabolic pathways(, 01240 Biosynthesis of cofactors, 00760 Nicotinate and nicotinamide metabolism	NA	NA	NA	18678	1986-11-01	17932	NA	NA	NA	0.025099724	0.017304852	0.024512725
38229	NA	NA	photosystem I assembly	Photosystem I assembly factor PSA3, -	NCBI;cellular organisms;Eukaryota;Viridiplantae;Streptophyta;Streptophytina;Embryophyta;		NA	NA	NA	NA	88944	59302	8539	NA	NA	NA	0.011952403	0.008652718	0.011672661
38230	NA	NA	glycerol-3-phosphate dehydrogenase (quinone) activity , glycerol-3-phosphate dehydrogenase complex , glycerol-3-phosphate metabolic process	FAD dependent oxidoreductase, -, Alpha-glycerophosphate oxidase, C-terminal, FAD/NAD(P)-binding domain superfamily, FAD-dependent glycerol-3-phosphate dehydrogenase, Alpha-glycerophosphate oxidase, C-terminal domain superfamily	NCBI;cellular organisms;Eukaryota;Viridiplantae;Chlorophyta;core chlorophytes;	K00111	01110 Biosynthesis of secondary metabolites(, 00564 Glycerophospholipid metabolism	96793	103.09	113.35	NA	17791	25617	0.141602153	0.153222223	0.164645409	NA	NA	NA
38233	PredHel=6	NA	calcium ion binding , membrane , defense response	-, EF-hand domain pair, Mlo-related protein, EF-hand domain	NCBI;cellular organisms;Eukaryota;Viridiplantae;Chlorophyta;core chlorophytes;Chlorophyceae;CS clade;Chlamydomonadales;Chlamydomonadaceae;Chlamydomonas;		NA	66753	32901	22671	NA	NA	NA	0.00976555	0.004890061	0.003293053	NA	NA	NA
38242	NA	NA	GTPase activity , GTP binding	Translational (tr)-type GTP-binding domain, Translation elongation factor EFTu/EF1A, C-terminal, -, P-loop containing nucleoside triphosphate hydrolase, Translation elongation factor EF1A/initiation factor IF2gamma, C-terminal, Translation protein, beta-barrel domain superfamily, Tr-type G domain, conserved site	NCBI;cellular organisms;Eukaryota;Viridiplantae;Chlorophyta;core chlorophytes;Chlorophyceae;CS clade;Chlamydomonadales;	K03267	03015 mRNA surveillance pathway	55628	54835	34006	NA	NA	NA	0.008138031	0.008150102	0.004939508	NA	NA	NA
38276	NA	NA	NA	-, NAD(P)-binding domain superfamily, NAD(P)-binding domain	NCBI;cellular organisms;Eukaryota;Viridiplantae;Chlorophyta;core chlorophytes;		NA	32264	33998	31739	NA	39535	NA	0.04720023	0.050531081	0.046102167	NA	NA	NA
38285	NA	NA	NA	-	NCBI;cellular organisms;Eukaryota;Viridiplantae;Streptophyta;Streptophytina;Embryophyta;		NA	NA	NA	NA	62261	59302	68312	NA	NA	NA	0.008366709	0.008652718	0.009338129
38343	NA	NA	vacuolar transport	-, Snf7 family	NCBI;cellular organisms;Eukaryota;Viridiplantae;Chlorophyta;core chlorophytes;Chlorophyceae;CS clade;Chlamydomonadales;	K12192	04144 Endocytosis, 04217 Necroptosis, 05014 Amyotrophic lateral sclerosis(, 05022 Pathways of neurodegeneration - multiple diseases(	33377	32901	NA	NA	NA	NA	0.004882848	0.004890061	0	NA	NA	NA
38487	PredHel=1	NA	NA	Protein of unknown function DUF1350, Alpha/Beta hydrolase fold	NCBI;cellular organisms;Eukaryota;Viridiplantae;Chlorophyta;core chlorophytes;Chlorophyceae;CS clade;Chlamydomonadales;		NA	89005	76769	79348	NA	NA	NA	0.013020879	0.011410143	0.011525614	NA	NA	NA
38512	NA	NA	hydrolase activity	Serine-threonine protein phosphatase, N-terminal, Serine/threonine-specific protein phosphatase/bis(5-nucleosyl)-tetraphosphatase, -, Metallo-dependent phosphatase-like, Calcineurin-like phosphoesterase domain, ApaH type	NCBI;cellular organisms;Eukaryota;Viridiplantae;Chlorophyta;core chlorophytes;	K06269	03015 mRNA surveillance pathway, 04390 Hippo signaling pathway, 04024 cAMP signaling pathway, 04022 cGMP-PKG signaling pathway, 04113 Meiosis - yeast, 04114 Oocyte meiosis, 04218 Cellular senescence, 04510 Focal adhesion, 04810 Regulation of actin cytoskeleton, 04611 Platelet activation, 04910 Insulin signaling pathway, 04921 Oxytocin signaling pathway, 04261 Adrenergic signaling in cardiomyocyte…	10013	14257	12469	NA	NA	NA	0.014648398	0.021190118	0.018111721	NA	NA	NA
38619	NA	NA	NA	-, Ferredoxin-NADP reductase (FNR), nucleotide-binding domain	NCBI;cellular organisms;Eukaryota;Viridiplantae;Chlorophyta;core chlorophytes;Chlorophyceae;CS clade;Chlamydomonadales;	K00327	NA	NA	21934	22671	NA	NA	NA	0	0.003260041	0.003293053	NA	NA	NA
38645	NA	NA	NA	Thioredoxin-like superfamily, -	NCBI;cellular organisms;Eukaryota;Opisthokonta;Fungi;Dikarya;Basidiomycota;	NA	NA	NA	NA	NA	NA	NA	NA	NA	NA	NA	NA	NA	NA
38659	NA	NA	terpenoid biosynthetic process , 4-hydroxy-3-methylbut-2-en-1-yl diphosphate synthase activity , cellular metabolic process , iron ion binding , isoprenoid biosynthetic process	4-hydroxy-3-methylbut-2-en-1-yl diphosphate synthase, bacterial-type, Nitrite and sulphite reductase 4Fe-4S domain-like superfamily, 4-hydroxy-3-methylbut-2-en-1-yl diphosphate synthase, atypical, -, Dihydropteroate synthase-like superfamily	NCBI;cellular organisms;Eukaryota;Viridiplantae;Streptophyta;Streptophytina;Embryophyta;Tracheophyta;Euphyllophyta;Spermatophyta;Magnoliopsida;Mesangiospermae;eudicotyledons;Gunneridae;Pentapetalae;	K03526	01100 Metabolic pathways(, 01110 Biosynthesis of secondary metabolites(, 00900 Terpenoid backbone biosynthesis	NA	NA	NA	35578	27674	45257	NA	NA	NA	0.04781015	0.04037896	0.061865514
38719	PredHel=2	NA	NA	Transmembrane emp24 domain-containing protein, GOLD domain	NCBI;cellular organisms;Eukaryota;Viridiplantae;Streptophyta;Streptophytina;Embryophyta;Tracheophyta;Euphyllophyta;Spermatophyta;Magnoliopsida;Mesangiospermae;		NA	NA	NA	NA	97839	88954	68312	NA	NA	NA	0.013147724	0.012979222	0.009338129
38788	NA	NA	NA	-	NCBI;cellular organisms;Eukaryota;Viridiplantae;Streptophyta;Streptophytina;Embryophyta;Tracheophyta;Euphyllophyta;Spermatophyta;Magnoliopsida;Mesangiospermae;eudicotyledons;Gunneridae;Pentapetalae;rosids;malvids;Brassicales;Brassicaceae;		NA	NA	NA	NA	53366	49419	34156	NA	NA	NA	0.007171388	0.007210695	0.004669064
38875	NA	NA	cysteine biosynthetic process from serine , cysteine synthase activity	-, Cysteine synthase/cystathionine beta-synthase, pyridoxal-phosphate attachment site, Tryptophan synthase beta chain-like, PALP domain superfamily, Cysteine synthase CysK, Cysteine synthase, Tryptophan synthase beta chain-like, PALP domain	NCBI;cellular organisms;Eukaryota;Viridiplantae;Chlorophyta;core chlorophytes;Chlorophyceae;CS clade;	K01738	01100 Metabolic pathways(, 01110 Biosynthesis of secondary metabolites(, 01120 Microbial metabolism in diverse environments(, 01200 Carbon metabolism, 01230 Biosynthesis of amino acids, 00920 Sulfur metabolism, 00270 Cysteine and methionine metabolism	72316	80059	72547	35578	16802	59773	0.10579382	0.118991347	0.105377419	NA	NA	NA
38877	NA	NA	glutathione peroxidase activity , response to oxidative stress	-, Glutathione peroxidase conserved site, Glutathione peroxidase, Thioredoxin-like superfamily	NCBI;cellular organisms;Eukaryota;Opisthokonta;Fungi;Dikarya;Basidiomycota;Agaricomycotina;Agaricomycetes;	K23856	NA	17801	18644	20404	NA	NA	NA	NA	NA	NA	NA	NA	NA
38943	NA	NA	cytoplasm , nucleotide binding , alanyl-tRNA aminoacylation , alanine-tRNA ligase activity , ATP binding , nucleic acid binding	Class II Aminoacyl-tRNA synthetase/Biotinyl protein ligase (BPL) and lipoyl protein ligase (LPL), Alanine-tRNA ligase, eukaryota/bacteria, -, Alanyl-tRNA synthetase, class IIc, core domain, Alanine-tRNA ligase, class IIc, anti-codon-binding domain superfamily, Alanine-tRNA ligase, class IIc, Alanyl-tRNA synthetase, class IIc, N-terminal	NCBI;cellular organisms;Eukaryota;Viridiplantae;Chlorophyta;core chlorophytes;Chlorophyceae;CS clade;	K01872	00970 Aminoacyl-tRNA biosynthesis	22251	20837	29472	NA	NA	NA	0.032551832	0.030969943	0.042809259	NA	NA	NA
38952	NA	NA	NA	-, ERAP1-like C-terminal domain	NCBI;cellular organisms;Eukaryota;Viridiplantae;Chlorophyta;core chlorophytes;Chlorophyceae;CS clade;Chlamydomonadales;Volvocaceae;Volvox;Volvox reticuliferus;	NA	NA	NA	NA	NA	NA	NA	NA	NA	NA	NA	NA	NA	NA
38960	PredHel=2	NA	NA	NA	NCBI;Not assigned;		NA	NA	NA	NA	44472	19767	34156	NA	NA	NA	NA	NA	NA
38966	NA	NA	protein binding	Leucine-rich repeat, Ubiquitin-like domain superfamily, -, Ubiquitin-like domain, Leucine-rich repeat, typical subtype, Leucine-rich repeat domain superfamily	NCBI;cellular organisms;Eukaryota;Viridiplantae;Streptophyta;		NA	NA	NA	NA	44472	59302	42695	NA	NA	NA	0.005976202	0.008652718	0.005836331
39042	NA	NA	signal recognition particle binding , 7S RNA binding , SRP-dependent cotranslational protein targeting to membrane , endoplasmic reticulum signal peptide binding , signal recognition particle, endoplasmic reticulum targeting , RNA binding	Signal recognition particle subunit SRP68, SRP68, N-terminal domain superfamily, -, Signal recognition particle subunit SRP68, RNA-binding domain	NCBI;cellular organisms;Eukaryota;Viridiplantae;Chlorophyta;core chlorophytes;Chlorophyceae;CS clade;Chlamydomonadales;	K03107	03060 Protein export	44502	32901	45342	NA	NA	NA	0.006510366	0.004890061	0.006586107	NA	NA	NA
39093	NA	NA	RNA binding	-, K Homology domain, type 1 superfamily, K Homology domain, type 1	NCBI;cellular organisms;Eukaryota;Viridiplantae;Chlorophyta;core chlorophytes;Chlorophyceae;CS clade;Chlamydomonadales;	K14944	NA	13351	14257	10202	NA	NA	NA	0.019531685	0.021190118	0.014818813	NA	NA	NA
39228	NA	NA	proteolysis , cysteine-type peptidase activity	Peptidase C1A, Cysteine peptidase, cysteine active site, Peptidase C1A, papain C-terminal, -, Papain-like cysteine peptidase superfamily, Cysteine peptidase, histidine active site, Papain-like cysteine endopeptidase, Cathepsin propeptide inhibitor domain (I29)	NCBI;cellular organisms;Eukaryota;Viridiplantae;Streptophyta;Streptophytina;Embryophyta;Tracheophyta;Euphyllophyta;Spermatophyta;Magnoliopsida;Mesangiospermae;eudicotyledons;Gunneridae;Pentapetalae;	NA	NA	NA	NA	NA	NA	NA	NA	NA	NA	NA	NA	NA	NA
39231	NA	NA	NA	Peptidase M24, methionine aminopeptidase, Proliferation-associated protein 2G4/ARX1, Creatinase/aminopeptidase-like, -, Winged helix-like DNA-binding domain superfamily, PA2G4 family, Peptidase M24, Winged helix DNA-binding domain superfamily	NCBI;cellular organisms;Eukaryota;Viridiplantae;Streptophyta;Streptophytina;Embryophyta;		NA	NA	NA	NA	109.4	84012	86244	NA	NA	NA	0.147013052	0.122581382	0.117894013
39238	NA	NA	intracellular protein transport , vesicle-mediated transport , protein binding , clathrin complex , clathrin light chain binding	-, Tetratricopeptide-like helical domain superfamily, Clathrin, heavy chain/VPS, 7-fold repeat, Armadillo-type fold, Clathrin, heavy chain	NCBI;cellular organisms;Eukaryota;Viridiplantae;Chlorophyta;core chlorophytes;	K04646	04144 Endocytosis, 04142 Lysosome, 04961 Endocrine and other factor-regulated calcium reabsorption, 04721 Synaptic vesicle cycle, 05100 Bacterial invasion of epithelial cells, 05016 Huntington disease(	92342	95413	74814	62261	13837	68312	0.135090616	0.141811931	0.108670327	NA	NA	NA
39312	NA	NA	NA	NA	NCBI;cellular organisms;	NA	NA	NA	NA	NA	NA	NA	NA	NA	NA	NA	NA	NA	NA
39324	NA	NA	NA	-	NA		NA	44502	32901	NA	NA	NA	NA	NA	NA	NA	NA	NA	NA
39352	NA	NA	proteolysis , serine-type endopeptidase activity , protein binding	-, Peptidase S1C, PDZ superfamily, Peptidase S1, PA clan, Peptidase S1, PA clan, chymotrypsin-like fold	NCBI;cellular organisms;Eukaryota;Viridiplantae;Streptophyta;Streptophytina;Embryophyta;		NA	NA	NA	NA	97839	13837	10247	NA	NA	NA	0.013147724	0.02018948	0.014007467
39398	PredHel=9	NA	NA	Sugar phosphate transporter domain, -	NCBI;cellular organisms;Eukaryota;Viridiplantae;Chlorophyta;core chlorophytes;Chlorophyceae;CS clade;Chlamydomonadales;	K26223	NA	55628	NA	45342	NA	NA	NA	0.008138031	0	0.006586107	NA	NA	NA
39436	NA	NA	signal transduction	Rho GTPase activation protein, Rho GTPase-activating protein domain, -	NA		NA	NA	21934	22671	NA	NA	NA	NA	NA	NA	NA	NA	NA
39448	NA	NA	cytoplasm , rRNA methyltransferase activity , rRNA processing	rRNA small subunit methyltransferase G, -, S-adenosyl-L-methionine-dependent methyltransferase superfamily	NCBI;cellular organisms;Eukaryota;Viridiplantae;Streptophyta;Streptophytina;Embryophyta;	K03501	NA	NA	NA	NA	17789	19767	NA	NA	NA	NA	0.002390507	0.002884191	0
39491	NA	NA	membrane , photosynthesis, light harvesting	-, Chlorophyll A-B binding protein, Chlorophyll A-B binding protein, plant and chromista	NCBI;cellular organisms;Eukaryota;Viridiplantae;Chlorophyta;core chlorophytes;Trebouxiophyceae;Chlorellales;Chlorellaceae;Chlorella clade;Chlorella;unclassified Chlorella (in: Chlorellales);Chlorella desiccata (nom. nud.);	NA	NA	NA	NA	NA	NA	NA	NA	NA	NA	NA	NA	NA	NA
39536	PredHel=3	NA	endoplasmic reticulum , membrane , intracellular protein transport	-, B-cell receptor-associated protein 29/31	NCBI;cellular organisms;Eukaryota;Viridiplantae;Streptophyta;Streptophytina;Embryophyta;Bryophyta;Sphagnophytina;Sphagnopsida;Sphagnales;Sphagnaceae;Sphagnum;Sphagnum fallax;	K14009	04141 Protein processing in endoplasmic reticulum, 05165 Human papillomavirus infection	NA	NA	NA	19568	18779	17932	NA	NA	NA	0.026295717	0.027400321	0.024512725
39626	NA	NA	fructose-bisphosphate aldolase activity , glycolytic process	Fructose-bisphosphate aldolase class-I active site, -, Fructose-bisphosphate aldolase, class-I, Aldolase-type TIM barrel	NCBI;cellular organisms;Eukaryota;Viridiplantae;Chlorophyta;core chlorophytes;	K01623	01100 Metabolic pathways(, 01110 Biosynthesis of secondary metabolites(, 01120 Microbial metabolism in diverse environments(, 01200 Carbon metabolism, 01230 Biosynthesis of amino acids, 00010 Glycolysis / Gluconeogenesis, 00030 Pentose phosphate pathway, 00051 Fructose and mannose metabolism, 00710 Carbon fixation in photosynthetic organisms, 00680 Methane metabolism, 04066 HIF-1 signaling pathway	46727	50448	51.01	NA	39535	25617	0.068358701	0.074980645	0.074094065	NA	NA	NA
39654	NA	NA	GTP binding , GTPase activity	-, Small GTPase, Small GTP-binding protein domain, P-loop containing nucleoside triphosphate hydrolase	NCBI;cellular organisms;Eukaryota;Opisthokonta;Fungi;Dikarya;Basidiomycota;	NA	NA	NA	NA	NA	NA	NA	NA	NA	NA	NA	NA	NA	NA
39771	PredHel=1	NA	iron ion binding	Rubredoxin-like domain, -	NCBI;cellular organisms;Eukaryota;Viridiplantae;Chlorophyta;core chlorophytes;Chlorophyceae;CS clade;		NA	12238	98703	10202	NA	NA	NA	0.017903435	0.014670184	0.014818813	NA	NA	NA
39804	NA	NA	transmembrane transport	Mitochondrial substrate/solute carrier, Mitochondrial carrier protein, Mitochondrial carrier domain superfamily, -	NCBI;cellular organisms;Eukaryota;Viridiplantae;Chlorophyta;core chlorophytes;Chlorophyceae;CS clade;	K05863	04020 Calcium signaling pathway, 04022 cGMP-PKG signaling pathway, 04217 Necroptosis, 04218 Cellular senescence, 04613 Neutrophil extracellular trap formation, 05208 Chemical carcinogenesis - reactive oxygen species, 05166 Human T-cell leukemia virus 1 infection, 05164 Influenza A, 05010 Alzheimer disease, 05012 Parkinson disease, 05016 Huntington disease(, 05017 Spinocerebellar ataxia, 05020 Pri…	33377	NA	45342	NA	NA	NA	0.004882848	0	0.006586107	NA	NA	NA
39812	NA	NA	ATP hydrolysis activity , nucleic acid binding , ATP binding	P-loop containing nucleoside triphosphate hydrolase, -, Helicase superfamily 1/2, ATP-binding domain, DEAD/DEAH box helicase domain, AAA+ ATPase domain	NCBI;cellular organisms;Eukaryota;Viridiplantae;Streptophyta;Streptophytina;Embryophyta;	K12854	03040 Spliceosome	NA	NA	NA	88944	29651	93929	NA	NA	NA	0.011952403	0.004326359	0.012839927
39819	NA	NA	NA	-, Glutathione S-transferase T1/2/3, Thioredoxin-like superfamily, Glutathione transferase family, Glutathione S-transferase, N-terminal, Glutathione S-transferase, C-terminal-like, Glutathione S-transferase, C-terminal domain superfamily	NCBI;cellular organisms;Eukaryota;Viridiplantae;Chlorophyta;core chlorophytes;Chlorophyceae;CS clade;Chlamydomonadales;	K00799	01100 Metabolic pathways(, 00480 Glutathione metabolism, 00980 Metabolism of xenobiotics by cytochrome P450, 00982 Drug metabolism - cytochrome P450, 00983 Drug metabolism - other enzymes, 04212 Longevity regulating pathway - worm, 05200 Pathways in cancer, 05204 Chemical carcinogenesis - DNA adducts, 05207 Chemical carcinogenesis - receptor activation, 05208 Chemical carcinogenesis - reactive ox…	89005	98703	10202	NA	NA	NA	0.013020879	0.014670184	0.014818813	NA	NA	NA
39862	NA	NA	oxidoreductase activity , malate dehydrogenase activity , malate metabolic process , oxidoreductase activity, acting on the CH-OH group of donors, NAD or NADP as acceptor , carboxylic acid metabolic process , L-malate dehydrogenase activity , tricarboxylic acid cycle , catalytic activity	Malate dehydrogenase, type 1, L-lactate/malate dehydrogenase, Lactate/malate dehydrogenase, N-terminal, -, Lactate/malate dehydrogenase, C-terminal, Lactate dehydrogenase/glycoside hydrolase, family 4, C-terminal, Malate dehydrogenase, active site, NAD(P)-binding domain superfamily	NCBI;cellular organisms;Eukaryota;Viridiplantae;	K00026	01100 Metabolic pathways(, 01110 Biosynthesis of secondary metabolites(, 01120 Microbial metabolism in diverse environments(, 01200 Carbon metabolism, 00020 Citrate cycle (TCA cycle), 00620 Pyruvate metabolism, 00630 Glyoxylate and dicarboxylate metabolism, 00710 Carbon fixation in photosynthetic organisms, 00270 Cysteine and methionine metabolism	17801	15354	15.87	NA	19767	NA	NA	NA	NA	NA	NA	NA
39897	PredHel=4	NA	NA	-, Protein of unknown function DUF3611	NCBI;cellular organisms;Eukaryota;Viridiplantae;Chlorophyta;core chlorophytes;Chlorophyceae;CS clade;Chlamydomonadales;	NA	NA	NA	NA	NA	NA	NA	NA	NA	NA	NA	NA	NA	NA
39902	NA	NA	translational elongation , translation elongation factor activity	Translation elongation factor EF1B, beta/delta subunit, guanine nucleotide exchange domain, Translation elongation factor EF1B/small ribosomal subunit protein bS6, -, Translation elongation factor EF1B, beta/delta chains, conserved site, Translation elongation factor eEF-1beta-like superfamily, Glutathione S-transferase, C-terminal domain superfamily	NCBI;cellular organisms;Eukaryota;Viridiplantae;Streptophyta;Streptophytina;Embryophyta;	K03232	NA	NA	NA	NA	70266	78082	74.29	NA	NA	NA	0.094424306	0.113928956	0.101553108
39930	NA	NA	endoplasmic reticulum , endoplasmic reticulum calcium ion homeostasis , calcium ion binding	PAT complex subunit CCDC47, -	NCBI;cellular organisms;Eukaryota;Viridiplantae;Streptophyta;Streptophytina;Embryophyta;	K24962	NA	NA	NA	NA	44472	NA	34156	NA	NA	NA	0.005976202	0	0.004669064
39995	NA	NA	diaminopimelate epimerase activity , lysine biosynthetic process via diaminopimelate , cytoplasm	-, Diaminopimelate epimerase, DapF, Diaminopimelate epimerase, active site	NCBI;cellular organisms;Eukaryota;Viridiplantae;Chlorophyta;core chlorophytes;Chlorophyceae;CS clade;Chlamydomonadales;	K01778	01100 Metabolic pathways(, 01110 Biosynthesis of secondary metabolites(, 01120 Microbial metabolism in diverse environments(, 01230 Biosynthesis of amino acids, 00300 Lysine biosynthesis, 00470 D-Amino acid metabolism	77879	54835	34006	NA	NA	NA	0.011393214	0.008150102	0.004939508	NA	NA	NA
40008	NA	NA	acetyl-CoA carboxylase activity , carboxyl- or carbamoyltransferase activity , acetyl-CoA carboxylase complex , fatty acid biosynthetic process , ligase activity	-, ClpP/crotonase-like domain superfamily, Acetyl-CoA carboxylase, alpha subunit, Acetyl-coenzyme A carboxyltransferase, C-terminal	NCBI;cellular organisms;Eukaryota;Viridiplantae;Chlorophyta;core chlorophytes;Chlorophyceae;CS clade;	K01962	01100 Metabolic pathways(, 01110 Biosynthesis of secondary metabolites(, 01120 Microbial metabolism in diverse environments(, 01200 Carbon metabolism, 01212 Fatty acid metabolism, 00620 Pyruvate metabolism, 00640 Propanoate metabolism, 00720 Carbon fixation pathways in prokaryotes, 00061 Fatty acid biosynthesis	192.47	163.41	183.63	44472	12849	68312	0.281571666	0.242875579	0.26672992	NA	NA	NA
40009	PredHel=1	NA	hydrolase activity, hydrolyzing O-glycosyl compounds , carbohydrate metabolic process	Glycoside hydrolase superfamily, Glycoside hydrolase, family 3, active site, -, Glycoside hydrolase, family 3, N-terminal, Glycoside hydrolase family 3 C-terminal domain, Glycoside hydrolase family 3 C-terminal domain superfamily, Glycoside hydrolase, family 3, N-terminal domain superfamily	NCBI;cellular organisms;	K05349	01100 Metabolic pathways(, 01110 Biosynthesis of secondary metabolites(, 00500 Starch and sucrose metabolism, 00460 Cyanoamino acid metabolism, 00946 Degradation of flavonoids, 00254 Aflatoxin biosynthesis	NA	NA	NA	17789	13837	14516	NA	NA	NA	NA	NA	NA
40019	NA	NA	photosystem II , photosystem II oxygen evolving complex , photosynthesis , calcium ion binding , extrinsic component of membrane	Mog1/PsbP, alpha/beta/alpha sandwich, -, PsbP, C-terminal	NCBI;cellular organisms;Eukaryota;Viridiplantae;Streptophyta;Streptophytina;Embryophyta;	K02717	01100 Metabolic pathways(, 00195 Photosynthesis	21139	17547	20404	214.36	185.81	239.95	NA	NA	NA	0.288059578	0.271114204	0.32800738
40025	NA	NA	protein binding , ribosome binding , translation regulator activity	-, WD40 repeat, Small ribosomal subunit protein RACK1-like, WD40 repeat, conserved site, WD40/YVTN repeat-like-containing domain superfamily, G-protein beta WD-40 repeat, WD40-repeat-containing domain superfamily	NCBI;cellular organisms;Eukaryota;Viridiplantae;	K14753	05162 Measles	76766	76769	74814	162.77	182.85	150.29	NA	NA	NA	NA	NA	NA
40063	PredHel=1	NA	photosystem I reaction center , photosystem I , photosynthesis	-, Photosystem I PsaF, reaction centre subunit III superfamily, Photosystem I PsaF, reaction centre subunit III	NCBI;cellular organisms;Eukaryota;Viridiplantae;Streptophyta;Streptophytina;	K02694	01100 Metabolic pathways(, 00195 Photosynthesis	NA	NA	NA	49809	50407	51234	NA	NA	NA	0.066933941	0.073548537	0.070035966
40075	NA	NA	translation , 5S rRNA binding , ribosome , structural constituent of ribosome	-, Large ribosomal subunit protein uL18 eukaryotic/archaeal	NCBI;cellular organisms;Eukaryota;Viridiplantae;Streptophyta;Streptophytina;Embryophyta;Tracheophyta;Euphyllophyta;Spermatophyta;Magnoliopsida;Mesangiospermae;eudicotyledons;Gunneridae;Pentapetalae;	K02932	03010 Ribosome(, 05171 Coronavirus disease - COVID-19	NA	NA	NA	2025-01-16	1986-11-01	12809	NA	NA	NA	0.021514433	0.017304852	0.017509675
40096	NA	NA	NA	-	NA		NA	NA	NA	NA	10673	12849	93929	NA	NA	NA	NA	NA	NA
40100	PredHel=1	NA	NA	NA	NA		NA	NA	NA	NA	62261	39535	25617	NA	NA	NA	NA	NA	NA
40141	NA	NA	protein binding , membrane coat , vesicle-mediated transport , intracellular protein transport , structural molecule activity	Coatomer subunit alpha, WD Associated Region, WD40-repeat-containing domain superfamily, Coatomer, WD associated region, -, WD40 repeat, Cytochrome cd1-nitrite reductase-like, haem d1 domain superfamily, WD40 repeat, conserved site, G-protein beta WD-40 repeat, WD40/YVTN repeat-like-containing domain superfamily	NCBI;cellular organisms;Eukaryota;Viridiplantae;Streptophyta;Streptophytina;Embryophyta;	K05236	NA	NA	NA	NA	47.14	32616	57211	NA	NA	NA	0.063347306	0.047589801	0.078206419
40161	NA	NA	catalytic activity	Epoxide hydrolase-like, Alpha/beta hydrolase fold-1, Alpha/Beta hydrolase fold, -	NCBI;cellular organisms;Eukaryota;Viridiplantae;Streptophyta;Klebsormidiophyceae;Klebsormidiales;Klebsormidiaceae;Klebsormidium;Klebsormidium nitens;	NA	NA	NA	NA	NA	NA	NA	NA	NA	NA	NA	NA	NA	NA
40219	NA	NA	NA	-, Phosphotyrosine protein phosphatase I superfamily, Phosphotyrosine protein phosphatase I	NCBI;cellular organisms;Eukaryota;Viridiplantae;		NA	33377	43868	34006	NA	NA	NA	NA	NA	NA	NA	NA	NA
40319	NA	NA	oxidoreductase activity, acting on the aldehyde or oxo group of donors, NAD or NADP as acceptor	Glyceraldehyde/Erythrose phosphate dehydrogenase family, Glyceraldehyde 3-phosphate dehydrogenase, catalytic domain, NAD(P)-binding domain superfamily, -, Glyceraldehyde 3-phosphate dehydrogenase, active site	NCBI;cellular organisms;Eukaryota;Viridiplantae;Streptophyta;Streptophytina;Embryophyta;Tracheophyta;Euphyllophyta;Spermatophyta;Magnoliopsida;Mesangiospermae;eudicotyledons;Gunneridae;Pentapetalae;rosids;	K05298	01100 Metabolic pathways(, 01120 Microbial metabolism in diverse environments(, 01200 Carbon metabolism, 00710 Carbon fixation in photosynthetic organisms	55628	12064	11335	NA	NA	NA	NA	NA	NA	0	0	0
40480	NA	NA	GTP binding , GTPase activity	Small GTPase, Small GTP-binding protein domain, -, P-loop containing nucleoside triphosphate hydrolase	NCBI;cellular organisms;Eukaryota;Viridiplantae;Streptophyta;Streptophytina;	K07889	04014 Ras signaling pathway, 04144 Endocytosis, 04145 Phagosome, 04962 Vasopressin-regulated water reabsorption, 05132 Salmonella infection, 05152 Tuberculosis, 05146 Amoebiasis	NA	NA	NA	17789	21744	20494	NA	NA	NA	0.023905075	0.031726534	0.028014933
40497	NA	NA	NA	Protein HHL1-like	NCBI;cellular organisms;Eukaryota;Viridiplantae;Streptophyta;Streptophytina;Embryophyta;Tracheophyta;Euphyllophyta;Spermatophyta;		NA	NA	NA	NA	22236	33605	22201	NA	NA	NA	0.029881008	0.049032844	0.030348372
40529	NA	NA	ATP binding , ATP-dependent protein folding chaperone	-, Heat shock protein 70 family, Heat shock protein 70, conserved site, ATPase, nucleotide binding domain	NCBI;cellular organisms;Eukaryota;Viridiplantae;Chlorophyta;core chlorophytes;Chlorophyceae;CS clade;Chlamydomonadales;	K03283	03040 Spliceosome, 04141 Protein processing in endoplasmic reticulum, 04010 MAPK signaling pathway, 04144 Endocytosis, 04612 Antigen processing and presentation, 04915 Estrogen signaling pathway, 04213 Longevity regulating pathway - multiple species, 05162 Measles, 05134 Legionellosis, 05145 Toxoplasmosis, 05020 Prion disease, 05417 Lipid and atherosclerosis	41165	39481	43075	NA	NA	NA	0.060221841	0.05868044	0.06256816	NA	NA	NA
40532	NA	NA	NA	Peroxiredoxin-like 2A/B/C	NCBI;cellular organisms;Eukaryota;Viridiplantae;Chlorophyta;core chlorophytes;Chlorophyceae;CS clade;Chlamydomonadales;Chlamydomonadaceae;Chlamydomonas;Chlamydomonas incerta;	NA	NA	NA	NA	NA	NA	NA	NA	NA	NA	NA	NA	NA	NA
40558	NA	NA	chorismate synthase activity , aromatic amino acid family biosynthetic process	Chorismate synthase AroC superfamily, Chorismate synthase, Chorismate synthase, conserved site	NCBI;cellular organisms;Eukaryota;Viridiplantae;Chlorophyta;core chlorophytes;Chlorophyceae;CS clade;	K01736	01100 Metabolic pathways(, 01110 Biosynthesis of secondary metabolites(, 01230 Biosynthesis of amino acids, 00380 Tryptophan metabolism	16688	18644	13603	NA	NA	NA	0.024413508	0.027710497	0.019758902	NA	NA	NA
40607	NA	NA	RNA binding , nucleic acid binding	RNA-binding domain superfamily, -, Nucleotide-binding alpha-beta plait domain superfamily, RNA recognition motif domain	NCBI;cellular organisms;Eukaryota;Viridiplantae;Chlorophyta;core chlorophytes;Chlorophyceae;CS clade;Chlamydomonadales;	K25000	NA	14463	65802	56677	NA	19767	NA	0.021158472	0.009780123	0.008232561	NA	NA	NA
40642	NA	NA	protein-disulfide reductase activity	-, Thioredoxin, Thioredoxin domain, Thioredoxin, conserved site, Thioredoxin-like superfamily	NCBI;cellular organisms;Eukaryota;Viridiplantae;Chlorophyta;	K03671	04621 NOD-like receptor signaling pathway, 05132 Salmonella infection, 05012 Parkinson disease, 05418 Fluid shear stress and atherosclerosis	12238	10967	90684	NA	NA	NA	0.017903435	0.016300205	0.013172214	NA	NA	NA
40689	NA	NA	ATP binding , ATP hydrolysis activity , proton transmembrane transport , ATP metabolic process , proton motive force-driven ATP synthesis , proton-transporting ATP synthase complex, catalytic core F(1) , proton-transporting ATP synthase activity, rotational mechanism	AAA+ ATPase domain, ATP synthase, F1 complex, beta subunit, ATPase, F1/V1/A1 complex, alpha/beta subunit, N-terminal domain superfamily, -, ATPase, F1/V1/A1 complex, alpha/beta subunit, nucleotide-binding domain, ATPase, F1/V1/A1 complex, alpha/beta subunit, N-terminal domain, ATPase, F1/V1 complex, beta/alpha subunit, C-terminal, ATPase, alpha/beta subunit, nucleotide-binding domain, active site…	NCBI;cellular organisms;Eukaryota;Viridiplantae;Chlorophyta;core chlorophytes;Chlorophyceae;CS clade;Chlamydomonadales;	K02133	01100 Metabolic pathways(, 00190 Oxidative phosphorylation, 04714 Thermogenesis, 05208 Chemical carcinogenesis - reactive oxygen species, 05010 Alzheimer disease, 05012 Parkinson disease, 05014 Amyotrophic lateral sclerosis(, 05016 Huntington disease(, 05020 Prion disease, 05022 Pathways of neurodegeneration - multiple diseases(, 05415 Diabetic cardiomyopathy	322.64	322.43	319.66	66708	95872	74.29	0.472002299	0.47922632	0.464318936	NA	NA	NA
40713	PredHel=6	NA	membrane , ATP hydrolysis activity , ATP binding , transporter activity , nucleotide binding , monoatomic cation transport , ATPase-coupled monoatomic cation transmembrane transporter activity	P-type ATPase, phosphorylation site, HAD superfamily, P-type ATPase, transmembrane domain superfamily, -, P-type ATPase, subfamily IB, P-type ATPase, A domain superfamily, P-type ATPase, cytoplasmic domain N, P-type ATPase	NCBI;cellular organisms;Eukaryota;Viridiplantae;Streptophyta;Streptophytina;Embryophyta;	NA	NA	NA	NA	NA	NA	NA	NA	NA	NA	NA	NA	NA	NA
40757	NA	NA	proteolysis , peptidase activity	-, Alpha/beta hydrolase fold-1, Alpha/Beta hydrolase fold, Peptidase S33	NCBI;cellular organisms;Eukaryota;Viridiplantae;Chlorophyta;core chlorophytes;Chlorophyceae;CS clade;Chlamydomonadales;		NA	22251	21934	45342	NA	NA	NA	0.003255183	0.003260041	0.006586107	NA	NA	NA
40772	NA	NA	EMC complex	ER membrane protein complex subunit 1	NCBI;cellular organisms;Eukaryota;Viridiplantae;Streptophyta;Streptophytina;Embryophyta;Tracheophyta;Euphyllophyta;Spermatophyta;Magnoliopsida;Mesangiospermae;eudicotyledons;Gunneridae;Pentapetalae;rosids;	K23562	NA	NA	NA	NA	97839	59302	76851	NA	NA	NA	0.013147724	0.008652718	0.010505395
40818	NA	NA	translation , ribosome , rRNA binding , structural constituent of ribosome	-, Large ribosomal subunit protein bL20, Ribosomal protein bL20, C-terminal	NCBI;cellular organisms;Eukaryota;Viridiplantae;Streptophyta;Streptophytina;Embryophyta;	K02887	03010 Ribosome(	NA	NA	NA	26683	49419	NA	NA	NA	NA	0.003585694	0.007210695	0
40882	NA	NA	ribosome , structural constituent of ribosome , translation	Large ribosomal subunit protein eL33, Large ribosomal subunit protein eL33 superfamily, Translation protein, beta-barrel domain superfamily, Large ribosomal subunit protein eL33, conserved site, -	NCBI;cellular organisms;Eukaryota;Opisthokonta;Fungi;Dikarya;Basidiomycota;Pucciniomycotina;Microbotryomycetes;	K02917	03010 Ribosome(, 05171 Coronavirus disease - COVID-19	NA	43868	45342	NA	NA	NA	NA	NA	NA	NA	NA	NA
40921	PredHel=5	NA	ATP hydrolysis activity , ATP binding , membrane , ABC-type transporter activity , transmembrane transport	P-loop containing nucleoside triphosphate hydrolase, -, Type 1 protein exporter, ABC transporter type 1, transmembrane domain, ABC transporter-like, conserved site, ABC transporter-like, ATP-binding domain, ABC transporter type 1, transmembrane domain superfamily, AAA+ ATPase domain	NCBI;cellular organisms;Eukaryota;Viridiplantae;Streptophyta;Streptophytina;Embryophyta;		NA	NA	NA	NA	27573	21744	29033	NA	NA	NA	0.037052933	0.031726534	0.039687594
41076	NA	NA	lactoylglutathione lyase activity , metal ion binding	Glyoxalase/Bleomycin resistance protein/Dihydroxybiphenyl dioxygenase, Glyoxalase I, conserved site, Vicinal oxygen chelate (VOC) domain, Glyoxalase I, Glyoxalase/fosfomycin resistance/dioxygenase domain, -	NCBI;cellular organisms;Eukaryota;Viridiplantae;Streptophyta;Streptophytina;Embryophyta;Tracheophyta;Euphyllophyta;Spermatophyta;Magnoliopsida;Mesangiospermae;eudicotyledons;Gunneridae;Pentapetalae;	K01759	01100 Metabolic pathways(, 00620 Pyruvate metabolism	NA	NA	NA	76492	82035	83682	NA	NA	NA	0.102790881	0.119696753	0.114391805
41080	NA	NA	ATP binding , ATP-dependent protein folding chaperone	Heat shock protein 70kD, C-terminal domain superfamily, -, Heat shock protein 70 family, Heat shock protein 70kD, peptide-binding domain superfamily	NCBI;cellular organisms;Eukaryota;Viridiplantae;Chlorophyta;core chlorophytes;Chlorophyceae;CS clade;	K09490	03060 Protein export, 04141 Protein processing in endoplasmic reticulum, 04612 Antigen processing and presentation, 04918 Thyroid hormone synthesis, 05012 Parkinson disease, 05014 Amyotrophic lateral sclerosis(, 05020 Prion disease, 05022 Pathways of neurodegeneration - multiple diseases(, 05417 Lipid and atherosclerosis	22251	21934	NA	NA	NA	NA	0.003255183	0.003260041	0	NA	NA	NA
41090	NA	NA	NA	Ycf54 protein, Ycf54-like superfamily	NCBI;cellular organisms;Eukaryota;Viridiplantae;Streptophyta;Streptophytina;Embryophyta;		NA	NA	NA	NA	26683	49419	51234	NA	NA	NA	0.003585694	0.007210695	0.007003597
41672	NA	NA	NA	-, P-loop containing nucleoside triphosphate hydrolase	NCBI;cellular organisms;Eukaryota;Viridiplantae;Streptophyta;Streptophytina;	K02112	01100 Metabolic pathways(, 00190 Oxidative phosphorylation, 00195 Photosynthesis	40052	36191	30606	64.04	60291	58065	NA	NA	NA	0.086057732	0.087970219	0.079373822
42309	NA	NA	peptidase activity , proteolysis	-, Signal peptide peptidase A, N-terminal, Peptidase S49, ClpP/crotonase-like domain superfamily	NCBI;cellular organisms;Eukaryota;Viridiplantae;Chlorophyta;core chlorophytes;	K04773	NA	11126	76769	12469	NA	NA	NA	0.016276648	0.011410143	0.018111721	NA	NA	NA
42578	PredHel=2	NA	membrane , photosynthesis , thylakoid	-, Photosystem I PsaA/PsaB, Photosystem I PsaA/PsaB superfamily	NCBI;cellular organisms;Eukaryota;Viridiplantae;Chlorophyta;	K02689	01100 Metabolic pathways(, 00195 Photosynthesis	NA	43868	56677	NA	NA	NA	0	0.006520082	0.008232561	NA	NA	NA
43004	NA	NA	ATP binding , nucleotide binding , tRNA aminoacylation for protein translation , aminoacyl-tRNA ligase activity , valyl-tRNA aminoacylation , valine-tRNA ligase activity , aminoacyl-tRNA editing activity	Valine-tRNA ligase, Rossmann-like alpha/beta/alpha sandwich fold, -, Valyl/Leucyl/Isoleucyl-tRNA synthetase, editing domain, Aminoacyl-tRNA synthetase, class Ia	NCBI;cellular organisms;Eukaryota;Viridiplantae;Chlorophyta;core chlorophytes;	K01873	00970 Aminoacyl-tRNA biosynthesis	44502	NA	34006	NA	NA	NA	0.006510366	0	0.004939508	NA	NA	NA
43517	NA	NA	phosphatase activity	SAC domain, -	NCBI;cellular organisms;Eukaryota;Viridiplantae;Chlorophyta;core chlorophytes;Chlorophyceae;CS clade;Chlamydomonadales;	K21797	01100 Metabolic pathways(, 00562 Inositol phosphate metabolism, 04070 Phosphatidylinositol signaling system	33377	21934	22671	NA	NA	NA	0.004882848	0.003260041	0.003293053	NA	NA	NA
43829	NA	NA	NA	-, Armadillo-type fold	NCBI;cellular organisms;Eukaryota;Viridiplantae;Streptophyta;Streptophytina;Embryophyta;Tracheophyta;Euphyllophyta;Spermatophyta;	K11886	NA	NA	NA	NA	44472	19767	25617	NA	NA	NA	0.005976202	0.002884191	0.003501798
43918	NA	NA	NA	NA	NA		NA	NA	NA	NA	71155	39535	34156	NA	NA	NA	NA	NA	NA
44324	NA	NA	protein binding	-, Ubiquitin-like domain, Ubiquitin-like domain superfamily	NCBI;cellular organisms;Eukaryota;Viridiplantae;Chlorophyta;core chlorophytes;Chlorophyceae;CS clade;		NA	66753	32901	56677	NA	NA	NA	0.00976555	0.004890061	0.008232561	NA	NA	NA
44334	NA	NA	translation , structural constituent of ribosome , ribosome	Large ribosomal subunit protein eL20 domain, Large ribosomal subunit protein eL20, -, Large ribosomal subunit protein eL20, eukaryotes	NCBI;cellular organisms;Eukaryota;Viridiplantae;	K02882	03010 Ribosome(, 05171 Coronavirus disease - COVID-19	77879	76769	NA	NA	NA	NA	NA	NA	NA	NA	NA	NA
44339	NA	NA	translation , ribosome , structural constituent of ribosome , small ribosomal subunit	Small ribosomal subunit protein uS19, Small ribosomal subunit protein uS19, superfamily, Small ribosomal subunit protein uS19, eukaryotic/archaeal, -	NCBI;cellular organisms;Eukaryota;Opisthokonta;Fungi;	K02958	03010 Ribosome(, 05171 Coronavirus disease - COVID-19	44502	14257	10202	NA	NA	NA	NA	NA	NA	NA	NA	NA
44389	PredHel=1	NA	peptidyl-prolyl cis-trans isomerase activity , protein peptidyl-prolyl isomerization , chaperone-mediated protein folding	FKBP-type peptidyl-prolyl cis-trans isomerase domain, -, Peptidyl-prolyl cis-trans isomerase domain superfamily, Peptidyl-prolyl cis-trans isomerase FKBP2/11	NCBI;cellular organisms;Eukaryota;Viridiplantae;Streptophyta;Streptophytina;Embryophyta;	K09569	NA	NA	NA	NA	54256	44477	51234	NA	NA	NA	0.072909873	0.064896111	0.070035966
44397	NA	NA	retrograde vesicle-mediated transport, Golgi to endoplasmic reticulum , COPI vesicle coat	Coatomer subunit zeta, -, AP complex, mu/sigma subunit, Longin-like domain superfamily	NCBI;cellular organisms;Eukaryota;Viridiplantae;Chlorophyta;core chlorophytes;Chlorophyceae;CS clade;Chlamydomonadales;		NA	44502	65802	45342	NA	NA	NA	0.006510366	0.009780123	0.006586107	NA	NA	NA
44398	NA	NA	NA	RNA helicase aquarius, beta-barrel	NCBI;cellular organisms;Eukaryota;Viridiplantae;Streptophyta;Streptophytina;Embryophyta;	NA	NA	NA	NA	NA	NA	NA	NA	NA	NA	NA	NA	NA	NA
44422	PredHel=1	NA	membrane , SNAP receptor activity , intracellular protein transport , vesicle-mediated transport	Syntaxin, N-terminal domain, -, Syntaxin, SNARE, Target SNARE coiled-coil homology domain, Syntaxin/epimorphin, conserved site	NCBI;cellular organisms;Eukaryota;Viridiplantae;Streptophyta;Streptophytina;Embryophyta;	K08486	04130 SNARE interactions in vesicular transport, 04721 Synaptic vesicle cycle	NA	NA	NA	56924	39535	49526	NA	NA	NA	0.076495164	0.05768527	0.067701161
44423	NA	NA	membrane , photosynthesis, light harvesting	Chlorophyll A-B binding protein, Chlorophyll A-B binding protein, plant and chromista, -	NCBI;cellular organisms;Eukaryota;Viridiplantae;Chlorophyta;core chlorophytes;Trebouxiophyceae;Chlorellales;Chlorellaceae;Chlorella clade;Chlorella;unclassified Chlorella (in: Chlorellales);Chlorella desiccata (nom. nud.);		NA	34489	28514	28339	NA	69186	NA	0.050455267	0.042380235	0.041163531	NA	NA	NA
44456	NA	NA	primary metabolic process	Ribosome hibernation promoting factor/RaiA, Sigma 54 modulation/S30EA ribosomal protein, C-terminal domain superfamily, -, Sigma 54 modulation/S30EA ribosomal protein, C-terminal, Ribosome hibernation promotion factor-like	NCBI;cellular organisms;Eukaryota;Viridiplantae;Chlorophyta;core chlorophytes;Chlorophyceae;CS clade;Chlamydomonadales;		NA	13351	14257	15.87	NA	NA	NA	0.019531685	0.021190118	0.02305181	NA	NA	NA
44478	NA	NA	vesicle-mediated transport , membrane coat , intracellular protein transport , structural molecule activity , COPI vesicle coat , cytoplasm	Coatomer beta subunit (COPB1), Armadillo-like helical, Coatomer beta subunit, C-terminal, Armadillo-type fold, -, Clathrin/coatomer adaptor, adaptin-like, N-terminal, Coatomer beta subunit, appendage platform domain	NCBI;cellular organisms;Eukaryota;Viridiplantae;Streptophyta;Streptophytina;Embryophyta;	K17301	NA	NA	NA	NA	56924	38547	72582	NA	NA	NA	0.076495164	0.056243686	0.099218302
44500	NA	NA	ATP-dependent peptidase activity , proteolysis , serine-type endopeptidase activity	-, Clp protease proteolytic subunit /Translocation-enhancing protein TepA, ClpP/crotonase-like domain superfamily, ATP-dependent Clp protease proteolytic subunit	NCBI;cellular organisms;Eukaryota;Viridiplantae;Chlorophyta;core chlorophytes;Chlorophyceae;CS clade;		NA	66753	54835	45342	NA	NA	NA	0.00976555	0.008150102	0.006586107	NA	NA	NA
44504	NA	NA	cysteine-type deubiquitinase activity , ubiquitin-dependent protein catabolic process , protein deubiquitination	-, Ubiquitinyl hydrolase, UCH37 type, Peptidase C12, ubiquitin carboxyl-terminal hydrolase, Peptidase C12, C-terminal domain, Peptidase C12, ubiquitin carboxyl-terminal hydrolase superfamily, Papain-like cysteine peptidase superfamily	NCBI;cellular organisms;Eukaryota;Viridiplantae;Streptophyta;Streptophytina;Embryophyta;	K05610	03082 ATP-dependent chromatin remodeling	NA	NA	NA	26683	39535	34156	NA	NA	NA	0.003585694	0.005768527	0.004669064
44529	NA	NA	superoxide dismutase activity , superoxide metabolic process , metal ion binding	Manganese/iron superoxide dismutase, N-terminal domain superfamily, Manganese/iron superoxide dismutase, C-terminal domain superfamily, Manganese/iron superoxide dismutase, C-terminal, -, Manganese/iron superoxide dismutase, N-terminal, Manganese/iron superoxide dismutase, binding site, Manganese/iron superoxide dismutase	NCBI;cellular organisms;Eukaryota;Viridiplantae;Chlorophyta;core chlorophytes;Chlorophyceae;CS clade;	K04564	04013 MAPK signaling pathway - fly, 04068 FoxO signaling pathway, 04146 Peroxisome, 04211 Longevity regulating pathway, 04212 Longevity regulating pathway - worm, 04213 Longevity regulating pathway - multiple species, 05208 Chemical carcinogenesis - reactive oxygen species, 05016 Huntington disease(, 05417 Lipid and atherosclerosis	44502	65802	56677	NA	NA	NA	0.006510366	0.009780123	0.008232561	NA	NA	NA
44566	NA	NA	NA	-	NCBI;Not assigned;		NA	NA	NA	NA	35578	39535	NA	NA	NA	NA	NA	NA	NA
44614	NA	NA	structural constituent of ribosome , ribosome , translation	-, Small ribosomal subunit protein eS8, Ribosomal protein eS8/ribosomal biogenesis NSA2	NCBI;cellular organisms;Eukaryota;Viridiplantae;	K02995	03010 Ribosome(, 05171 Coronavirus disease - COVID-19	20026	19741	15.87	NA	NA	NA	NA	NA	NA	NA	NA	NA
44628	PredHel=3	NA	NA	SPX domain, VTC domain superfamily, -, VTC domain, Domain of unknown function DUF202	NCBI;cellular organisms;Eukaryota;Viridiplantae;Chlorophyta;core chlorophytes;Chlorophyceae;CS clade;Chlamydomonadales;		NA	44502	35094	34006	NA	NA	NA	0.065103664	0.052160061	0.049395075	NA	NA	NA
44633	NA	NA	metalloendopeptidase activity , proteolysis , metallopeptidase activity , peptidase activity	Metallopeptidase, catalytic domain superfamily, Neurolysin/Thimet oligopeptidase, domain 2, -, Peptidase M3A/M3B catalytic domain, Peptidyl-dipeptidase DCP, Peptidase M3A/M3B	NCBI;cellular organisms;Eukaryota;Viridiplantae;Chlorophyta;core chlorophytes;	NA	NA	NA	NA	NA	NA	NA	NA	NA	NA	NA	NA	NA	NA
44659	NA	NA	glucose metabolic process , NAD binding , NADP binding , oxidoreductase activity, acting on the aldehyde or oxo group of donors, NAD or NADP as acceptor	-, Glyceraldehyde/Erythrose phosphate dehydrogenase family, NAD(P)-binding domain superfamily, Glyceraldehyde-3-phosphate dehydrogenase, type I, Glyceraldehyde 3-phosphate dehydrogenase, catalytic domain, Glyceraldehyde 3-phosphate dehydrogenase, active s	NCBI;cellular organisms;Eukaryota;Opisthokonta;Fungi;Dikarya;Ascomycota;saccharomyceta;Pezizomycotina;leotiomyceta;sordariomyceta;Leotiomycetes;Helotiales;	K00134	01100 Metabolic pathways(, 01110 Biosynthesis of secondary metabolites(, 01120 Microbial metabolism in diverse environments(, 01200 Carbon metabolism, 01230 Biosynthesis of amino acids, 00010 Glycolysis / Gluconeogenesis, 00710 Carbon fixation in photosynthetic organisms, 04066 HIF-1 signaling pathway, 05130 Pathogenic Escherichia coli infection, 05132 Salmonella infection, 05010 Alzheimer diseas…	NA	NA	NA	NA	88954	25617	NA	NA	NA	NA	NA	NA
44663	NA	NA	oxidoreductase activity , cellular response to oxidative stress , thioredoxin peroxidase activity	Peroxiredoxin-5-like, -, Redoxin, Thioredoxin-like superfamily, Thioredoxin domain	NCBI;cellular organisms;Eukaryota;	K11187	04146 Peroxisome	93455	93219	85016	88944	13837	13662	NA	NA	NA	NA	NA	NA
44664	NA	NA	proteolysis , cysteine-type peptidase activity	Cysteine peptidase, asparagine active site, Cathepsin propeptide inhibitor domain (I29), Peptidase C1A, papain C-terminal, -, Cysteine peptidase, histidine active site, Peptidase C1A, Papain-like cysteine peptidase superfamily, Granulin superfamily, Granulin, Cysteine peptidase, cysteine active site, Papain-like cysteine endopeptidase	NCBI;cellular organisms;Eukaryota;Viridiplantae;Chlorophyta;core chlorophytes;Chlorophyceae;CS clade;Chlamydomonadales;	K25900	NA	15576	98703	68013	NA	NA	NA	0.022786721	0.014670184	0.00987916	NA	NA	NA
44693	NA	NA	gluconeogenesis , glycerol metabolic process , fructose 1,6-bisphosphate 1-phosphatase activity	-, Fructose-1,6-bisphosphatase class 2/Sedoheputulose-1,7-bisphosphatase	NCBI;cellular organisms;Eukaryota;Viridiplantae;Chlorophyta;core chlorophytes;Chlorophyceae;CS clade;	NA	NA	NA	NA	NA	NA	NA	NA	NA	NA	NA	NA	NA	NA
44715	NA	NA	GTP binding , GTPase activity	-, Small GTPase superfamily, ARF/SAR type, P-loop containing nucleoside triphosphate hydrolase, Small GTP-binding protein domain	NCBI;cellular organisms;Eukaryota;Viridiplantae;Chlorophyta;core chlorophytes;Chlorophyceae;CS clade;	K07951	NA	22251	21934	34006	NA	NA	NA	0.003255183	0.003260041	0.004939508	NA	NA	NA
44728	NA	NA	NA	Universal stress protein A family, Rossmann-like alpha/beta/alpha sandwich fold, -, UspA	NCBI;cellular organisms;Eukaryota;Viridiplantae;Chlorophyta;core chlorophytes;Chlorophyceae;CS clade;Chlamydomonadales;		NA	89005	87736	15.87	NA	NA	NA	0.013020879	0.013040164	0.02305181	NA	NA	NA
44758	NA	NA	NA	NA	NCBI;cellular organisms;Eukaryota;Viridiplantae;Chlorophyta;core chlorophytes;Chlorophyceae;CS clade;Chlamydomonadales;		NA	142.41	142.57	138.29	16899	44477	21348	0.208336993	0.211901177	0.200871756	NA	NA	NA
44764	NA	NA	RNA binding	-, RNA binding protein HABP4/SERBP1-like	NCBI;cellular organisms;Eukaryota;Viridiplantae;Streptophyta;Streptophytina;Embryophyta;	K13199	NA	NA	NA	NA	23125	22733	26471	NA	NA	NA	0.031075657	0.033169578	0.036185386
44849	NA	NA	NADH dehydrogenase (ubiquinone) activity , oxidoreductase activity, acting on NAD(P)H	NADH dehydrogenase, subunit C, -, NADH:ubiquinone oxidoreductase, 30kDa subunit superfamily, NADH:ubiquinone oxidoreductase, 30kDa subunit, NADH:ubiquinone oxidoreductase, 30kDa subunit, conserved site	NCBI;cellular organisms;Eukaryota;Viridiplantae;Streptophyta;Streptophytina;Embryophyta;Bryophyta;Bryophytina;Bryopsida;	K03936	01100 Metabolic pathways(, 00190 Oxidative phosphorylation, 04723 Retrograde endocannabinoid signaling, 04714 Thermogenesis, 05208 Chemical carcinogenesis - reactive oxygen species, 05010 Alzheimer disease, 05012 Parkinson disease, 05014 Amyotrophic lateral sclerosis(, 05016 Huntington disease(, 05020 Prion disease, 05022 Pathways of neurodegeneration - multiple diseases(, 05415 Diabetic cardiomy…	NA	NA	NA	32909	37558	33302	NA	NA	NA	0.044223515	0.054800642	0.045523241
44897	NA	NA	NA	-	NCBI;cellular organisms;Eukaryota;Viridiplantae;Chlorophyta;core chlorophytes;Chlorophyceae;CS clade;Chlamydomonadales;		NA	NA	43868	79348	NA	NA	NA	0	0.006520082	0.011525614	NA	NA	NA
44934	NA	NA	NA	Plastid-lipid-associated protein, Plastid lipid-associated protein/fibrillin conserved domain	NCBI;cellular organisms;Eukaryota;Viridiplantae;Chlorophyta;core chlorophytes;Chlorophyceae;CS clade;		NA	16688	16.45	23805	NA	NA	NA	0.024413508	0.024449564	0.034577715	NA	NA	NA
44948	PredHel=1	NA	heme binding	Cytochrome b5-like heme/steroid binding domain superfamily, Cytochrome b5-like heme/steroid binding domain, Cytochrome b5, heme-binding site, -	NCBI;cellular organisms;Eukaryota;Viridiplantae;Streptophyta;Streptophytina;Embryophyta;	K23490	NA	NA	NA	NA	14231	12849	11955	NA	NA	NA	0.019123791	0.018747895	0.016342272
44996	NA	NA	cytoplasm , L-methionine salvage from methylthioadenosine , metal ion binding , acireductone synthase activity , magnesium ion binding	Class II aldolase/adducin N-terminal, Enolase-phosphatase E1, -, HAD superfamily, Methylthioribulose-1-phosphate dehydratase, eukaryotes, HAD-like superfamily, Methylthioribulose-1-phosphate dehydratase, Probable bifunctional methylthioribulose-1-phosphate dehydratase/enolase-phosphatase E1, Class II aldolase/adducin N-terminal domain superfamily	NCBI;cellular organisms;Eukaryota;Viridiplantae;Streptophyta;Streptophytina;Embryophyta;Tracheophyta;	NA	NA	NA	NA	NA	NA	NA	NA	NA	NA	NA	NA	NA	NA
44997	NA	NA	membrane , photosynthesis, light harvesting	Chlorophyll A-B binding protein, Chlorophyll A-B binding protein, plant and chromista, -	NCBI;cellular organisms;Eukaryota;Viridiplantae;Streptophyta;Streptophytina;	K08912	01100 Metabolic pathways(, 00196 Photosynthesis - antenna proteins	NA	NA	NA	NA	49419	17078	NA	NA	NA	0	0.007210695	0.002334532
45055	PredHel=1	NA	protein disulfide isomerase activity	-, Thioredoxin-like superfamily, Thioredoxin, conserved site, Thioredoxin domain, Protein disulphide isomerase, Protein disulfide-isomerase, thioredoxin-like domain	NCBI;cellular organisms;Eukaryota;Viridiplantae;Chlorophyta;core chlorophytes;Chlorophyceae;CS clade;Chlamydomonadales;	K09580	04141 Protein processing in endoplasmic reticulum	50065	48255	41941	17789	39535	NA	0.073241988	0.071721199	0.06092098	NA	NA	NA
45070	NA	NA	intracellular protein transport , protein binding	-, Tetratricopeptide-like helical domain superfamily, NSF attachment protein	NCBI;cellular organisms;Eukaryota;Viridiplantae;Streptophyta;Streptophytina;Embryophyta;Tracheophyta;Euphyllophyta;Spermatophyta;Magnoliopsida;Mesangiospermae;	K15296	04138 Autophagy - yeast, 04721 Synaptic vesicle cycle	NA	NA	NA	48919	43488	53796	NA	NA	NA	0.065737948	0.063453068	0.073538175
45129	NA	NA	NA	-, Chlorophyll A-B binding protein	NCBI;cellular organisms;Eukaryota;Viridiplantae;Streptophyta;Streptophytina;Embryophyta;	K03542	01100 Metabolic pathways(, 00195 Photosynthesis	13351	87736	14736	146.76	159.13	148.58	NA	NA	NA	0.197217875	0.232185584	0.203106216
45171	NA	NA	catalytic activity , branched-chain-amino-acid transaminase activity , branched-chain amino acid metabolic process	-, Branched-chain aminotransferase, Branched-chain amino acid aminotransferase II, Aminotransferase, class IV, conserved site, Branched-chain-amino-acid aminotransferase-like, C-terminal, Aminotransferase class IV, Branched-chain-amino-acid aminotransfera	NCBI;cellular organisms;Eukaryota;Viridiplantae;Streptophyta;Streptophytina;Embryophyta;	K00826	01100 Metabolic pathways(, 01110 Biosynthesis of secondary metabolites(, 01210 2-Oxocarboxylic acid metabolism, 01230 Biosynthesis of amino acids, 01240 Biosynthesis of cofactors, 00270 Cysteine and methionine metabolism, 00270 Cysteine and methionine metabolism, 00270 Cysteine and methionine metabolism, 00770 Pantothenate and CoA biosynthesis, 00966 Glucosinolate biosynthesis	NA	NA	NA	20457	19767	16224	NA	NA	NA	0.027490366	0.028841906	0.022177919
45192	NA	NA	NA	Dimeric alpha-beta barrel, Antibiotic biosynthesis monooxygenase domain, -	NCBI;cellular organisms;Eukaryota;Viridiplantae;Chlorophyta;core chlorophytes;Chlorophyceae;CS clade;Chlamydomonadales;Chlamydomonadaceae;Chlamydomonas;		NA	44502	43868	45342	NA	NA	NA	0.006510366	0.006520082	0.006586107	NA	NA	NA
45237	NA	NA	ribosome , translation , structural constituent of ribosome	Large ribosomal subunit protein uL3, bacterial/organelle-type, -, Translation protein, beta-barrel domain superfamily, Large ribosomal subunit protein uL3	NCBI;cellular organisms;Eukaryota;Viridiplantae;Streptophyta;Streptophytina;Embryophyta;	K02906	03010 Ribosome(	NA	NA	NA	33799	31628	26471	NA	NA	NA	0.045419508	0.046148216	0.036185386
45245	PredHel=1	NA	membrane , vesicle-mediated transport	-, Longin domain, v-SNARE, coiled-coil homology domain, Longin-like domain superfamily, Synaptobrevin-like	NCBI;cellular organisms;Eukaryota;Viridiplantae;Chlorophyta;core chlorophytes;Chlorophyceae;CS clade;Chlamydomonadales;	NA	NA	NA	NA	NA	NA	NA	NA	NA	NA	NA	NA	NA	NA
45250	NA	NA	transsulfuration , pyridoxal phosphate binding , methionine biosynthetic process , cystathionine gamma-synthase activity	Cys/Met metabolism, pyridoxal phosphate-dependent enzyme, Pyridoxal phosphate-dependent transferase, major domain, -, Cystathionine gamma-synthase 1/2, Pyridoxal phosphate-dependent transferase, Pyridoxal phosphate-dependent transferase, small domain	NCBI;cellular organisms;Eukaryota;Viridiplantae;Chlorophyta;core chlorophytes;	K01739	01100 Metabolic pathways(, 01110 Biosynthesis of secondary metabolites(, 01230 Biosynthesis of amino acids, 00920 Sulfur metabolism, 00270 Cysteine and methionine metabolism, 00450 Selenocompound metabolism	89005	32901	79348	NA	NA	NA	0.013020879	0.004890061	0.011525614	NA	NA	NA
45266	NA	NA	NA	Protein of unknown function DUF842, eukaryotic	NCBI;cellular organisms;Eukaryota;		NA	NA	NA	NA	71155	49419	42695	NA	NA	NA	NA	NA	NA
45267	NA	SET	NA	-, Rubisco LSMT, substrate-binding domain superfamily, SET domain superfamily, Rubisco LSMT, substrate-binding domain	NCBI;cellular organisms;Eukaryota;Viridiplantae;Chlorophyta;core chlorophytes;Chlorophyceae;CS clade;	K00592	NA	33377	32901	45342	NA	NA	NA	0.004882848	0.004890061	0.006586107	NA	NA	NA
45280	NA	NA	NA	-, Chromo/chromo shadow domain, Chromo-like domain superfamily	NCBI;cellular organisms;		NA	NA	43868	34006	NA	NA	NA	NA	NA	NA	NA	NA	NA
45340	NA	NA	GTP binding	GTP binding domain, -, P-loop containing nucleoside triphosphate hydrolase	NCBI;cellular organisms;Eukaryota;Viridiplantae;Chlorophyta;core chlorophytes;Chlorophyceae;CS clade;		NA	22251	21934	34006	NA	NA	NA	0.003255183	0.003260041	0.004939508	NA	NA	NA
45366	NA	NA	mRNA processing , RNA binding	-, LSM domain superfamily, Sm domain, eukaryotic/archaea-type, U6 snRNA-associated Sm-like protein LSm2, Sm domain	NCBI;cellular organisms;Eukaryota;Viridiplantae;Streptophyta;Streptophytina;Embryophyta;	K12621	03040 Spliceosome, 03018 RNA degradation	NA	NA	NA	44472	49419	25617	NA	NA	NA	0.005976202	0.007210695	0.003501798
45395	NA	NA	NA	Mitochondrial substrate/solute carrier, Mitochondrial carrier domain superfamily, -	NCBI;cellular organisms;Eukaryota;Viridiplantae;Chlorophyta;core chlorophytes;	K15109	04714 Thermogenesis	76766	66899	69147	NA	39535	NA	0.112303894	0.099431696	0.100438783	NA	NA	NA
45396	NA	NA	hydrolase activity	-, Peptidase M20, dimerisation domain, Peptidase M20, Bacterial exopeptidase dimerisation domain	NCBI;cellular organisms;Eukaryota;Viridiplantae;Streptophyta;Streptophytina;Embryophyta;Tracheophyta;Euphyllophyta;Spermatophyta;Magnoliopsida;Mesangiospermae;	K01438	01100 Metabolic pathways(, 01110 Biosynthesis of secondary metabolites(, 01210 2-Oxocarboxylic acid metabolism, 01230 Biosynthesis of amino acids, 00220 Arginine biosynthesis	NA	NA	NA	17789	39535	NA	NA	NA	NA	0.002390507	0.005768527	0
45405	NA	NA	pyridoxal phosphate binding , biosynthetic process , transaminase activity	Pyridoxal phosphate-dependent transferase, LL-diaminopimelate aminotransferase/aminotransferase ALD1, -, Pyridoxal phosphate-dependent transferase, small domain, Pyridoxal phosphate-dependent transferase, major domain, Aminotransferase, class I/classII	NCBI;cellular organisms;Eukaryota;Viridiplantae;Streptophyta;Streptophytina;Embryophyta;	K10206	01100 Metabolic pathways(, 01110 Biosynthesis of secondary metabolites(, 01230 Biosynthesis of amino acids, 00300 Lysine biosynthesis	NA	NA	NA	73824	78082	69166	NA	NA	NA	0.09920559	0.113928956	0.094548691
45432	NA	NA	thylakoid membrane , electron transfer activity , photosynthesis , photosystem I , 4 iron, 4 sulfur cluster binding , photosynthetic electron transport in photosystem I	4Fe-4S ferredoxin-type, iron-sulphur binding domain, Photosystem I protein PsaC, -, 4Fe-4S ferredoxin, iron-sulphur binding, conserved site	NCBI;cellular organisms;Eukaryota;Viridiplantae;	K02691	01100 Metabolic pathways(, 00195 Photosynthesis	14463	18644	18137	32909	30.64	30.74	NA	NA	NA	NA	NA	NA
45463	NA	NA	structural constituent of ribosome , cytosolic large ribosomal subunit , maturation of LSU-rRNA from tricistronic rRNA transcript (SSU-rRNA, 5.8S rRNA, LSU-rRNA)	Large ribosomal subunit protein uL30, conserved site, -, Large ribosomal subunit protein uL30, ferredoxin-like fold domain superfamily, Large ribosomal subunit protein uL30, Large ribosomal subunit protein uL30, eukaryotic, Large ribosomal subunit protein uL30-like, ferredoxin-like fold domain, Large ribosomal subunit protein uL30, eukaryotic/archaeal, Large ribosomal subunit protein uL30, N-term…	NCBI;cellular organisms;Eukaryota;Viridiplantae;Streptophyta;Streptophytina;Embryophyta;	K02937	03010 Ribosome(, 05171 Coronavirus disease - COVID-19	66753	76769	45342	86276	107.73	103.32	NA	NA	NA	0.115938739	0.157188166	0.141236601
45473	NA	CSD	zinc ion binding , nucleic acid binding	Cold-shock protein, DNA-binding, Zinc finger, CCHC-type, -, Zinc finger, CCHC-type superfamily, Nucleic acid-binding, OB-fold, Cold-shock (CSD) domain, Cold shock domain	NCBI;cellular organisms;Eukaryota;Viridiplantae;Streptophyta;Streptophytina;Embryophyta;		NA	NA	NA	NA	34688	40523	35.01	NA	NA	NA	0.046614157	0.059126855	0.047858047
45566	NA	NA	carbohydrate phosphorylation , galactokinase activity , ATP binding , galactose metabolic process , cytoplasm , phosphotransferase activity, alcohol group as acceptor , kinase activity	Galactokinase, conserved site, Small ribosomal subunit protein uS5 domain 2-type fold, subgroup, GHMP kinase, C-terminal domain, -, GHMP kinase N-terminal domain, GHMP kinase, ATP-binding, conserved site, Ribosomal protein uS5 domain 2-type superfamily, GHMP kinase, C-terminal domain superfamily, Galactokinase, N-terminal domain, Mevalonate/galactokinase, Galactokinase	NCBI;cellular organisms;Eukaryota;Viridiplantae;Streptophyta;Streptophytina;Embryophyta;Tracheophyta;Euphyllophyta;	K18674	01100 Metabolic pathways(, 01250 Biosynthesis of nucleotide sugars, 00520 Amino sugar and nucleotide sugar metabolism	NA	NA	NA	8005	29651	59773	NA	NA	NA	0.010757216	0.004326359	0.008170863
45572	NA	NA	pyridoxal phosphate binding	PLP-binding barrel, Pyridoxal phosphate homeostasis protein, -, Alanine racemase, N-terminal	NCBI;cellular organisms;Eukaryota;Viridiplantae;Streptophyta;Streptophytina;Embryophyta;	K06997	NA	NA	NA	NA	10673	88954	11101	NA	NA	NA	0.014342507	0.012979222	0.015174869
45576	PredHel=1	NA	glycerol-3-phosphate dehydrogenase (quinone) activity , glycerol-3-phosphate dehydrogenase complex , glycerol-3-phosphate metabolic process	FAD/NAD(P)-binding domain superfamily, FAD-dependent glycerol-3-phosphate dehydrogenase, -, Alpha-glycerophosphate oxidase, C-terminal, Alpha-glycerophosphate oxidase, C-terminal domain superfamily, FAD dependent oxidoreductase	NCBI;cellular organisms;Eukaryota;Viridiplantae;Chlorophyta;core chlorophytes;	NA	NA	NA	NA	NA	NA	NA	NA	NA	NA	NA	NA	NA	NA
45615	NA	NA	protein binding	Pentatricopeptide repeat, Tetratricopeptide-like helical domain superfamily, -	NCBI;cellular organisms;Eukaryota;Viridiplantae;Streptophyta;Streptophytina;Embryophyta;Bryophyta;		NA	NA	NA	NA	17789	NA	34156	NA	NA	NA	0.002390507	0	0.004669064
45619	NA	NA	S-adenosylmethionine-dependent methyltransferase activity , methyltransferase activity , methylation	-, S-adenosyl-L-methionine-dependent methyltransferase superfamily, SAM-dependent methyltransferase gTMT-type, Methyltransferase type 11	NCBI;cellular organisms;Eukaryota;Viridiplantae;Chlorophyta;core chlorophytes;Chlorophyceae;CS clade;	K05928	01100 Metabolic pathways(, 01110 Biosynthesis of secondary metabolites(, 01240 Biosynthesis of cofactors, 00130 Ubiquinone and other terpenoid-quinone biosynthesis	22251	32901	NA	NA	NA	NA	0.003255183	0.004890061	0	NA	NA	NA
45693	NA	NA	protein binding	-, WD40/YVTN repeat-like-containing domain superfamily, Cleavage/polyadenylation specificity factor, A subunit, N-terminal	NCBI;cellular organisms;Eukaryota;Viridiplantae;Streptophyta;Streptophytina;Embryophyta;	K12830	03040 Spliceosome	NA	NA	NA	13342	59302	68312	NA	NA	NA	0.017929142	0.008652718	0.009338129
45711	NA	NA	oxidoreductase activity , glutamate synthase activity , glutamate biosynthetic process , oxidoreductase activity, acting on the CH-NH2 group of donors , oxidoreductase activity, acting on the CH-NH2 group of donors, NAD or NADP as acceptor , iron-sulfur cluster binding	-, FAD/NAD(P)-binding domain superfamily, FAD/NAD(P)-binding domain, Dihydroprymidine dehydrogenase domain II, Glutamate synthase, alpha subunit, C-terminal, Glutamate synthase domain, Aldolase-type TIM barrel, Glutamate synthase, alpha subunit, C-termina	NCBI;cellular organisms;Eukaryota;Viridiplantae;Chlorophyta;core chlorophytes;	K00264	01100 Metabolic pathways(, 01110 Biosynthesis of secondary metabolites(, 01120 Microbial metabolism in diverse environments(, 01230 Biosynthesis of amino acids, 00910 Nitrogen metabolism, 00240 Pyrimidine metabolism	99018	101.99	119.02	97839	14826	93929	0.144857189	0.151587298	0.172881311	NA	NA	NA
45796	NA	NA	nucleotide binding , aminoacyl-tRNA ligase activity , ATP binding , tRNA aminoacylation for protein translation , proline-tRNA ligase activity , prolyl-tRNA aminoacylation , cytoplasm	Aminoacyl-tRNA synthetase, class II, Anticodon-binding domain superfamily, Prolyl-tRNA synthetase, class II, Class II Aminoacyl-tRNA synthetase/Biotinyl protein ligase (BPL) and lipoyl protein ligase (LPL), Proline-tRNA ligase, class IIa, archaeal-type, -, Proline-tRNA ligase, class II, C-terminal, Anticodon-binding, Aminoacyl-tRNA synthetase, class II (G/ P/ S/T)	NCBI;cellular organisms;Eukaryota;Viridiplantae;Chlorophyta;core chlorophytes;	K01881	00970 Aminoacyl-tRNA biosynthesis	NA	65802	34006	NA	NA	NA	0	0.009780123	0.004939508	NA	NA	NA
45825	NA	NA	rRNA binding , RNA binding , small ribosomal subunit , translation , structural constituent of ribosome	Small ribosomal subunit protein uS4, conserved site, RNA-binding S4 domain, -, RNA-binding S4 domain superfamily, Small ribosomal subunit protein uS4, N-terminal, Small ribosomal subunit protein uS4, eukaryotic/archaeal, Small ribosomal subunit protein uS4	NCBI;cellular organisms;Eukaryota;Opisthokonta;Fungi;Dikarya;Basidiomycota;Agaricomycotina;Agaricomycetes;	K02997	03010 Ribosome(, 05171 Coronavirus disease - COVID-19	89005	87736	68013	NA	NA	NA	NA	NA	NA	NA	NA	NA
45906	NA	NA	NA	-, Ribonuclease Z/Hydroxyacylglutathione hydrolase-like	NCBI;cellular organisms;Eukaryota;Viridiplantae;Chlorophyta;core chlorophytes;Chlorophyceae;CS clade;Chlamydomonadales;		NA	66753	87736	90684	NA	NA	NA	0.00976555	0.013040164	0.013172214	NA	NA	NA
45910	NA	NA	phosphatidylinositol phosphate biosynthetic process , inositol monophosphate 1-phosphatase activity	Inositol monophosphatase, Inositol monophosphatase, metal-binding site, Inositol monophosphatase, conserved site, -, Inositol monophosphatase-like	NCBI;cellular organisms;Eukaryota;Viridiplantae;Chlorophyta;core chlorophytes;	K01092	01100 Metabolic pathways(, 01110 Biosynthesis of secondary metabolites(, 00562 Inositol phosphate metabolism, 00521 Streptomycin biosynthesis, 04070 Phosphatidylinositol signaling system	55628	43868	45342	NA	NA	NA	0.008138031	0.006520082	0.006586107	NA	NA	NA
45984	NA	NA	SCF complex assembly	-, Armadillo-like helical, Armadillo-type fold, Cullin-associated NEDD8-dissociated protein 1/2	NCBI;cellular organisms;Eukaryota;Viridiplantae;Streptophyta;Streptophytina;Embryophyta;	K17263	NA	NA	NA	NA	10673	7907	16224	NA	NA	NA	0.014342507	0.011537054	0.022177919
46077	NA	NA	sphingolipid metabolic process , lysosome	Saposin B type, region 2, Saposin-like, Saposin, -, Saposin B type domain	NCBI;cellular organisms;Eukaryota;Viridiplantae;Chlorophyta;core chlorophytes;Chlorophyceae;CS clade;Chlamydomonadales;Chlamydomonadaceae;Chlamydomonas;	K12382	00600 Sphingolipid metabolism, 04142 Lysosome	55628	65802	68013	NA	NA	NA	0.008138031	0.009780123	0.00987916	NA	NA	NA
46188	NA	NA	catalase activity , peroxidase activity , response to oxidative stress , heme binding	Haem peroxidase superfamily, -, Haem peroxidase, Catalase-peroxidase haem	NCBI;cellular organisms;Eukaryota;	NA	NA	NA	NA	NA	NA	NA	NA	NA	NA	NA	NA	NA	NA
46233	NA	NA	translation elongation factor activity , positive regulation of translational elongation , ribosome binding , RNA binding , positive regulation of translational termination	Translation elongation factor IF5A-like, Translation protein SH3-like domain superfamily, Nucleic acid-binding, OB-fold, -, Translation elongation factor, IF5A C-terminal, Large ribosomal subunit protein uL2, domain 2, Translation initiation factor 5A-like, N-terminal, Translation elongation factor, IF5A, hypusine site	NCBI;cellular organisms;Eukaryota;Opisthokonta;Fungi;Dikarya;Basidiomycota;	K03263	NA	44502	43868	45342	NA	NA	NA	NA	NA	NA	NA	NA	NA
46390	NA	NA	NA	-, Ferritin-like superfamily	NCBI;cellular organisms;Eukaryota;	NA	NA	NA	NA	NA	NA	NA	NA	NA	NA	NA	NA	NA	NA
46393	NA	NA	NA	-, FAD/NAD(P)-binding domain superfamily, Thiazole biosynthetic enzyme Thi4 family	NCBI;cellular organisms;Eukaryota;Viridiplantae;Chlorophyta;core chlorophytes;Chlorophyceae;CS clade;	K03146	01100 Metabolic pathways(, 01240 Biosynthesis of cofactors, 00730 Thiamine metabolism	10013	65802	45342	NA	NA	NA	0.014648398	0.009780123	0.006586107	NA	NA	NA
46417	NA	NA	NA	Glutaredoxin subgroup, -, Glutaredoxin, Thioredoxin-like superfamily, Glutaredoxin active site	NCBI;cellular organisms;Eukaryota;Viridiplantae;Chlorophyta;core chlorophytes;	K03676	NA	44502	54835	45342	NA	NA	NA	0.006510366	0.008150102	0.006586107	NA	NA	NA
46433	NA	NA	NA	-	NCBI;cellular organisms;Eukaryota;Viridiplantae;Streptophyta;Streptophytina;Embryophyta;Tracheophyta;Euphyllophyta;Spermatophyta;Magnoliopsida;Mesangiospermae;		NA	NA	NA	NA	8005	59302	59773	NA	NA	NA	0.010757216	0.008652718	0.008170863
46489	NA	NA	NA	26S proteasome regulatory subunit Rpn7, N-terminal, Winged helix DNA-binding domain superfamily, Proteasome component (PCI) domain, -, 26S proteasome regulatory subunit Rpn7/COP9 signalosome complex subunit 1	NCBI;cellular organisms;Eukaryota;Viridiplantae;Chlorophyta;core chlorophytes;Chlorophyceae;CS clade;	K03037	03050 Proteasome, 05169 Epstein-Barr virus infection, 05010 Alzheimer disease, 05012 Parkinson disease, 05014 Amyotrophic lateral sclerosis(, 05016 Huntington disease(, 05017 Spinocerebellar ataxia, 05020 Prion disease, 05022 Pathways of neurodegeneration - multiple diseases(	66753	NA	68013	NA	NA	NA	0.00976555	0	0.00987916	NA	NA	NA
46522	NA	NA	DNA binding , zinc ion binding	-, DNA-binding domain superfamily, Zinc finger, CW-type, Methyl-CpG DNA binding	NCBI;cellular organisms;Eukaryota;Viridiplantae;Streptophyta;Streptophytina;Embryophyta;Tracheophyta;Euphyllophyta;Spermatophyta;Magnoliopsida;Mesangiospermae;		NA	NA	NA	NA	26683	29651	42695	NA	NA	NA	0.003585694	0.004326359	0.005836331
46569	NA	NA	NA	-, Actin, conserved site, Actin family, Actin/actin-like conserved site, ATPase, nucleotide binding domain	NCBI;cellular organisms;Eukaryota;	NA	NA	NA	NA	NA	NA	NA	NA	NA	NA	NA	NA	NA	NA
46573	NA	NA	oxidoreductase activity, acting on the CH-OH group of donors, NAD or NADP as acceptor , metal ion binding , NAD binding , oxidoreductase activity , histidinol dehydrogenase activity , histidine biosynthetic process	-, Histidinol dehydrogenase, Histidinol dehydrogenase, monofunctional, Histidinol dehydrogenase, conserved site, Aldehyde/histidinol dehydrogenase	NCBI;cellular organisms;Eukaryota;Viridiplantae;Streptophyta;Streptophytina;Embryophyta;	K00013	01100 Metabolic pathways(, 01110 Biosynthesis of secondary metabolites(, 01230 Biosynthesis of amino acids, 00340 Histidine metabolism	NA	NA	NA	30241	38547	33302	NA	NA	NA	0.040638224	0.056243686	0.045523241
46578	NA	NA	NA	Small ribosomal subunit protein eS25, -	NCBI;cellular organisms;Eukaryota;Opisthokonta;Fungi;Dikarya;Basidiomycota;	K02975	03010 Ribosome(, 05171 Coronavirus disease - COVID-19	55628	76769	56677	NA	NA	NA	NA	NA	NA	NA	NA	NA
46605	NA	NA	protein binding , eukaryotic translation initiation factor 3 complex , cytoplasm , translation initiation factor activity	G-protein beta WD-40 repeat, -, WD40 repeat, WD40/YVTN repeat-like-containing domain superfamily, WD40-repeat-containing domain superfamily, Eukaryotic translation initiation factor 3 subunit I, WD40 repeat, conserved site	NCBI;cellular organisms;Eukaryota;Viridiplantae;Streptophyta;Streptophytina;Embryophyta;	K03246	NA	NA	NA	NA	47.14	41512	50.38	NA	NA	NA	0.063347306	0.060569899	0.068868564
46647	NA	NA	superoxide dismutase activity , superoxide metabolic process , metal ion binding	Manganese/iron superoxide dismutase, Manganese/iron superoxide dismutase, C-terminal, -, Manganese/iron superoxide dismutase, C-terminal domain superfamily, Manganese/iron superoxide dismutase, binding site, Manganese/iron superoxide dismutase, N-terminal, Manganese/iron superoxide dismutase, N-terminal domain superfamily	NCBI;cellular organisms;Eukaryota;Viridiplantae;Chlorophyta;core chlorophytes;Chlorophyceae;CS clade;Chlamydomonadales;	K04564	04013 MAPK signaling pathway - fly, 04068 FoxO signaling pathway, 04146 Peroxisome, 04211 Longevity regulating pathway, 04212 Longevity regulating pathway - worm, 04213 Longevity regulating pathway - multiple species, 05208 Chemical carcinogenesis - reactive oxygen species, 05016 Huntington disease(, 05417 Lipid and atherosclerosis	14463	16.45	13603	NA	NA	NA	0.021158472	0.024449564	0.019758902	NA	NA	NA
46663	NA	NA	protein binding	Ankyrin repeat-containing domain superfamily, Ankyrin repeat, -	NCBI;cellular organisms;Eukaryota;Viridiplantae;Chlorophyta;core chlorophytes;Chlorophyceae;CS clade;Chlamydomonadales;		NA	55628	87736	79348	NA	NA	NA	0.008138031	0.013040164	0.011525614	NA	NA	NA
[truncated: 6,561 more rows]
