# Supplementary material for: Algae-dominated metaproteomes uncover cellular adaptations to life on the Greenland Ice Sheet
Source: NPJ Biofilms Microbiomes. 2025 Sep 9;11:181. doi: 10.1038/s41522-025-00770-2 (PMC12420790; doi:10.1038/s41522-025-00770-2)
Supplement: Supplementary file 3 — supplementary_data_2 [file 41522_2025_770_MOESM3_ESM.xlsx]

## Sheet: Sheet1
GO_term	snow_1_sum	snow_2_sum	snow_3_sum	ice_1_sum	ice_2_sum	ice_3_sum	Snow_average	Ice_average	Log10FC	p
inositol-1,3,4-trisphosphate 5-kinase activity	0	0	0	0.0095619	0.00721069	0.0128399	0	0.00987084	#NAME?	0.0263
inositol-1,3,4-trisphosphate 6-kinase activity	0	0	0	0.0095619	0.00721069	0.0128399	0	0.00987084	#NAME?	0.0263
rRNA (adenine-N6,N6-)-dimethyltransferase activity	0	0	0	0.00239051	0	0.0035018	0	0.0019641	#NAME?	0.198
oxidoreductase activity, acting on the CH-CH group of donors, NAD or NADP as acceptor	0.445967	0.436849	0.43797	0.204391	0.210551	0.191432	0.440262	0.202125	0.338092	4.44e-05
oxidoreductase activity, acting on the aldehyde or oxo group of donors, disulfide as acceptor	0.41178	0.392837	0.421507	0.224706	0.217762	0.247463	0.408708	0.229977	0.249729	0.000134
oxidoreductase activity, acting on single donors with incorporation of molecular oxygen, incorporation of two atoms of oxygen	0.631509	0.6194	0.689885	0.00478101	0.00288419	0.00466906	0.646932	0.00411142	2196866222	0.00113
oxidoreductase activity, acting on NAD(P)H, quinone or similar compound as acceptor	0	0	0	0.0693244	0.083644	0.075873	0	0.0762805	#NAME?	0.00293
oxidoreductase activity, acting on the CH-NH2 group of donors, NAD or NADP as acceptor	0.205079	0.208638	0.246975	0	0	0	0.22023	0	Inf	0.00369
hydrolase activity, acting on carbon-nitrogen (but not peptide) bonds, in linear amides	0.0130209	0.0163002	0.0115256	0.0382473	0.0346115	0.0291814	0.0136156	0.0340134	-0.397614	0.00604
oxidoreductase activity, acting on paired donors, with incorporation or reduction of molecular oxygen	0.314126	0.260803	0.256858	0.0741044	0.0663375	0.0700367	0.277262	0.0701595	0.596804	0.00719
hydrolase activity, acting on carbon-nitrogen (but not peptide) bonds, in cyclic amides	0.0211585	0.0211901	0.0279904	0	0	0	0.0234463	0	Inf	0.00926
maturation of LSU-rRNA from tricistronic rRNA transcript (SSU-rRNA, 5.8S rRNA, LSU-rRNA)	0.030925	0.029341	0.0296376	0.133868	0.175936	0.170419	0.0299679	0.160074	-0.727666	0.0101
oxidoreductase activity, acting on the aldehyde or oxo group of donors, NAD or NADP as acceptor	1334645163	1354555941	136989759	1434311609	1449330341	1403051808	1353032898	1428897919	-0.0236928	0.0133
oxidoreductase activity, acting on a sulfur group of donors, disulfide as acceptor	0.115559	0.164631	0.153127	0.0633473	0.0663371	0.0560288	0.144439	0.0619044	0.367963	0.0267
oxidoreductase activity, acting on the CH-OH group of donors, oxygen as acceptor	0.0113932	0.00652008	0.0115256	0	0	0	0.00981297	0	Inf	0.027
oxidoreductase activity, acting on the CH-OH group of donors, NAD or NADP as acceptor	2343757229	2314628941	2412150381	2086885077	2255484582	216177587	2356845517	2168048509	0.0362621	0.0397
oxidoreductase activity, acting on a sulfur group of donors, NAD(P) as acceptor	0.380866	0.376529	0.367175	0.421925	0.385051	0.426052	0.374856	0.41101	-0.039987	0.0983
hydrolase activity, acting on carbon-nitrogen (but not peptide) bonds, in linear amidines	0.0471998	0.0440108	0.0395172	0.0382483	0.0374956	0.0373529	0.043576	0.0376989	0.0629178	0.117
9,9'-di-cis-zeta-carotene desaturase activity	0.252284	0.252655	0.232159	0.0717139	0.072107	0.0560285	0.2457	0.0666164	0.566823	4.84e-05
6,7-dimethyl-8-ribityllumazine synthase activity	0.00813803	0.00652008	0.0131722	0.0179291	0.0187479	0.0163423	0.00927678	0.0176731	-0.279916	0.0403
GDP-mannose 4,6-dehydratase activity	0	0	0	0.424309	0.48455	0.448233	0	0.452364	#NAME?	0.0015
dTDP-glucose 4,6-dehydratase activity	0.141602	0.149967	0.161363	0.133867	0.121138	0.179758	0.150977	0.144921	0.0177804	0.772
fructose 2,6-bisphosphate metabolic process	0	0	0	0.00478101	0.00576853	0.0035018	0	0.00468378	#NAME?	0.0191
fructose 1,6-bisphosphate 1-phosphatase activity	0.486657	0.451509	0.479128	0.378888	0.406677	0.358355	0.472431	0.381307	0.093064	0.00795
GDP-mannose 3,5-epimerase activity	0.156256	0.179307	0.161363	0.180487	0.206228	0.172759	0.165642	0.186492	-0.0514891	0.174
3'(2'),5'-bisphosphate nucleotidase activity	0.0195312	0.0326009	0.0378706	0	0	0	0.0300009	0	Inf	0.0315
phosphatidylinositol-4,5-bisphosphate binding	0	0	0	0.00239051	0	0.0035018	0	0.0019641	#NAME?	0.198
D-arabinono-1,4-lactone oxidase activity	0.0113932	0.00652008	0.0115256	0	0	0	0.00981297	0	Inf	0.027
3,4-dihydroxy-2-butanone-4-phosphate synthase activity	0.00976555	0.00978012	0.00658611	0.0167331	0.0201895	0.0163423	0.00871059	0.017755	-0.309272	0.00534
2,4-dienoyl-CoA reductase (NADPH) activity	0.00488285	0.00326004	0.00493951	0.0059762	0.00576853	0.00466906	0.0043608	0.00547126	-0.0985216	0.186
2-C-methyl-D-erythritol 2,4-cyclodiphosphate synthase activity	0.00813803	0.00652008	0.00823256	0.0119524	0.00576853	0.00817086	0.00763023	0.0086306	-0.0535035	0.641
2-methyl-6-phytyl-1,4-benzoquinone methyltransferase activity	0	0	0	0.135067	0.148536	0.124898	0	0.136167	#NAME?	0.00252
1,4-alpha-oligoglucan phosphorylase activity	0.515952	0.567246	0.605924	0.427893	0.41822	0.526437	0.563041	0.457517	0.0901329	0.0762
1,4-alpha-glucan branching enzyme activity	0.0358069	0.0358599	0.0378706	0.0322716	0.0288432	0.0291814	0.0365124	0.0300987	0.0838925	0.0118
1,3-beta-D-glucan synthase complex	0	0	0	0.0143429	0.00721055	0.0140072	0	0.0118536	#NAME?	0.0363
1,3-beta-D-glucan synthase activity	0	0	0	0.0143429	0.00721055	0.0140072	0	0.0118536	#NAME?	0.0363
N6-(1,2-dicarboxyethyl)AMP AMP-lyase (fumarate-forming) activity	0.175787	0.154857	0.146547	0	0	0	0.159064	0	Inf	0.00298
mannosyl-oligosaccharide 1,2-alpha-mannosidase activity	0	0	0	0.0418329	0.0360527	0.0326832	0	0.0368563	#NAME?	0.00521
glutamate-1-semialdehyde 2,1-aminomutase activity	0.130209	0.128771	0.136662	0.0848617	0.093738	0.075873	0.131881	0.0848242	0.191661	0.00452
carbon-nitrogen ligase activity, with glutamine as amido-N-donor	0.00488285	0.0081501	0.00658611	0.00478101	0.00432636	0.00233453	0.00653969	0.00381397	0.23418	0.09
selenide, water dikinase activity	0.00325518	0	0.00493951	0	0	0	0.00273156	0	Inf	0.2
mRNA splicing, via spliceosome	0.0732414	0.0749802	0.0592742	0.212754	0.152866	0.214777	0.0691653	0.193466	-0.446716	0.0207
mRNA cis splicing, via spliceosome	0	0	0	0.0274909	0.0100949	0.0186763	0	0.018754	#NAME?	0.0648
vacuolar proton-transporting V-type ATPase, V1 domain	0.0537103	0.0489006	0.0592753	0.170919	0.167285	0.175097	0.0539621	0.1711	-0.501163	1.23e-05
proton-transporting V-type ATPase, V1 domain	0.480136	0.495528	0.45445	0.910782	0.963345	1006180922	0.476705	0.960103	-0.304068	0.000879
proton-transporting V-type ATPase, V0 domain	0.10905	0.114102	0.128429	0.235463	0.261026	0.262636	0.117194	0.253041	-0.334288	0.000477
vacuolar proton-transporting V-type ATPase, V0 domain	0.0244147	0.0228207	0.0214048	0.0968149	0.106718	0.105054	0.0228801	0.102862	-0.652799	0.000703
mitochondrial electron transport, ubiquinol to cytochrome c	0.0358079	0.0309701	0.0362234	0.0382476	0.0302849	0.0233453	0.0343338	0.030626	0.0496324	0.489
chloride, transmembrane transporter activity	0	0	0	0.0191238	0.0129792	0.0233453	0	0.0184828	#NAME?	0.0255
transferase activity, transferring phosphorus-containing groups	0	0	0	0.0179287	0.0115369	0.017509	0	0.0156582	#NAME?	0.0169
acyltransferase activity, transferring groups other than amino-acyl groups	0.520832	0.518346	0.490664	0.26295	0.232184	0.22178	0.509947	0.238971	0.329179	9.78e-05
electron transporter, transferring electrons within the cyclic electron transport pathway of photosynthesis activity	0.515945	0.578645	0.650375	0.327491	0.325918	0.290645	0.581655	0.314685	0.26679	0.0141
electron transporter, transferring electrons within cytochrome b6/f complex of photosystem II activity	0	0	0	0.0442235	0.0648961	0.0361854	0	0.048435	#NAME?	0.0298
transferase activity, transferring alkyl or aryl (other than methyl) groups	0.118814	0.110841	0.113611	0.0908385	0.0634537	0.0712036	0.114422	0.0751653	0.182492	0.0324
ribonucleoside-diphosphate reductase activity, thioredoxin disulfide as acceptor	0.0162766	0.029341	0.0246975	0	0	0	0.0234384	0	Inf	0.0256
mitochondrial electron transport, succinate to ubiquinone	0	0	0	0.00239051	0.00432636	0.00466906	0	0.00379531	#NAME?	0.0332
mitochondrial respiratory chain complex II, succinate dehydrogenase complex (ubiquinone)	0	0	0	0.0203197	0.0245158	0.026847	0	0.0238942	#NAME?	0.00633
proton-transporting ATPase activity, rotational mechanism	0.786126	0.788931	0.770583	1495254431	1586344202	1623672484	0.78188	1568423706	-0.302323	0.00194
proton-transporting ATP synthase activity, rotational mechanism	1665034776	1698482535	1676155045	1679301603	1737771137	1707730543	1679890786	1708267761	-0.0072749	0.236
proton-transporting two-sector ATPase complex, proton-transporting domain	0.0341801	0.0440107	0.0543352	0.0621527	0.0634531	0.0618655	0.0441753	0.0624904	-0.150634	0.0868
sulfate assimilation, phosphoadenylyl sulfate reduction by phosphoadenylyl-sulfate reductase (thioredoxin)	0.0683587	0.104322	0.0971444	0	0	0	0.0899416	0	Inf	0.0146
phosphotransferase activity, phosphate group as acceptor	0.118815	0.115732	0.116903	0.095619	0.105275	0.0852108	0.11715	0.0953683	0.0893391	0.0608
pentose-phosphate shunt, non-oxidative branch	0.0569668	0.0619414	0.0493951	0.188847	0.187477	0.173924	0.0561011	0.183416	-0.514466	4.85e-05
mitochondrial electron transport, NADH to ubiquinone	0.0162761	0.0179302	0.0197582	0.0107572	0.00865272	0.0070036	0.0179882	0.00880451	0.310281	0.0035
methylmalonate-semialdehyde dehydrogenase (acylating, NAD) activity	0.0488285	0.0456412	0.0592753	0.0131477	0.0187476	0.0151745	0.0512483	0.0156899	0.514058	0.00653
farnesyl diphosphate biosynthetic process, mevalonate pathway	0	0	0	0.0215144	0.0230741	0.0245127	0	0.0230338	#NAME?	0.00141
isopentenyl diphosphate biosynthetic process, mevalonate pathway	0	0	0	0.0059762	0.00288419	0.0035018	0	0.00412073	#NAME?	0.0487
isopentenyl diphosphate biosynthetic process, methylerythritol 4-phosphate pathway	0.130209	0.133661	0.130075	0.00836671	0.0129792	0.00466906	0.131315	0.00867167	1180211652	3.04e-05
(1-, membrane	0	0	0	0.0143429	0.00721055	0.0140072	0	0.0118536	#NAME?	0.0363
O-phospho-L-serine, L-serine biosynthetic process	0.128581	0.140181	0.135015	0.0992056	0.113929	0.0957161	0.134592	0.10295	0.116393	0.0135
photosynthesis, light reaction	0.875649	0.995928	1169018716	0.50319	0.509069	0.513593	1013531879	0.508617	0.299446	0.0272
photosynthesis, light harvesting	3032210413	2756358845	2670663718	0.830705	1036897219	0.827578	2819744325	0.898394	0.496743	0.000333
aspartic endopeptidase activity, intramembrane cleaving	0.00813803	0.00652008	0.00658611	0.00717139	0.00721069	0.00817086	0.00708141	0.00751765	-0.0259625	0.529
hydrolase activity, hydrolyzing O-glycosyl compounds	0.203449	0.215164	0.209109	1570553468	153009789	1621341095	0.209241	1573997485	-0.876358	0.000306
hydrolase activity, hydrolyzing N-glycosyl compounds	0	0	0	0.00358569	0.00288419	0.00233453	0	0.00293481	#NAME?	0.0149
retrograde vesicle-mediated transport, Golgi to endoplasmic reticulum	0.123699	0.120622	0.111963	0.186457	0.191804	0.176258	0.118762	0.18484	-0.192119	0.000463
phosphotransferase activity, for other substituted phosphate groups	0	0	0	0.00358569	0.00288419	0.00233453	0	0.00293481	#NAME?	0.0149
red, far-red light phototransduction	0	0	0	0.0215144	0.0129792	0.0128399	0	0.0157779	#NAME?	0.0315
retrograde transport, endosome to Golgi	0.0569668	0.0570501	0.0691541	0.0251	0.0331688	0.0280144	0.061057	0.0287611	0.32693	0.00498
signal recognition particle, endoplasmic reticulum targeting	0.00651037	0.00489006	0.00658611	0.00836671	0.00721069	0.0070036	0.00599551	0.007527	-0.0987957	0.0975
photosynthesis, dark reaction	0	0	0	0.0382476	0.041822	0.0455232	0	0.0418643	#NAME?	0.00251
mitochondrial electron transport, cytochrome c to oxygen	0.0211585	0.0179307	0.0131722	0.0239051	0.0245157	0.0221779	0.0174205	0.0235329	-0.130616	0.109
mitochondrial proton-transporting ATP synthase complex, coupling factor F(o)	0	0	0	0.161358	0.160076	0.166921	0	0.162785	#NAME?	0.000167
proton-transporting ATP synthase complex, coupling factor F(o)	0.10254	0.118991	0.115256	0.0932289	0.0995073	0.100384	0.112263	0.0977068	0.0603101	0.0824
mitochondrial proton-transporting ATP synthase complex, catalytic sector F(1)	0.0130209	0.0179307	0.0181117	0	0.00576853	0.00583633	0.0163544	0.00386829	0.626117	0.00856
proton-transporting two-sector ATPase complex, catalytic domain	0.0618491	0.0586806	0.0625676	0.095619	0.105276	0.0957158	0.0610324	0.0988702	-0.209505	0.00322
proton-transporting ATP synthase complex, catalytic core F(1)	147785962	1489839319	1465399335	1618343595	1658454073	1631858246	1477699425	1636218638	-0.0442552	0.000922
retromer, cargo-selective complex	0.0569668	0.0521601	0.0658611	0.0131476	0.0173054	0.0210108	0.0583293	0.0171546	0.531506	0.0024
proteasome core complex, beta-subunit complex	0.0358069	0.0309699	0.0428093	0.060958	0.0692223	0.0595307	0.0365287	0.063237	-0.238337	0.00452
DNA topoisomerase type II (double strand cut, ATP-hydrolyzing) activity	0	0	0	0.0155381	0.00721069	0.0140072	0	0.012252	#NAME?	0.041
proteasome core complex, alpha-subunit complex	0.47526	0.497156	0.515361	0.417139	0.445617	0.394537	0.495926	0.419098	0.0731009	0.0167
phosphotransferase activity, alcohol group as acceptor	0.0374344	0.0456412	0.0493958	0.0992056	0.0634532	0.0875447	0.0441571	0.0834012	-0.276171	0.053
acyltransferase activity, acyl groups converted into alkyl on transfer	0.439453	0.397724	0.452795	0.247413	0.235067	0.246293	0.429991	0.242924	0.247988	0.00557
oxidoreductase activity, acting on the CH-NH2 group of donors	0.585939	0.614515	0.630616	0.240243	0.20478	0.294153	0.610357	0.246392	0.393957	0.00119
oxidoreductase activity, acting on the CH-CH group of donors	0.402018	0.378166	0.457733	0.084862	0.0706643	0.0957161	0.412639	0.0837475	0.692598	0.00274
oxidoreductase activity, acting on single donors with incorporation of molecular oxygen	0.00325518	0.00652008	0.00823256	0	0	0	0.00600261	0	Inf	0.0544
oxidoreductase activity, acting on NAD(P)H	0.183919	0.202123	0.197583	0.245024	0.253814	0.259133	0.194542	0.252657	-0.113518	0.00145
oxidoreductase activity, acting on iron-sulfur proteins as donors	0.104166	0.0994315	0.0856188	0.0729099	0.0807589	0.0805426	0.0964055	0.0780705	0.091615	0.0628
hydrolase activity, acting on ester bonds	0	0	0	0.0155382	0.0144212	0.0070036	0	0.012321	#NAME?	0.0441
ATP-dependent activity, acting on DNA	0.0553378	0.0635714	0.0526887	0.0418329	0.0331694	0.0431894	0.0571993	0.0393972	0.161925	0.0173
oxidoreductase activity, acting on CH-OH group of donors	0.351556	0.312964	0.326016	0.289243	0.269684	0.316329	0.330179	0.291752	0.0537346	0.0971
hydrolase activity, acting on carbon-nitrogen (but not peptide) bonds	0.0341794	0.0374903	0.0444557	0.0310757	0.0259587	0.0373528	0.0387085	0.0314624	0.0900142	0.181
racemase and epimerase activity, acting on carbohydrates and derivatives	0.152994	0.159747	0.158061	0.117134	0.0951811	0.0747048	0.156934	0.0956734	0.214927	0.0347
4 iron, 4 sulfur cluster binding	0.541987	0.594961	0.489016	0.234268	0.240834	0.217112	0.541988	0.230738	0.37087	0.00708
2 iron, 2 sulfur cluster binding	0.240887	0.262432	0.268385	0.359767	0.37928	0.306993	0.257235	0.34868	-0.132098	0.0378
membrane	6956362535	6904735268	6991128902	6393350903	66799362	6534348275	6950742235	653587846	0.0267272	0.029
oxidoreductase activity	5955412054	5998488318	6174449037	622960094	6312205479	6286929144	6042783136	6276245187	-0.0164629	0.0597
ATP hydrolysis activity	5901693411	5841989705	576775919	6792578956	6726079017	7219560955	5837147435	6912739643	-0.0734495	0.0155
catalytic activity	5830093278	5902307003	6003238874	4538332017	4593164144	4623581642	5911879718	4585025935	0.110384	0.000194
translation	4768883359	4849325362	4763390676	5262647854	5899739674	545815818	4793866466	5540181903	-0.0628381	0.0554
structural constituent of ribosome	4721683275	4815094486	4718933801	5447910638	612615031	5671765006	4751903854	5748608652	-0.0826951	0.035
ribosome	4361983408	4449971086	4379749733	4670999068	5194546109	4857010394	4397234743	4907518524	-0.0476823	0.0754
ATP-dependent protein folding chaperone	3938788962	3892474057	3874247512	4532386051	4337910289	4644559351	3901836843	4504951897	-0.0624211	0.0178
magnesium ion binding	3777693161	3757199449	3813422835	2716780101	2675157435	2877321202	3782771815	2756419579	0.137465	0.00213
RNA binding	3282875321	3131268313	2866590883	3860642297	3820180794	3725911084	3093578172	3802244725	-0.089579	0.0199
NAD binding	3125025926	3098682469	3134965514	2272172587	2362201967	2231804591	311955797	2288726382	0.134499	0.00111
metal ion binding	2955731675	2953588797	2855079503	2061794759	2036284932	2060240259	2921466658	2052773317	0.15326	0.000826
carbohydrate metabolic process	2872714481	2935647276	294233271	3947876133	3922596333	4078439118	2916898156	3982970528	-0.135286	0.000407
glycolytic process	2853202108	2875348557	2940687272	285302989	3045768553	2876152842	2889745979	2924983761	-0.00526379	0.635
zinc ion binding	2535792412	2469481928	2573531061	1722339607	182860439	1771922934	2526268467	1774288977	0.153455	6.4e-05
nucleic acid binding	2443032344	224780152	2016982807	3277354441	3016919643	3118932709	223593889	3137735598	-0.147156	0.00609
unfolded protein binding	2345371581	2326033288	2346281614	2380946791	2287212721	2422079902	2339228828	2363413138	-0.00446694	0.608
pyridoxal phosphate binding	2252612977	2265739771	2402294025	2236300999	2174732061	2339213168	2306882258	2250082076	0.0108271	0.449
photosynthesis	2241208497	2337444918	2367693796	1929119915	2016086844	196568651	2315449071	1970297756	0.0701034	0.00286
GTP binding	2220042565	2360266394	2282082832	4152280043	4225427733	4153153034	228746393	4176953603	-0.261505	1.65e-05
carbon fixation	1791992481	1757165354	1799713617	1223933244	1130624001	13785533	1782957151	1244370182	0.156191	0.0152
proton motive force-driven ATP synthesis	1767575023	1817473882	1791411189	1933888701	1997354123	1975035712	1792153365	1968759512	-0.0408175	0.00213
GTPase activity	1721994851	1809321847	1763428006	3465015526	3540414602	3490143289	1764914901	3498524472	-0.297161	1.01e-06
NA	1638833909	161942293	1644055219	1485567535	1503128016	1443094982	1634104019	1477263511	0.0438217	0.0058
proteolysis	1538087458	1535481527	1560890622	300005423	3213050438	2984707223	1544819869	3065937297	-0.297685	0.00211
cytoplasm	1482744516	1489837089	1450589673	1972148109	1861781555	188630312	1474390426	1906744261	-0.11168	0.00269
ATP metabolic process	1472976626	150450876	1430836146	1839477295	1933897408	1911998011	146944051	1895124238	-0.110486	0.000431
ribulose-bisphosphate carboxylase activity	1471357592	1405074983	1460528969	1011178347	0.980642	1111247174	1445653848	103435594	0.145394	0.00264
ATP binding	1433269067	1431481449	1394109747	1613938445	1566004931	1673051189	1419620087	1617664855	-0.0567164	0.0134
calcium ion binding	1331380179	1445826536	1406128295	1108001358	1084471553	1195293205	1394445003	1129255372	0.0916092	0.00507
fatty acid biosynthetic process	1293945791	123555642	1243124983	0.234267	0.249488	0.236955	1257542398	0.240237	0.718883	0.000147
amino acid biosynthetic process	1293945206	1250228834	1285936566	0.62989	0.627321	0.657178	1276703535	0.63813	0.301181	7.33e-06
biosynthetic process	1277668558	1320316742	1332031325	1347047134	1387338263	1363371595	1310005542	1365918997	-0.0181518	0.057
photosystem II oxygen evolving complex	1232093213	1365955681	1292517734	0.743448	0.759997	0.819434	1296855543	0.774293	0.223986	0.000921
photosystem II	1162105823	1284450346	1312277652	0.911969	0.905649	0.930314	1252944607	0.915977	0.136047	0.0163
protein refolding	1157222975	1127959313	1075178532	1079309624	1038329028	1103075355	1120120273	1073571336	0.0184337	0.206
heme binding	1149097086	1160581274	108340935	1840662269	1835835658	1773085689	1131029237	1816527872	-0.205768	3.2e-05
5-methyltetrahydropteroyltriglutamate-homocysteine S-methyltransferase activity	1018873373	0.976386	1014266557	0.493633	0.494646	0.533448	1003175405	0.507243	0.296161	1.23e-05
iron ion binding	1012370614	1057878985	1001082723	0.519927	0.556661	0.534613	1023777441	0.537067	0.280177	7.8e-05
nucleotide binding	1007485425	1036691543	0.997787	1304008727	1145052249	1393726255	1013988153	1280929077	-0.101492	0.0634
protein binding	407064312	3978873912	3898980346	4759467867	4349454347	4953879948	3982832459	4687600721	-0.0707586	0.0496
protein folding	378742638	3786517523	373100528	4085371366	4024972622	4169484507	3768316394	4093276165	-0.0359237	0.00754
proton transmembrane transport	237141056	2466213861	2456620619	2518374565	2652075156	2639206845	2431415013	2603218855	-0.0296516	0.0352
nitrogen compound metabolic process	217121745	2251040753	223435106	102432634	0.976324	1096080917	2218869754	1032243886	0.332349	2.56e-05
tricarboxylic acid cycle	182455075	1871281205	1799654499	1394841829	1394534076	1421743786	1831828818	1403706564	0.115609	0.000598
NADP binding	161296545	1613725632	1598768508	2125162626	2060797415	2089395392	160848653	2091785144	-0.1141	0.000795
kinase activity	109538254	1134476274	1126220497	0.760182	0.784517	0.791416	1118693104	0.778705	0.157338	3.5e-05
glucose metabolic process	103353479	1025291952	1014254501	1235891963	1199841948	1185934981	1024360415	1207222964	-0.0713347	0.00289
flavin adenine dinucleotide binding	100748601	0.942146	0.938524	0.706395	0.62588	0.680513	0.962719	0.670929	0.156823	0.000879
methionine biosynthetic process	0.999341	0.932376	1001093182	0.521124	0.526372	0.568467	0.977603	0.538654	0.258853	0.000216
acyltransferase activity	0.992843	0.95845	0.899	0.511561	0.483115	0.443562	0.950097	0.479413	0.297058	0.000276
translation elongation factor activity	0.93097	0.938898	0.903948	1318353653	1352709738	1331846662	0.924605	1334303351	-0.159298	9.75e-06
intracellular protein transport	0.919595	0.893251	0.905588	1384087569	119409166	155596025	0.906145	1378046493	-0.182066	0.045
FAD binding	0.901696	0.811754	0.856187	0.345429	0.317268	0.309325	0.856546	0.324007	0.422196	0.000615
acetyl-CoA biosynthetic process from pyruvate	0.88542	0.86228	0.852894	0.38845	0.435518	0.370025	0.866865	0.397998	0.33807	0.000257
transaminase activity	0.851241	0.839466	0.872657	1113975947	1145052979	1076231925	0.854455	1111753617	-0.11432	0.0016
translation initiation factor activity	0.844725	0.77263	0.783746	1005199324	0.94315	0.922143	0.800367	0.956831	-0.0775461	0.0098
translational elongation	0.841451	0.815016	0.805156	1292058743	1346941211	1323676619	0.820541	1320892191	-0.206767	3.7e-05
glycine biosynthetic process from serine	0.81055	0.779156	0.841387	0.395621	0.357644	0.450563	0.810364	0.401276	0.305237	0.000496
glycine hydroxymethyltransferase activity	0.81055	0.779156	0.841387	0.395621	0.357644	0.450563	0.810364	0.401276	0.305237	0.000496
tetrahydrofolate interconversion	0.81055	0.779156	0.841387	0.395621	0.357644	0.450563	0.810364	0.401276	0.305237	0.000496
proteolysis involved in protein catabolic process	0.804036	0.87206	0.897355	0.763761	0.837876	0.755223	0.857817	0.78562	0.0381819	0.133
transmembrane transport	0.802416	0.823167	0.834788	1638672383	1563267467	1658690193	0.820124	1620210014	-0.295692	0.000498
proteasome core complex	0.789387	0.85902	0.887476	0.737465	0.804706	0.717871	0.845294	0.753347	0.0500126	0.0798
glutamine synthetase activity	0.761716	0.784026	0.829859	0.268932	0.289871	0.302329	0.791867	0.287044	0.440704	0.000239
arginine biosynthetic process	0.758469	0.800339	0.791973	0.762562	0.761447	0.811258	0.783594	0.778422	0.00287554	0.817
isoprenoid biosynthetic process	0.753583	0.780778	0.750813	0.161359	0.148539	0.172756	0.761725	0.160885	0.675284	2.37e-06
carboxylic acid metabolic process	0.753583	0.74492	0.775511	0.939455	1026793433	0.961835	0.758005	0.976028	-0.10979	0.00824
glutamine biosynthetic process	0.75195	0.769356	0.811748	0.268932	0.289871	0.302329	0.777685	0.287044	0.432855	0.000122
chlorophyll biosynthetic process	0.747072	0.730252	0.704707	0.317938	0.347553	0.315163	0.727344	0.326885	0.347345	1.98e-05
pentose-phosphate shunt	0.72917	0.759592	0.767273	0.853404	0.836436	0.826419	0.752012	0.838753	-0.0474095	0.00529
potassium ion binding	0.727544	0.749815	0.757394	0.480483	0.454264	0.48442	0.744918	0.473056	0.197196	3.19e-05
pyruvate kinase activity	0.727544	0.749815	0.757394	0.480483	0.454264	0.48442	0.744918	0.473056	0.197196	3.19e-05
ligase activity	0.716146	0.647124	0.704705	0.124304	0.0937386	0.129567	0.689325	0.11587	0.774453	0.000156
carotenoid biosynthetic process	0.696613	0.632452	0.62238	0.0717139	0.072107	0.0560285	0.650482	0.0666164	0.989654	0.000988
iron-sulfur cluster binding	0.686854	0.684605	0.689886	0.847428	0.764329	0.805416	0.687115	0.805724	-0.0691572	0.0381
electron transfer activity	0.686848	0.731872	0.745871	0.614352	0.685011	0.592975	0.72153	0.630779	0.058377	0.0615
response to oxidative stress	0.677091	0.740035	0.6652	1154597105	1162360165	1122913684	0.694109	1146623651	-0.217993	0.000416
aminoacyl-tRNA ligase activity	0.673827	0.681347	0.652024	0.571325	0.474461	0.540447	0.669066	0.528744	0.102223	0.0302
glutamate synthase activity	0.667319	0.697646	0.70965	0.256976	0.213432	0.301156	0.691539	0.257188	0.429565	0.000679
extrinsic component of membrane	0.649416	0.730249	0.699769	0.553402	0.542234	0.605818	0.693145	0.567151	0.0871249	0.0157
fatty acid metabolic process	0.641272	0.603104	0.676715	0.229486	0.190361	0.206605	0.640364	0.208817	0.48666	0.000341
ATP-dependent peptidase activity	0.638024	0.632452	0.653656	1118741777	1365683562	1192945823	0.641377	1225790387	-0.281303	0.0148
terpenoid biosynthetic process	0.629885	0.666676	0.650374	0.081277	0.0634529	0.0852108	0.648979	0.0766469	0.927736	8.1e-06
phosphopyruvate hydratase activity	0.628262	0.611256	0.612513	0.487652	0.514849	0.515933	0.617344	0.506145	0.0862526	0.00136
phosphopyruvate hydratase complex	0.628262	0.611256	0.612513	0.487652	0.514849	0.515933	0.617344	0.506145	0.0862526	0.00136
phosphatase activity	0.611986	0.578644	0.619087	0.676497	0.765771	0.647833	0.603239	0.696701	-0.0625567	0.107
vesicle-mediated transport	0.611979	0.622666	0.624032	1256197905	1071510278	1422890821	0.619559	1250199668	-0.304897	0.0248
photosystem II assembly	0.610348	0.656897	0.607566	0.320329	0.38505	0.352521	0.624937	0.352633	0.248513	0.000429
eukaryotic translation initiation factor 3 complex	0.607095	0.570507	0.581223	0.738659	0.710967	0.693356	0.586275	0.714328	-0.0857963	0.00195
tRNA aminoacylation for protein translation	0.592447	0.604736	0.58781	0.441044	0.337459	0.417884	0.594998	0.398796	0.173765	0.0223
large ribosomal subunit	0.589192	0.557467	0.576284	0.518735	0.584064	0.555619	0.574314	0.552806	0.0165769	0.384
gluconeogenesis	0.579435	0.56398	0.594386	0.167334	0.165845	0.163419	0.579267	0.165533	0.543995	0.000369
glutamate biosynthetic process	0.577801	0.604735	0.617444	0.240243	0.20478	0.294153	0.599993	0.246392	0.38652	0.00163
fructose-bisphosphate aldolase activity	0.577794	0.614517	0.627327	0.842641	0.94892	0.825255	0.606546	0.872272	-0.157788	0.012
cellular response to oxidative stress	0.572923	0.634085	0.569699	1110370096	1133519135	114743256	0.592236	1130440597	-0.280753	0.000186
amino acid metabolic process	0.563154	0.557466	0.5878	0.689664	0.722509	0.680526	0.569473	0.697566	-0.0881121	0.00181
glycogen phosphorylase activity	0.538739	0.588436	0.620743	0.427893	0.41822	0.526437	0.582639	0.457517	0.104993	0.0474
protein kinase activity	0.53711	0.505304	0.475847	0.669337	0.537913	0.649	0.506087	0.61875	-0.0872897	0.0938
metalloendopeptidase activity	0.535483	0.526501	0.540048	1295637314	144211483	1375039199	0.534011	1370930448	-0.409466	0.00237
phosphoric ester hydrolase activity	0.532234	0.502033	0.548286	0.646616	0.736929	0.619818	0.527517	0.667787	-0.102401	0.0443
S-adenosylmethionine-dependent methyltransferase activity	0.532226	0.549317	0.495607	0.431487	0.465805	0.375863	0.525717	0.424385	0.0929918	0.0397
protein phosphorylation	0.52409	0.493894	0.467614	0.750613	0.60425	0.724873	0.495199	0.693246	-0.146107	0.036
acetyl-CoA carboxylase activity	0.524087	0.484114	0.498887	0.0274904	0.0201896	0.0105054	0.502363	0.0193951	1413324833	9.37e-05
acetyl-CoA carboxylase complex	0.524087	0.484114	0.498887	0.0274904	0.0201896	0.0105054	0.502363	0.0193951	1413324833	9.37e-05
transketolase activity	0.524083	0.55094	0.62404	0.487656	0.516286	0.510103	0.566354	0.504682	0.0500708	0.167
phosphoglycerate kinase activity	0.522459	0.511821	0.5203	0.423118	0.49897	0.447063	0.518193	0.456383	0.0551619	0.107
phosphorylation	0.519211	0.54116	0.521941	0.144623	0.145655	0.198436	0.527438	0.162905	0.510237	0.000735
ubiquitin-dependent protein catabolic process	0.517578	0.539536	0.56805	0.49244	0.539355	0.465742	0.541721	0.499179	0.0355198	0.187
photosynthetic electron transport in photosystem II	0.515945	0.578645	0.650375	0.307171	0.301402	0.290645	0.581655	0.299739	0.287921	0.0172
cellular metabolic process	0.51107	0.550945	0.50548	0.0609577	0.0548002	0.0747054	0.522498	0.0634878	0.915395	0.0002
4-hydroxy-3-methylbut-2-en-1-yl diphosphate synthase activity	0.507815	0.547685	0.502187	0.0478102	0.040379	0.0618655	0.519229	0.0500182	1016230753	0.000154
pyruvate dehydrogenase (acetyl-transferring) activity	0.507809	0.498787	0.51042	0.206772	0.245157	0.206607	0.505672	0.219512	0.36241	0.00106
purine nucleotide biosynthetic process	0.504559	0.518346	0.497243	0.174506	0.178824	0.151745	0.506716	0.168358	0.47853	1.18e-05
chlorophyll binding	0.49805	0.573761	0.670129	0.344223	0.385048	0.378191	0.580647	0.369154	0.196705	0.044
photosynthetic electron transport chain	0.49805	0.573761	0.670129	0.435062	0.480227	0.431884	0.580647	0.449058	0.11161	0.107
photosystem	0.49805	0.573761	0.670129	0.344223	0.385048	0.378191	0.580647	0.369154	0.196705	0.044
inorganic diphosphate phosphatase activity	0.491533	0.578651	0.584515	0.0752998	0.0735487	0.0735374	0.551567	0.0741286	0.871612	0.00393
hydrolase activity	0.483397	0.495525	0.464318	0.954995	0.94748	0.982846	0.48108	0.961773	-0.300856	5.74e-06
phosphogluconate dehydrogenase (decarboxylating) activity	0.47201	0.500413	0.492309	0.480493	0.488884	0.50659	0.488244	0.491989	-0.00331888	0.76
peroxidase activity	0.465501	0.493904	0.429745	0.635866	0.66482	0.624491	0.46305	0.641726	-0.141722	0.0024
carboxyl- or carbamoyltransferase activity	0.458979	0.420543	0.45937	0.0752992	0.0706641	0.0665343	0.446298	0.0708325	0.799392	0.000807
methyltransferase activity	0.452473	0.469445	0.42645	0.270124	0.256698	0.255632	0.449456	0.260818	0.23635	0.00174
L-malate dehydrogenase activity	0.450852	0.448264	0.447858	0.785268	0.905654	0.812424	0.448991	0.834449	-0.269162	0.00879
malate dehydrogenase activity	0.450852	0.448264	0.447858	0.956188	1062842532	0.972334	0.448991	0.997121	-0.34651	0.00362
malate metabolic process	0.450852	0.448264	0.447858	0.956188	1062842532	0.972334	0.448991	0.997121	-0.34651	0.00362
oxygen evolving activity	0.447588	0.498784	0.446208	0.154189	0.196131	0.19027	0.464193	0.180197	0.410952	0.000299
photosystem II stabilization	0.447588	0.498784	0.446208	0.154189	0.196131	0.19027	0.464193	0.180197	0.410952	0.000299
aconitate hydratase activity	0.447586	0.500421	0.418215	0	0	0	0.455407	0	Inf	0.00278
intramolecular transferase activity	0.445971	0.479232	0.465963	0.458979	0.516281	0.447063	0.463722	0.474108	-0.00961917	0.69
glycerol-3-phosphate metabolic process	0.442704	0.471074	0.442903	0.00239051	0.00288419	0	0.452227	0.00175823	241028019	0.000394
L-serine biosynthetic process	0.439452	0.404248	0.477489	0.231875	0.263906	0.248627	0.440396	0.248136	0.249154	0.00506
phosphoglycerate dehydrogenase activity	0.439452	0.400988	0.474196	0.231875	0.263906	0.248627	0.438212	0.248136	0.246995	0.00521
ribosome binding	0.431322	0.435213	0.444566	0.193629	0.165844	0.159915	0.437034	0.173129	0.402144	0.000451
plant-type cell wall organization or biogenesis	0.429694	0.461302	0.451144	0.458979	0.516281	0.447063	0.44738	0.474108	-0.0252003	0.342
carbonate dehydratase activity	0.429685	0.386308	0.375409	0	0	0	0.397134	0	Inf	0.00174
glycine catabolic process	0.42643	0.412389	0.424804	0.286858	0.265352	0.281313	0.421208	0.277841	0.1807	0.000122
glycerol-3-phosphate dehydrogenase complex	0.413407	0.431953	0.396801	0.00239051	0.00288419	0	0.414054	0.00175823	2371980275	0.000556
antioxidant activity	0.408528	0.427066	0.419862	0.233073	0.227857	0.255639	0.418486	0.238856	0.243544	0.000185
carbon utilization	0.408526	0.379788	0.375409	0	0	0	0.387908	0	Inf	0.000716
protein transport	0.406897	0.422179	0.396813	0.380087	0.374954	0.328002	0.40863	0.361014	0.0538054	0.0857
diphosphate hydrolysis-driven proton transmembrane transporter activity	0.392249	0.438469	0.467612	0.0095619	0.00432636	0.0070036	0.432777	0.00696395	1793408086	0.00254
glycogen biosynthetic process	0.392248	0.409128	0.419858	0.378891	0.38794	0.399198	0.407078	0.388676	0.0200897	0.145
peptidyl-prolyl cis-trans isomerase activity	0.38737	0.412395	0.405044	0.905998	0.925847	0.937317	0.401603	0.923054	-0.36143	2.42e-06
intramolecular phosphotransferase activity	0.387368	0.371641	0.367182	0.444637	0.462934	0.482084	0.375397	0.463218	-0.0912948	0.00488
enzyme regulator activity	0.380859	0.378165	0.409985	0.237853	0.203341	0.228786	0.38967	0.223327	0.241756	0.000331
pyruvate dehydrogenase complex	0.377611	0.363493	0.342474	0.181678	0.190361	0.163418	0.361193	0.178486	0.306135	0.00021
rRNA binding	0.372716	0.387948	0.365523	0.271319	0.323037	0.312828	0.375396	0.302395	0.0939152	0.0297
structural molecule activity	0.362957	0.361864	0.390227	0.772124	0.63599	0.943144	0.371682	0.783753	-0.324007	0.0422
endoplasmic reticulum	0.3597	0.394464	0.360589	0.537869	0.578294	0.570797	0.371585	0.56232	-0.179926	0.000363
glucose-1-phosphate adenylyltransferase activity	0.356441	0.373268	0.381988	0.346619	0.359097	0.370016	0.370566	0.358577	0.0142821	0.301
geranylgeranyl reductase activity	0.354821	0.342309	0.330947	0.135067	0.144212	0.127232	0.342692	0.135504	0.402953	3.8e-05
peroxiredoxin activity	0.354817	0.376535	0.367174	0.129087	0.126908	0.154086	0.366175	0.136693	0.427941	5.9e-05
lipid metabolic process	0.353191	0.358605	0.390221	0.246217	0.25526	0.239292	0.367339	0.246923	0.172506	0.004
intracellular membrane-bounded organelle	0.338538	0.322746	0.342474	0.0585675	0.0576851	0.0560293	0.334586	0.0574273	0.76539	0.000396
adenyl ribonucleotide binding	0.335291	0.394463	0.385286	0.482872	0.487439	0.456408	0.37168	0.475573	-0.107048	0.015
protein homodimerization activity	0.333654	0.347191	0.28649	0.0693238	0.0663378	0.0606978	0.322445	0.0654532	0.692525	0.00446
photosystem I	0.330403	0.304813	0.31284	0.296421	0.318711	0.308161	0.316019	0.307764	0.0114943	0.454
argininosuccinate synthase activity	0.328781	0.345564	0.321069	0.531881	0.522053	0.571968	0.331805	0.541967	-0.213091	0.00142
RNA helicase activity	0.328778	0.296667	0.255212	0.73985	0.670588	0.758731	0.293552	0.723056	-0.391487	0.000309
phytoene dehydrogenase activity	0.327142	0.291775	0.312834	0	0	0	0.310583	0	Inf	0.00109
translational initiation	0.323893	0.316222	0.335891	0.315544	0.275446	0.283648	0.325335	0.291546	0.047624	0.0924
phosphoenolpyruvate carboxylase activity	0.320635	0.35209	0.339185	0.212755	0.149982	0.267306	0.337303	0.210014	0.205772	0.0557
glutathione transferase activity	0.319005	0.304817	0.296381	0.161358	0.167288	0.161083	0.306734	0.163243	0.273928	0.000968
NAD+ binding	0.317377	0.339039	0.334244	0.233075	0.210556	0.22878	0.33022	0.224137	0.16829	0.000375
protein disulfide isomerase activity	0.305995	0.291767	0.251915	0.634674	0.646075	0.6385	0.283226	0.63975	-0.353877	0.00142
small ribosomal subunit	0.304361	0.335784	0.307901	0.872528	1005154343	0.891804	0.316015	0.923162	-0.46557	0.00309
thylakoid membrane	0.299478	0.309703	0.311192	0.286855	0.348994	0.266141	0.306791	0.300663	0.00876184	0.829
3-oxoacyl-[acyl-carrier-protein] synthase activity	0.297848	0.295037	0.288149	0.0370519	0.0274011	0.0350176	0.293678	0.0331568	0.947299	3.74e-07
proteasome complex	0.296224	0.304815	0.330953	0.187653	0.152866	0.175091	0.310664	0.17187	0.25709	0.000682
regulation of protein catabolic process	0.296224	0.304815	0.330953	0.187653	0.152866	0.175091	0.310664	0.17187	0.25709	0.000682
magnesium chelatase activity	0.288085	0.291774	0.263444	0.0525901	0.0490328	0.0513603	0.281101	0.0509944	0.74134	0.00131
COPI vesicle coat	0.286459	0.301554	0.311193	0.393237	0.372078	0.438887	0.299735	0.4014	-0.12684	0.0247
superoxide dismutase activity	0.281575	0.286883	0.281556	0.00358569	0.0201896	0.0116727	0.283338	0.011816	1379834522	6.22e-05
superoxide metabolic process	0.281575	0.286883	0.281556	0.129086	0.118254	0.142408	0.283338	0.129916	0.338642	0.0012
mitochondrial outer membrane	0.278327	0.265699	0.25027	0.154186	0.152866	0.185592	0.264765	0.164215	0.207448	0.00223
glycerol-3-phosphate catabolic process	0.271805	0.278731	0.232155	0.00239051	0.00288419	0	0.260897	0.00175823	2171392837	0.00303
glycerol-3-phosphate dehydrogenase [NAD(P)+] activity	0.271805	0.278731	0.232155	0.00239051	0.00288419	0	0.260897	0.00175823	2171392837	0.00303
voltage-gated monoatomic anion channel activity	0.266934	0.27222	0.243685	0.174506	0.178825	0.215941	0.260946	0.189757	0.138352	0.0147
glycerol metabolic process	0.266928	0.252653	0.243682	0	0	0	0.254421	0	Inf	0.000707
membrane coat	0.266927	0.268953	0.3079	0.523518	0.464374	0.573122	0.28126	0.520338	-0.267178	0.00839
tetrapyrrole biosynthetic process	0.263673	0.277103	0.261798	0.261758	0.297078	0.23579	0.267525	0.264875	0.00432221	0.897
nucleotide transport	0.262046	0.259166	0.278266	0.0418329	0.0490324	0.0396873	0.266492	0.0435175	0.78702	8.18e-05
glycosyltransferase activity	0.258789	0.267324	0.256858	0.331081	0.272562	0.316324	0.26099	0.306656	-0.0700269	0.117
Golgi membrane	0.257161	0.262432	0.228867	0.243829	0.223536	0.280138	0.249487	0.249167	0.000555749	0.988
methylation	0.257161	0.265693	0.251918	0.149409	0.165841	0.141241	0.258257	0.152163	0.229742	0.000833
cation binding	0.25716	0.277103	0.279909	0.234268	0.190361	0.233455	0.271391	0.219361	0.092435	0.0506
O-acyltransferase activity	0.255534	0.270585	0.270025	0.0119524	0.00432636	0.0070036	0.265381	0.00776079	153396404	3.82e-05
ribosome biogenesis	0.253912	0.252648	0.23875	0.259362	0.289872	0.247455	0.248437	0.265563	-0.0289525	0.308
ATP	0.253908	0.249386	0.263447	0.38128	0.333137	0.363023	0.25558	0.359147	-0.147745	0.0124
phosphoglucomutase activity	0.253905	0.26569	0.248631	0.272517	0.27978	0.305821	0.256075	0.286039	-0.048058	0.0786
serine-type endopeptidase activity	0.249024	0.252653	0.250271	0.42431	0.50186	0.40154	0.250649	0.44257	-0.246916	0.024
monoatomic anion transmembrane transport	0.245775	0.242879	0.220634	0.126696	0.125466	0.15641	0.236429	0.136191	0.239553	0.00183
UDP-glucose 6-dehydrogenase activity	0.245768	0.242867	0.278259	0.205576	0.207673	0.233453	0.255631	0.215567	0.0740309	0.0533
acyl-CoA oxidase activity	0.245768	0.215163	0.291434	0.0537857	0.0418219	0.058363	0.250788	0.0513235	0.688991	0.00943
peroxisome	0.245768	0.215163	0.291434	0.0537857	0.0418219	0.058363	0.250788	0.0513235	0.688991	0.00943
'de novo' pyrimidine nucleobase biosynthetic process	0.244143	0.207007	0.214052	0.338247	0.305723	0.33617	0.221734	0.326713	-0.168335	0.00254
isocitrate lyase activity	0.244137	0.246126	0.279903	0	0	0	0.256722	0	Inf	0.00204
phosphoribulokinase activity	0.244135	0.255906	0.245331	0.264153	0.274003	0.264976	0.248457	0.267711	-0.0324141	0.018
protein dimerization activity	0.24089	0.237983	0.240387	0.124305	0.116812	0.113225	0.239753	0.118114	0.307464	0.000325
peptidase activity	0.240885	0.229833	0.253565	0.497224	0.526376	0.484417	0.241428	0.502672	-0.318498	0.000277
organic substance metabolic process	0.229491	0.246131	0.220641	0.400407	0.385054	0.415545	0.232087	0.400336	-0.236773	0.000152
thiamine biosynthetic process	0.226239	0.254287	0.220638	0.283274	0.271114	0.238123	0.233721	0.26417	-0.0531857	0.153
transporter activity	0.226236	0.249394	0.232154	0.680094	0.620116	0.780909	0.235928	0.693706	-0.468396	0.00917
carbohydrate derivative binding	0.224616	0.226566	0.2585	0.132672	0.132675	0.134236	0.236561	0.133195	0.249457	0.011
carbohydrate derivative metabolic process	0.224616	0.226566	0.2585	0.132672	0.132675	0.134236	0.236561	0.133195	0.249457	0.011
glucose-6-phosphate isomerase activity	0.224616	0.226566	0.2585	0.132672	0.132675	0.134236	0.236561	0.133195	0.249457	0.011
translation regulator activity	0.219733	0.216791	0.233811	0	0	0	0.223445	0	Inf	0.000552
arginine biosynthetic process via ornithine	0.214847	0.233096	0.204169	0.271325	0.266789	0.277808	0.217371	0.271974	-0.0973261	0.0141
argininosuccinate lyase activity	0.214847	0.233096	0.204169	0.271325	0.266789	0.277808	0.217371	0.271974	-0.0973261	0.0141
glycine dehydrogenase (decarboxylating) activity	0.214845	0.215162	0.243685	0.162553	0.13556	0.171589	0.224564	0.156567	0.156639	0.00959
aminomethyltransferase activity	0.211585	0.197227	0.181119	0.124305	0.129792	0.109724	0.196643	0.121274	0.209913	0.00333
ferric iron binding	0.208334	0.198862	0.233806	0.00478101	0	0.00233453	0.213668	0.00237185	1954651512	0.0021
intracellular iron ion homeostasis	0.208334	0.198862	0.233806	0.00478101	0	0.00233453	0.213668	0.00237185	1954651512	0.0021
iron ion transport	0.208334	0.198862	0.233806	0	0	0	0.213668	0	Inf	0.00238
monooxygenase activity	0.208332	0.179302	0.186057	0.0490043	0.0447058	0.0513601	0.19123	0.0483567	0.5971	0.00261
DNA binding	0.206707	0.207011	0.230514	0.368135	0.330247	0.357185	0.214744	0.351856	-0.214443	0.00097
enoyl-[acyl-carrier-protein] reductase (NADH) activity	0.206706	0.198857	0.21076	0.0812764	0.093738	0.0898804	0.205441	0.0882983	0.366735	2.14e-05
GDP-dissociation inhibitor activity	0.2067	0.202127	0.176177	0.121915	0.125465	0.107389	0.195001	0.118256	0.217215	0.0048
Rab GDP-dissociation inhibitor activity	0.2067	0.202127	0.176177	0.121915	0.125465	0.107389	0.195001	0.118256	0.217215	0.0048
small GTPase-mediated signal transduction	0.2067	0.202127	0.176177	0.129086	0.134117	0.116727	0.195001	0.126643	0.187455	0.00735
thiamine pyrophosphate binding	0.205079	0.208642	0.251918	0.0968133	0.0778761	0.110891	0.22188	0.0951934	0.367511	0.00379
protein import into nucleus	0.205076	0.192343	0.207462	0.14582	0.126906	0.152912	0.201627	0.141879	0.15263	0.00532
serine-type carboxypeptidase activity	0.203449	0.202123	0.210755	0.194824	0.190361	0.180927	0.205442	0.188704	0.0369085	0.0338
thylakoid	0.201822	0.226573	0.243686	0.213947	0.181708	0.219448	0.224027	0.205034	0.0384732	0.324
sulfate assimilation	0.198567	0.236354	0.250271	0	0	0	0.228397	0	Inf	0.00454
cysteine-type peptidase activity	0.19694	0.192343	0.187703	0.129085	0.126907	0.109724	0.192329	0.121905	0.198021	0.00272
purine nucleobase biosynthetic process	0.196939	0.164631	0.181119	0.0239051	0.0216325	0.0186757	0.180896	0.0214044	0.926926	0.00278
proton transmembrane transporter activity	0.192059	0.216793	0.223926	0.44224	0.473016	0.473907	0.210926	0.463054	-0.341502	6.15e-05
carbamoyl-phosphate synthase (glutamine-hydrolyzing) activity	0.190431	0.171147	0.184414	0.161352	0.173049	0.15641	0.181997	0.163603	0.0462728	0.0724
glutamine metabolic process	0.190431	0.171147	0.184414	0.161352	0.173049	0.15641	0.181997	0.163603	0.0462728	0.0724
endoplasmic reticulum to Golgi vesicle-mediated transport	0.19043	0.208643	0.192644	0.0824718	0.0865288	0.0747056	0.197239	0.0812354	0.385248	0.000241
transferase activity	0.190429	0.193971	0.227224	0.095619	0.0995073	0.106223	0.203875	0.10045	0.307415	0.00894
inorganic phosphate transmembrane transporter activity	0.188807	0.202121	0.20581	0.349015	0.363422	0.337341	0.198913	0.349926	-0.245314	0.000178
mitochondrial phosphate ion transmembrane transport	0.188807	0.202121	0.20581	0.219928	0.224978	0.203106	0.198913	0.216004	-0.0357991	0.115
regulatory ncRNA-mediated gene silencing	0.188807	0.192342	0.195933	0	0	0	0.19236	0	Inf	0.000114
RISC complex	0.188807	0.192342	0.195933	0	0	0	0.19236	0	Inf	0.000114
branched-chain amino acid biosynthetic process	0.185547	0.163002	0.190997	0.204384	0.204781	0.203105	0.179849	0.20409	-0.054914	0.105
D-xylose metabolic process	0.180658	0.182562	0.179476	0.174507	0.171619	0.171584	0.180899	0.17257	0.0204702	0.0033
UDP-glucuronate decarboxylase activity	0.180658	0.182562	0.179476	0.174507	0.171619	0.171584	0.180899	0.17257	0.0204702	0.0033
protein peptidyl-prolyl isomerization	0.179036	0.205383	0.182764	0.589258	0.6504	0.626824	0.189061	0.622161	-0.517301	0.000304
metallopeptidase activity	0.179035	0.176043	0.195936	0.562961	0.578292	0.554453	0.183671	0.565235	-0.488188	2.47e-06
purine ribonucleoside salvage	0.177415	0.172777	0.174537	0.176899	0.186034	0.155248	0.17491	0.172727	0.00545262	0.834
GMP biosynthetic process	0.17741	0.166262	0.172878	0.0262957	0.0288419	0.0221779	0.172184	0.0257718	0.824846	1.79e-05
GMP synthase (glutamine-hydrolyzing) activity	0.17741	0.166262	0.172878	0.0262957	0.0288419	0.0221779	0.172184	0.0257718	0.824846	1.79e-05
GMP synthase activity	0.17741	0.166262	0.172878	0.0262957	0.0288419	0.0221779	0.172184	0.0257718	0.824846	1.79e-05
formate-tetrahydrofolate ligase activity	0.177409	0.171153	0.172886	0.158966	0.167287	0.183262	0.173816	0.169838	0.0100544	0.638
glycogen (starch) synthase activity	0.177409	0.166261	0.166298	0.204385	0.178824	0.205434	0.16999	0.196214	-0.0623086	0.0781
photosystem I reaction center	0.177409	0.154851	0.148187	0.233073	0.259585	0.234621	0.160149	0.242427	-0.180056	0.00263
IMP biosynthetic process	0.175787	0.154857	0.146547	0	0	0	0.159064	0	Inf	0.00298
N-acetyl-gamma-glutamyl-phosphate reductase activity	0.175787	0.182562	0.182759	0.0657379	0.0663377	0.0688686	0.180369	0.0669814	0.430208	5.95e-05
NADP+ binding	0.175787	0.182562	0.182759	0.0657379	0.0663377	0.0688686	0.180369	0.0669814	0.430208	5.95e-05
purine ribonucleotide biosynthetic process	0.175787	0.154857	0.146547	0	0	0	0.159064	0	Inf	0.00298
copper ion binding	0.174154	0.159743	0.17947	0.388454	0.395144	0.412048	0.171122	0.398549	-0.367175	2.01e-05
adenosine kinase activity	0.169277	0.166257	0.174537	0.176899	0.186034	0.155248	0.170024	0.172727	-0.00685191	0.799
transmembrane transporter activity	0.169271	0.195603	0.207463	0.660963	0.65328	0.661847	0.190779	0.658697	-0.538156	0.000306
tRNA aminoacylation	0.16927	0.156482	0.164654	0.187653	0.193245	0.172756	0.163469	0.184551	-0.0526827	0.0535
amino acid binding	0.16927	0.171147	0.179468	0.058566	0.0663377	0.0595307	0.173295	0.0614781	0.450065	1.58e-05
acyl-[acyl-carrier-protein] desaturase activity	0.167638	0.141812	0.148188	0.0812764	0.0663377	0.0583633	0.152546	0.0686592	0.346703	0.00133
chaperonin-containing T-complex	0.166014	0.132032	0.125136	0.0334663	0.0230741	0.0443558	0.141061	0.0336321	0.622653	0.00525
cytosol	0.166014	0.132032	0.125136	0.0490044	0.0288425	0.0501922	0.141061	0.0426797	0.519185	0.00577
glutathione peroxidase activity	0.164389	0.185822	0.179472	0.0884484	0.0793174	0.08988	0.176561	0.0858819	0.312993	0.00105
'de novo' IMP biosynthetic process	0.164387	0.193968	0.174531	0.0167334	0.0129792	0.0233457	0.177629	0.0176861	1001880664	0.00118
3-oxoacyl-[acyl-carrier-protein] reductase (NADPH) activity	0.162766	0.159747	0.14983	0.0669339	0.0778748	0.0688686	0.157448	0.0712258	0.344499	8.71e-05
isocitrate dehydrogenase (NADP+) activity	0.162766	0.154857	0.161363	0.255784	0.252377	0.262631	0.159662	0.256931	-0.206615	2.16e-05
isocitrate metabolic process	0.162766	0.154857	0.161363	0.255784	0.252377	0.262631	0.159662	0.256931	-0.206615	2.16e-05
protein serine/threonine phosphatase activity	0.161132	0.15648	0.121842	0.111157	0.102391	0.099218	0.146485	0.104255	0.147695	0.0666
ornithine carbamoyltransferase activity	0.159504	0.166257	0.167943	0.0358569	0.0475898	0.035018	0.164568	0.0394882	0.619877	5.07e-05
ornithine metabolic process	0.159504	0.166257	0.167943	0.0358569	0.0475898	0.035018	0.164568	0.0394882	0.619877	5.07e-05
proteasome-mediated ubiquitin-dependent protein catabolic process	0.159504	0.154851	0.174531	0.157773	0.15575	0.149411	0.162962	0.154311	0.0236895	0.282
protein glycosylation	0.157878	0.153222	0.166298	0.169723	0.14854	0.151745	0.159133	0.156669	0.0067759	0.766
NADH dehydrogenase (ubiquinone) activity	0.154622	0.159742	0.146542	0.24622	0.233625	0.252128	0.153635	0.243991	-0.200883	0.000327
alpha-amylase activity	0.152994	0.166263	0.174531	0.115939	0.112486	0.131903	0.164596	0.120109	0.136844	0.00687
protein folding chaperone	0.151368	0.167893	0.158066	0.193629	0.213434	0.190263	0.159109	0.199108	-0.0973961	0.0138
D-ribulose-phosphate 3-epimerase activity	0.149739	0.159747	0.154768	0.112353	0.0951811	0.0677012	0.154752	0.0917452	0.227052	0.0348
fatty acid beta-oxidation	0.149739	0.143441	0.182764	0.0573714	0.0490324	0.0641999	0.158648	0.0568679	0.445567	0.00791
glutamate N-acetyltransferase activity	0.148108	0.172782	0.166301	0.0382476	0.0432636	0.0361854	0.162397	0.0392322	0.616936	0.00198
nucleobase-containing compound kinase activity	0.146485	0.135292	0.123489	0.190043	0.180265	0.175091	0.135089	0.1818	-0.128974	0.00651
nucleobase-containing compound metabolic process	0.146485	0.135292	0.123489	0.190043	0.180265	0.175091	0.135089	0.1818	-0.128974	0.00651
amidophosphoribosyltransferase activity	0.146484	0.123881	0.143248	0.0239051	0.0216325	0.0186757	0.137871	0.0214044	0.808969	0.00259
methylenetetrahydrofolate dehydrogenase (NADP+) activity	0.144857	0.136922	0.143248	0.071714	0.0663375	0.0712038	0.141676	0.0697518	0.30774	4.03e-05
glucose-6-phosphate dehydrogenase activity	0.144857	0.130402	0.123489	0.289243	0.269684	0.316329	0.132916	0.291752	-0.341437	0.00229
thioredoxin peroxidase activity	0.14323	0.167891	0.181117	0.474504	0.468699	0.522941	0.164079	0.488715	-0.474001	0.000253
glycerol-3-phosphate dehydrogenase (quinone) activity	0.141602	0.153222	0.164645	0	0	0	0.153157	0	Inf	0.00188
nucleotide-sugar metabolic process	0.141602	0.149967	0.161363	0.133867	0.121138	0.179758	0.150977	0.144921	0.0177804	0.772
translation initiation factor binding	0.141602	0.138551	0.15642	0.172114	0.18315	0.164585	0.145524	0.173283	-0.0758203	0.0228
hydro-lyase activity	0.141602	0.1141	0.126782	0.142233	0.157193	0.140072	0.127495	0.146499	-0.0603432	0.128
steroid biosynthetic process	0.141601	0.145072	0.11855	0.162553	0.15575	0.140072	0.135074	0.152792	-0.0535268	0.175
cysteine biosynthetic process from serine	0.139974	0.151592	0.141601	0.255787	0.259586	0.227623	0.144389	0.247665	-0.234331	0.00478
cysteine synthase activity	0.139974	0.151592	0.141601	0.221124	0.232186	0.196107	0.144389	0.216472	-0.175868	0.0138
leucine biosynthetic process	0.139974	0.12062	0.111965	0.0788858	0.0692223	0.0782064	0.124186	0.0754382	0.216482	0.0177
P-type proton-exporting transporter activity	0.139974	0.148332	0.159707	0.360961	0.325918	0.445896	0.149338	0.377592	-0.402853	0.0212
proton export across plasma membrane	0.139974	0.148332	0.159707	0.360961	0.325918	0.445896	0.149338	0.377592	-0.402853	0.0212
protein-disulfide reductase activity	0.139973	0.143441	0.146541	0.136258	0.124023	0.124898	0.143318	0.128393	0.0477604	0.0448
microtubule binding	0.138347	0.136923	0.115258	0	0	0	0.130176	0	Inf	0.00328
dihydrolipoyl dehydrogenase activity	0.138346	0.123881	0.115256	0.0920337	0.0879702	0.0910465	0.125828	0.0903501	0.143847	0.0308
phosphoribosylformylglycinamidine cyclo-ligase activity	0.136719	0.171147	0.141601	0.00478101	0.00576853	0.00817086	0.149822	0.00624013	1380382265	0.00524
nucleus	0.136718	0.167893	0.158067	0.235464	0.214877	0.233455	0.154226	0.227932	-0.169649	0.00403
porphyrin-containing compound biosynthetic process	0.135092	0.122252	0.11855	0.106378	0.100949	0.112057	0.125298	0.106461	0.0707538	0.0426
[acyl-carrier-protein] S-malonyltransferase activity	0.135091	0.138551	0.161363	0.0250997	0.0259587	0.0175097	0.145001	0.022856	0.802371	0.00222
clathrin complex	0.135091	0.141812	0.10867	0.295222	0.213436	0.401537	0.128524	0.303399	-0.373028	0.0802
clathrin light chain binding	0.135091	0.141812	0.10867	0.295222	0.213436	0.401537	0.128524	0.303399	-0.373028	0.0802
IMP dehydrogenase activity	0.135091	0.127142	0.125136	0.0191238	0.0158633	0.0128399	0.129123	0.0159423	0.908452	3.44e-05
microtubule-based movement	0.133464	0.130403	0.115258	0	0	0	0.126375	0	Inf	0.00198
4-hydroxy-3-methylbut-2-en-1-yl diphosphate reductase activity	0.130209	0.133661	0.130075	0.00836671	0.0129792	0.00466906	0.131315	0.00867167	1180211652	3.04e-05
dimethylallyl diphosphate biosynthetic process	0.130209	0.133661	0.130075	0.00836671	0.0129792	0.00466906	0.131315	0.00867167	1180211652	3.04e-05
NAD(P)+ transhydrogenase activity	0.128581	0.158112	0.172886	0	0	0	0.153193	0	Inf	0.00715
FMN binding	0.12858	0.125511	0.131724	0.358567	0.344673	0.337343	0.128605	0.346861	-0.430899	0.000347
glycine metabolic process	0.126954	0.118991	0.133368	0.0944243	0.0778748	0.0968835	0.126438	0.0897275	0.148951	0.00973
microtubule motor activity	0.126953	0.125513	0.108672	0	0	0	0.120379	0	Inf	0.00237
electron transport chain	0.126953	0.145073	0.136662	0.113548	0.125466	0.112058	0.136229	0.117024	0.0659963	0.0487
sulfate adenylyltransferase (ATP) activity	0.125326	0.125512	0.146541	0	0	0	0.13246	0	Inf	0.00281
protein dephosphorylation	0.122071	0.10921	0.110317	0.0920331	0.090853	0.100385	0.113866	0.0944237	0.0813114	0.0222
histidine biosynthetic process	0.12207	0.117361	0.12843	0.109962	0.111045	0.094549	0.12262	0.105185	0.0666077	0.061
carbohydrate binding	0.120443	0.127142	0.108671	0.0944246	0.0980639	0.0980514	0.118752	0.0968467	0.0885566	0.0497
manganese ion binding	0.120442	0.133661	0.0905592	0.176897	0.171613	0.148242	0.114887	0.165584	-0.158746	0.0365
adenylate kinase activity	0.118815	0.115732	0.116903	0.095619	0.105275	0.0852108	0.11715	0.0953683	0.0893391	0.0608
nascent polypeptide-associated complex	0.118815	0.115732	0.0724469	0.0669339	0.0706639	0.0595307	0.102331	0.0657095	0.192381	0.128
threonine-type endopeptidase activity	0.117187	0.159743	0.163007	0.118329	0.129791	0.0980509	0.146645	0.11539	0.104099	0.161
ABC-type transporter activity	0.11556	0.132032	0.131722	0.142235	0.118253	0.154079	0.126438	0.138189	-0.0385975	0.395
phosphoenolpyruvate carboxykinase (ATP) activity	0.11556	0.110841	0.118549	0.0346623	0.0331696	0.0291823	0.114983	0.0323381	0.55092	1.69e-05
phosphoenolpyruvate carboxykinase activity	0.11556	0.110841	0.118549	0.0346623	0.0331696	0.0291823	0.114983	0.0323381	0.55092	1.69e-05
purine nucleotide binding	0.11556	0.110841	0.118549	0.0346623	0.0331696	0.0291823	0.114983	0.0323381	0.55092	1.69e-05
clathrin coat of coated pit	0.113932	0.10758	0.115257	0.314346	0.235069	0.422548	0.112257	0.323988	-0.460316	0.0597
clathrin coat of trans-Golgi network vesicle	0.113932	0.10758	0.115257	0.314346	0.235069	0.422548	0.112257	0.323988	-0.460316	0.0597
1-deoxy-D-xylulose-5-phosphate synthase activity	0.113932	0.112471	0.139955	0.0107572	0.00865272	0.00933813	0.122119	0.00958269	1105297385	0.00604
tRNA binding	0.113932	0.118991	0.102085	0.231876	0.224972	0.198437	0.111669	0.218429	-0.291375	0.00287
galactose metabolic process	0.113932	0.115732	0.110318	0.060958	0.0461484	0.0455237	0.113327	0.0508767	0.347815	0.00353
aromatic amino acid family biosynthetic process	0.110677	0.104321	0.0872669	0.357377	0.340337	0.319828	0.100755	0.339181	-0.527165	0.000153
NADPH binding	0.110677	0.105952	0.125136	0.0155385	0.0187479	0.0210105	0.113922	0.0184323	0.791026	0.00209
lysine biosynthetic process via diaminopimelate	0.107421	0.0863914	0.0922049	0.0537861	0.0461468	0.0560299	0.0953392	0.0519876	0.263372	0.00949
acetylglutamate kinase activity	0.105794	0.0994317	0.121843	0.126696	0.129792	0.134236	0.109023	0.130241	-0.0772313	0.0742
UDP-glucose 4-epimerase activity	0.105794	0.109212	0.107025	0.0502008	0.041822	0.0373528	0.107343	0.0431252	0.396044	0.00202
6-phosphofructokinase activity	0.100912	0.0945418	0.0905586	0.0262954	0.0302851	0.0280143	0.0953375	0.0281983	0.529041	0.000614
fructose 6-phosphate metabolic process	0.100912	0.0945418	0.0905586	0.0262954	0.0302851	0.0280143	0.0953375	0.0281983	0.529041	0.000614
phosphate-containing compound metabolic process	0.0992846	0.140182	0.116903	0.0657379	0.0692223	0.0665338	0.11879	0.0671647	0.247639	0.0478
chloroplast thylakoid membrane	0.0992833	0.0961715	0.0790327	0.113548	0.108158	0.0887135	0.0914958	0.103473	-0.0534268	0.292
photosynthetic electron transport in photosystem I	0.0992833	0.0961715	0.0790327	0.0669339	0.0793163	0.0747056	0.0914958	0.073652	0.0942171	0.086
beta-amylase activity	0.0976555	0.0994317	0.103732	0.0346623	0.0331696	0.035018	0.100273	0.0342833	0.466101	0.00027
polysaccharide catabolic process	0.0976555	0.0994317	0.103732	0.0346623	0.0331696	0.035018	0.100273	0.0342833	0.466101	0.00027
ribonucleoprotein complex	0.0976555	0.0912808	0.0823256	0.0872537	0.0793174	0.088713	0.0904207	0.0850947	0.0263651	0.382
pyridoxal phosphate biosynthetic process	0.0960287	0.0929113	0.11361	0.271322	0.272557	0.213609	0.10085	0.252496	-0.398578	0.01
vitamin B6 biosynthetic process	0.0960287	0.0929113	0.11361	0.271322	0.272557	0.213609	0.10085	0.252496	-0.398578	0.01
protein-folding chaperone binding	0.0944008	0.0978005	0.0724464	0.0920333	0.0879698	0.0817092	0.0882159	0.0872374	0.00484411	0.917
heat shock protein binding	0.0927731	0.0863899	0.0790333	0.121915	0.116812	0.114393	0.0860654	0.117707	-0.135973	0.00526
long-chain fatty acid-CoA ligase activity	0.0911469	0.0896519	0.0823256	0.0358569	0.0432636	0.0326832	0.0877081	0.0372679	0.371705	0.000294
cell redox homeostasis	0.0911464	0.101061	0.0987925	0.308377	0.276891	0.309326	0.0969999	0.298198	-0.487733	0.00151
ubiquitin-like modifier activating enzyme activity	0.0911456	0.0798712	0.0938521	0.0812758	0.067779	0.0910469	0.0882896	0.0800339	0.0426357	0.37
1-deoxy-D-xylulose-5-phosphate reductoisomerase activity	0.0911454	0.0945418	0.110318	0.0155385	0.0187479	0.0210105	0.0986682	0.0184323	0.728598	0.00335
positive regulation of translational elongation	0.0895186	0.120622	0.0954987	0.0812764	0.0591269	0.0665338	0.10188	0.068979	0.169371	0.0536
positive regulation of translational termination	0.0895186	0.120622	0.0954987	0.0812764	0.0591269	0.0665338	0.10188	0.068979	0.169371	0.0536
GTPase activator activity	0.0878918	0.0880207	0.0856175	0.0370523	0.0302847	0.0303492	0.0871767	0.032562	0.427689	0.000598
CTP biosynthetic process	0.0878904	0.102691	0.0872663	0.198411	0.204782	0.215946	0.092616	0.20638	-0.347982	9.33e-05
protein modification process	0.0878904	0.0766111	0.0938521	0.0454192	0.0360525	0.0548616	0.0861179	0.0454444	0.277612	0.00547
Hsp70 protein binding	0.0878902	0.0749803	0.0823268	0.100401	0.0735481	0.0922148	0.0817325	0.0887213	-0.0356335	0.487
citrate (Si)-synthase activity	0.0862636	0.0700907	0.0922058	0.0824711	0.0749901	0.0665338	0.0828534	0.074665	0.0451932	0.373
citrate metabolic process	0.0862636	0.0700907	0.0922058	0.0824711	0.0749901	0.0665338	0.0828534	0.074665	0.0451932	0.373
carbon-carbon lyase activity	0.0846353	0.0961708	0.0889129	0.313154	0.282657	0.297654	0.0899063	0.297822	-0.520166	0.00053
regulation of nitrogen utilization	0.0846353	0.0733502	0.0790327	0.0502008	0.0504744	0.0536951	0.0790061	0.0514568	0.186218	0.008
GTP biosynthetic process	0.0830075	0.0994312	0.0823268	0.180482	0.193245	0.200771	0.0882552	0.1915	-0.336428	0.000227
nucleoside diphosphate kinase activity	0.0830075	0.0994312	0.0823268	0.180482	0.193245	0.200771	0.0882552	0.1915	-0.336428	0.000227
UTP biosynthetic process	0.0830075	0.0994312	0.0823268	0.180482	0.193245	0.200771	0.0882552	0.1915	-0.336428	0.000227
glucose catabolic process	0.0830071	0.0912808	0.0543352	0.102791	0.115371	0.101552	0.0762077	0.106571	-0.14564	0.0986
phosphoglycerate mutase activity	0.0830071	0.0912808	0.0543352	0.102791	0.115371	0.101552	0.0762077	0.106571	-0.14564	0.0986
DNA polymerase processivity factor activity	0.0813803	0.0635704	0.0806799	0.1255	0.103833	0.117894	0.0752102	0.115742	-0.187216	0.00944
ketol-acid reductoisomerase activity	0.0813803	0.0831315	0.0954987	0.0824711	0.082201	0.0910465	0.0866702	0.0852395	0.00722866	0.803
quinone binding	0.0813803	0.0896504	0.0823256	0.0741059	0.0807594	0.0665338	0.0844521	0.0737997	0.0585561	0.106
regulation of DNA replication	0.0813803	0.0635704	0.0806799	0.1255	0.103833	0.117894	0.0752102	0.115742	-0.187216	0.00944
alanine-tRNA ligase activity	0.0797516	0.0766108	0.0757398	0.0203192	0.0173056	0.0326832	0.0773674	0.023436	0.518675	0.00506
alanyl-tRNA aminoacylation	0.0797516	0.0766108	0.0757398	0.0203192	0.0173056	0.0326832	0.0773674	0.023436	0.518675	0.00506
adenylosuccinate synthase activity	0.0781253	0.0863909	0.0757398	0.095619	0.102392	0.0933813	0.0800853	0.0971307	-0.0838036	0.0165
glycine-tRNA ligase activity	0.0781253	0.0847605	0.069154	0.0143425	0.0129792	0.0140075	0.0773466	0.0137764	0.749305	0.00474
glycyl-tRNA aminoacylation	0.0781253	0.0847605	0.069154	0.0143425	0.0129792	0.0140075	0.0773466	0.0137764	0.749305	0.00474
IMP cyclohydrolase activity	0.0781253	0.0912808	0.0790327	0.0179291	0.0187479	0.0151749	0.0828129	0.017284	0.680455	0.00263
oxygen-dependent protoporphyrinogen oxidase activity	0.0781253	0.0652008	0.0740941	0.0239051	0.0173049	0.0280149	0.0724734	0.023075	0.497038	0.000677
phosphoribosylaminoimidazolecarboxamide formyltransferase activity	0.0781253	0.0912808	0.0790327	0.0179291	0.0187479	0.0151749	0.0828129	0.017284	0.680455	0.00263
DNA repair	0.0781245	0.0684601	0.0543347	0.0956198	0.0634541	0.103887	0.0669731	0.0876536	-0.116869	0.236
proline biosynthetic process	0.076497	0.081501	0.0806799	0	0	0	0.0795593	0	Inf	0.000379
3-deoxy-7-phosphoheptulonate synthase activity	0.0748702	0.0635704	0.0559823	0.196016	0.175938	0.184425	0.0648076	0.18546	-0.456624	0.000115
isomerase activity	0.0748702	0.0766113	0.0658606	0.0573716	0.0634529	0.0642	0.0724474	0.0616749	0.0699144	0.0631
transaldolase activity	0.0748695	0.0700907	0.0806799	0.227091	0.220644	0.221779	0.0752134	0.223171	-0.472343	1.01e-05
4-alpha-glucanotransferase activity	0.0748691	0.0815012	0.0642148	0.0525906	0.0346104	0.0595307	0.0735283	0.0489106	0.177052	0.0596
2-isopropylmalate synthase activity	0.073242	0.0635704	0.0559823	0.0788858	0.0692223	0.0782064	0.0642649	0.0754382	-0.0696174	0.144
methionine metabolic process	0.073242	0.0717212	0.0806799	0.0418329	0.0389374	0.0536951	0.0752144	0.0448218	0.224812	0.00793
methylenetetrahydrofolate reductase (NAD(P)H) activity	0.073242	0.0717212	0.0806799	0.0418329	0.0389374	0.0536951	0.0752144	0.0448218	0.224812	0.00793
oxoglutarate dehydrogenase (succinyl-transferring) activity	0.073242	0.0700907	0.0790327	0.0669329	0.0591283	0.084044	0.0741218	0.0700351	0.0246305	0.644
proline-tRNA ligase activity	0.073242	0.0847608	0.0889123	0.017929	0.0129792	0.031516	0.082305	0.0208081	0.597194	0.0012
prolyl-tRNA aminoacylation	0.073242	0.0847608	0.0889123	0.017929	0.0129792	0.031516	0.082305	0.0208081	0.597194	0.0012
iron-sulfur cluster assembly	0.0716151	0.0700903	0.0724475	0.211559	0.173055	0.173924	0.0713843	0.186179	-0.416329	0.0118
protein serine/threonine kinase activity	0.0716148	0.0717209	0.0609216	0.0167331	0.0100949	0.0116727	0.0680857	0.0128336	0.724709	0.000701
carboxy-lyase activity	0.0699884	0.0912808	0.102085	0.0059762	0.00721055	0.00583633	0.0877846	0.00634103	1141258683	0.013
farnesyltranstransferase activity	0.069987	0.0700907	0.0592753	0.00478101	0	0.00233453	0.066451	0.00237185	1447414334	0.00107
omega peptidase activity	0.069987	0.0717212	0.0642148	0.0561754	0.0735485	0.0595307	0.068641	0.0630849	0.0366582	0.415
actin binding	0.0699859	0.0749803	0.0740936	0.2008	0.161519	0.180928	0.07302	0.181082	-0.394435	0.00981
metalloaminopeptidase activity	0.0683591	0.0766107	0.075741	0.0872533	0.0677793	0.0513597	0.0735703	0.0687974	0.02913	0.695
asparagine-tRNA ligase activity	0.0683587	0.0635704	0.0724469	0.0382476	0.0230741	0.0338519	0.0681253	0.0317245	0.331913	0.00494
asparaginyl-tRNA aminoacylation	0.0683587	0.0635704	0.0724469	0.0382476	0.0230741	0.0338519	0.0681253	0.0317245	0.331913	0.00494
endoplasmic reticulum membrane	0.0683587	0.0733505	0.0708014	0.114743	0.108159	0.114393	0.0708369	0.112432	-0.200629	0.000205
phosphoadenylyl-sulfate reductase (thioredoxin) activity	0.0683587	0.104322	0.0971444	0	0	0	0.0899416	0	Inf	0.0146
protein targeting	0.0683584	0.0586818	0.0691541	0.049004	0.036053	0.0466909	0.0653981	0.043916	0.172943	0.0155
DNA replication	0.0667329	0.0847617	0.0922055	0.037052	0.023074	0.0315165	0.0812334	0.0305475	0.424759	0.00912
cytochrome-c oxidase activity	0.0667321	0.0619411	0.0642142	0.0490048	0.0605699	0.0513603	0.0642958	0.053645	0.0786533	0.0793
3-isopropylmalate dehydrogenase activity	0.0667319	0.05705	0.0559823	0	0	0	0.0599214	0	Inf	0.00324
dihydroxy-acid dehydratase activity	0.0667319	0.0472701	0.0592753	0.0418329	0.0504744	0.0385202	0.0577591	0.0436092	0.122043	0.115
photosystem II repair	0.0667319	0.0684618	0.060921	0.0764965	0.0706639	0.0688686	0.0653715	0.0720097	-0.042002	0.11
uridylyltransferase activity	0.0667319	0.0635718	0.0510423	0.248611	0.246604	0.270809	0.0604487	0.255341	-0.625734	0.00011
SCF complex assembly	0.0667309	0.066831	0.0642135	0.0430282	0.034611	0.0525264	0.0659251	0.0433885	0.181676	0.0456
intramolecular lyase activity	0.0667305	0.0717212	0.0839728	0.0764952	0.0793178	0.0840434	0.0741415	0.0799521	-0.0327688	0.381
aspartate-semialdehyde dehydrogenase activity	0.0651037	0.055421	0.0576281	0.0167331	0.0173049	0.0151749	0.0593842	0.0164043	0.558714	0.00332
ethanol oxidation	0.0651037	0.0603109	0.0708012	0	0	0	0.0654052	0	Inf	0.00214
isoleucine biosynthetic process	0.0651037	0.055421	0.0576281	0.0167331	0.0173049	0.0151749	0.0593842	0.0164043	0.558714	0.00332
microtubule	0.0651037	0.0684603	0.0675068	0.579692	0.663378	0.597647	0.0670236	0.613573	-0.961638	0.00213
microtubule-based process	0.0651037	0.0684603	0.0675068	0.579692	0.663378	0.597647	0.0670236	0.613573	-0.961638	0.00213
nuclear import signal receptor activity	0.0651037	0.0537905	0.0592753	0.0800818	0.0591269	0.0793738	0.0593898	0.0728608	-0.0887821	0.179
outer membrane	0.0651037	0.0717212	0.0658611	0.0681285	0.0677803	0.0618651	0.067562	0.0659246	0.0106547	0.604
pullulanase activity	0.0651037	0.0635704	0.0526894	0	0	0	0.0604545	0	Inf	0.00415
S-(hydroxymethyl)glutathione dehydrogenase activity	0.0651037	0.0603109	0.0708012	0	0	0	0.0654052	0	Inf	0.00214
threonine biosynthetic process	0.0651037	0.055421	0.0576281	0.0310757	0.0317261	0.035018	0.0593842	0.0326066	0.260366	0.00533
respiratory electron transport chain	0.0651035	0.0668311	0.0724466	0.0896434	0.0995073	0.0840432	0.0681271	0.0910646	-0.12603	0.0212
5S rRNA binding	0.0634769	0.0668313	0.0625682	0.124305	0.106717	0.102721	0.0642921	0.111247	-0.238132	0.0165
ascorbate glutathione cycle	0.0634769	0.0586804	0.0526894	0.0717139	0.0793178	0.0805412	0.0582823	0.077191	-0.12203	0.0109
cellular oxidant detoxification	0.0634769	0.0586804	0.0526894	0.0717139	0.0793178	0.0805412	0.0582823	0.077191	-0.12203	0.0109
glutathione dehydrogenase (ascorbate) activity	0.0634769	0.0586804	0.0526894	0.0717139	0.0793178	0.0805412	0.0582823	0.077191	-0.12203	0.0109
hydroxymethylbilane synthase activity	0.0634769	0.0798706	0.0592753	0.0729099	0.0865272	0.0770404	0.0675409	0.0788258	-0.0671016	0.217
peptidyl-pyrromethane cofactor linkage	0.0634769	0.0798706	0.0592753	0.0729099	0.0865272	0.0770404	0.0675409	0.0788258	-0.0671016	0.217
adenyl-nucleotide exchange factor activity	0.0618489	0.0684603	0.0543347	0.0478093	0.0533586	0.0478579	0.061548	0.0496753	0.0930733	0.0832
peptide-methionine (S)-S-oxide reductase activity	0.0618488	0.0489	0.0526891	0.0717152	0.0850856	0.0653676	0.0544793	0.0740561	-0.133329	0.0569
triose-phosphate isomerase activity	0.0618486	0.0586819	0.0675082	0.235459	0.253809	0.219446	0.0626796	0.236238	-0.576223	0.00195
small GTPase binding	0.0618482	0.0489011	0.062568	0.0848616	0.0822008	0.0898799	0.0577724	0.0856474	-0.170994	0.0116
aspartic-type endopeptidase activity	0.0602218	0.06031	0.0675069	0.23068	0.250933	0.226453	0.0626796	0.236022	-0.575827	0.0008
ATP phosphoribosyltransferase activity	0.0602218	0.05705	0.0592753	0.0227091	0.0230741	0.0163423	0.058849	0.0207085	0.453591	0.000908
nitrite reductase [NAD(P)H] activity	0.0602217	0.0537904	0.0559815	0.1004	0.105276	0.0875458	0.0566645	0.0977407	-0.236764	0.00949
protein import	0.0602204	0.0505317	0.0543353	0.0346615	0.024516	0.0373528	0.0550291	0.0321768	0.23305	0.0114
nucleosome assembly	0.0602202	0.0749815	0.0576291	0.0753008	0.0778746	0.0735374	0.064277	0.0755709	-0.0702994	0.166
EMC complex	0.0585936	0.0440106	0.0477496	0.0334668	0.0288425	0.0256799	0.0501179	0.0293297	0.232685	0.0243
pyrroline-5-carboxylate reductase activity	0.0585936	0.0619414	0.0592753	0	0	0	0.0599367	0	Inf	0.00029
fatty-acyl-CoA binding	0.0569668	0.0489006	0.069154	0	0	0	0.0583405	0	Inf	0.01
malic enzyme activity	0.0569668	0.0603109	0.0757412	0.0394424	0.0331683	0.0408539	0.0643397	0.0378215	0.23074	0.0305
ribose-5-phosphate isomerase activity	0.0569668	0.0619414	0.0493951	0.188847	0.187477	0.173924	0.0561011	0.183416	-0.514466	4.85e-05
nucleocytoplasmic transport	0.0553396	0.0668305	0.0642158	0.176895	0.186035	0.172757	0.0621286	0.178562	-0.458498	2.73e-05
porphobilinogen synthase activity	0.0553386	0.0619414	0.060921	0.0776904	0.0850862	0.0641995	0.0594003	0.0756587	-0.10507	0.105
cellular response to calcium ion	0.0553381	0.0570501	0.0559819	0.0215142	0.0245155	0.0233453	0.0561234	0.023125	0.385062	3.92e-05
de-etiolation	0.0553381	0.0570501	0.0559819	0.0215142	0.0245155	0.0233453	0.0561234	0.023125	0.385062	3.92e-05
regulation of stomatal closure	0.0553381	0.0570501	0.0559819	0.0215142	0.0245155	0.0233453	0.0561234	0.023125	0.385062	3.92e-05
phosphatidylinositol phosphate biosynthetic process	0.0553378	0.0635705	0.0691543	0.0274913	0.0317274	0.0210113	0.0626875	0.0267434	0.369965	0.00263
acyl carrier activity	0.0537103	0.0603109	0.0526894	0	0	0	0.0555702	0	Inf	0.00184
selenium binding	0.0537103	0.0440107	0.0493951	0	0	0	0.0490387	0	Inf	0.00326
cGMP-dependent protein kinase activity	0.0520835	0.0652008	0.0444564	0	0	0	0.0539136	0	Inf	0.0124
membrane insertase activity	0.0520835	0.055421	0.0510423	0.0418329	0.0432636	0.0280149	0.0528489	0.0377038	0.146651	0.0805
protein ubiquitination	0.0520825	0.0488999	0.0395161	0.0956198	0.0648963	0.101552	0.0468328	0.0873561	-0.270743	0.0584
Prp19 complex	0.0520825	0.0488999	0.0395161	0.0992056	0.0706648	0.103887	0.0468328	0.0912524	-0.289694	0.038
ubiquitin-protein transferase activity	0.0520825	0.0488999	0.0395161	0.0992055	0.072107	0.105054	0.0468328	0.0921222	-0.293814	0.0342
ubiquitin protein ligase activity	0.0520825	0.0488999	0.0395161	0.0884484	0.0605699	0.0945487	0.0468328	0.081189	-0.238947	0.0678
DNA duplex unwinding	0.0504563	0.0521607	0.0625685	0.0250996	0.0187477	0.0175093	0.0550618	0.0204522	0.43011	0.00299
DNA replication initiation	0.0504563	0.0521607	0.0625685	0.0143425	0.0129792	0.0140075	0.0550618	0.0137764	0.601715	0.00774
MCM complex	0.0504563	0.0521607	0.0625685	0.0143425	0.0129792	0.0140075	0.0550618	0.0137764	0.601715	0.00774
violaxanthin de-epoxidase activity	0.0504563	0.0440104	0.0395172	0.0274904	0.0288419	0.0291823	0.0446613	0.0285049	0.195012	0.0336
xanthophyll cycle	0.0504563	0.0440104	0.0395172	0.0274904	0.0288419	0.0291823	0.0446613	0.0285049	0.195012	0.0336
phosphoribosylamine-glycine ligase activity	0.0504553	0.0407498	0.0378706	0	0	0	0.0430252	0	Inf	0.00774
pyrimidine nucleotide biosynthetic process	0.0488294	0.0342304	0.0230512	0.163749	0.125464	0.163418	0.0353703	0.150877	-0.629984	0.00329
cytoskeleton	0.0488285	0.0456412	0.0444564	0	0	0	0.0463087	0	Inf	0.000794
metallocarboxypeptidase activity	0.0488285	0.0489006	0.0477493	0	0	0	0.0484928	0	Inf	5.89e-05
glutathione biosynthetic process	0.0488283	0.0537904	0.0559821	0.0741053	0.0605699	0.0712041	0.0528669	0.0686264	-0.113307	0.0425
leucine-tRNA ligase activity	0.048828	0.0489	0.0461026	0.00836671	0	0.0070036	0.0479436	0.00512343	0.971169	0.0015
leucyl-tRNA aminoacylation	0.048828	0.0489	0.0461026	0.00836671	0	0.0070036	0.0479436	0.00512343	0.971169	0.0015
peptide-methionine (R)-S-oxide reductase activity	0.0472007	0.0603094	0.0559823	0.0322716	0.0374943	0.0291822	0.0544975	0.0329827	0.21809	0.0138
protein repair	0.0472007	0.0603094	0.0559823	0.0322716	0.0374943	0.0291822	0.0544975	0.0329827	0.21809	0.0138
rRNA processing	0.0472002	0.0489006	0.0428093	0.0932286	0.086527	0.0828759	0.0463034	0.0875438	-0.276613	0.000891
serine-type peptidase activity	0.0471999	0.0603105	0.0609216	0.256977	0.263908	0.260303	0.056144	0.260396	-0.666331	5.87e-05
2-C-methyl-D-erythritol 4-phosphate cytidylyltransferase activity	0.0455734	0.0358599	0.0329305	0	0	0	0.0381213	0	Inf	0.0099
3-isopropylmalate dehydratase activity	0.0455734	0.0407498	0.0279904	0.0788858	0.0764332	0.0688686	0.0381046	0.0747292	-0.292513	0.00755
antiporter activity	0.0455734	0.0423802	0.0345777	0.038248	0.0389369	0.0431882	0.0408438	0.0401244	0.00771798	0.855
ATP synthesis coupled electron transport	0.0455734	0.0440107	0.0477493	0.136257	0.122581	0.155246	0.0457778	0.138028	-0.479312	0.00965
cytidylyltransferase activity	0.0455734	0.0358599	0.0329305	0	0	0	0.0381213	0	Inf	0.0099
cytosolic ribosome assembly	0.0455734	0.0309699	0.0395164	0.0334663	0.0259587	0.0221779	0.0386866	0.027201	0.152976	0.104
mitochondrial respiratory chain complex III	0.0455734	0.0358602	0.0362234	0.0382476	0.0302849	0.0233453	0.039219	0.030626	0.107407	0.19
monoatomic cation transmembrane transporter activity	0.0455734	0.0423802	0.0345777	0.0980111	0.0807582	0.0817078	0.0408438	0.0868257	-0.327522	0.00455
monoatomic cation transport	0.0455734	0.0423802	0.0345777	0.0980111	0.0807582	0.0817078	0.0408438	0.0868257	-0.327522	0.00455
prefoldin complex	0.0455734	0.0521601	0.0493965	0.0490043	0.0360533	0.0385194	0.0490433	0.0411923	0.0757638	0.177
alternative oxidase activity	0.0455723	0.0326004	0.0362236	0.00358569	0.00432636	0.00233453	0.0381321	0.00341553	1047832716	0.0108
methionine-tRNA ligase activity	0.0439453	0.0472699	0.0329307	0.0059762	0.00576853	0.00933813	0.041382	0.00702762	0.770003	0.0113
arginine-tRNA ligase activity	0.0439452	0.0505311	0.0362234	0.0119524	0.0100949	0.0128399	0.0435666	0.0116291	0.573608	0.0137
arginyl-tRNA aminoacylation	0.0439452	0.0505311	0.0362234	0.0119524	0.0100949	0.0128399	0.0435666	0.0116291	0.573608	0.0137
dihydrolipoyllysine-residue acetyltransferase activity	0.0439452	0.0423802	0.0411635	0	0	0	0.0424963	0	Inf	0.000359
protein insertion into mitochondrial inner membrane	0.0439452	0.0358599	0.0493951	0.0370529	0.0461482	0.0315158	0.0430667	0.038239	0.0516354	0.452
pyruvate metabolic process	0.0439452	0.0423802	0.0411635	0	0	0	0.0424963	0	Inf	0.000359
TIM22 mitochondrial import inner membrane insertion complex	0.0439452	0.0358599	0.0493951	0.0370529	0.0461482	0.0315158	0.0430667	0.038239	0.0516354	0.452
starch binding	0.0439446	0.0472701	0.0378696	0	0	0	0.0430281	0	Inf	0.00407
threonine-tRNA ligase activity	0.0423183	0.0358597	0.0625682	0.0215148	0.0216318	0.0210108	0.0469154	0.0213858	0.34119	0.0865
threonyl-tRNA aminoacylation	0.0423183	0.0358597	0.0625682	0.0215148	0.0216318	0.0210108	0.0469154	0.0213858	0.34119	0.0865
lysine-tRNA ligase activity	0.042318	0.0456409	0.0345777	0.0286861	0.0158633	0.0210115	0.0408455	0.0218536	0.271621	0.0192
lysyl-tRNA aminoacylation	0.042318	0.0456409	0.0345777	0.0286861	0.0158633	0.0210115	0.0408455	0.0218536	0.271621	0.0192
3-hydroxybutyrate dehydrogenase activity	0.0423169	0.0407498	0.0378706	0	0	0	0.0403124	0	Inf	0.00104
chlorophyll synthetase activity	0.0423169	0.0407498	0.0477493	0.0167331	0.0201895	0.0140075	0.0436054	0.0169767	0.409687	0.000754
phosphoribosyl-AMP cyclohydrolase activity	0.0423169	0.0391208	0.0477493	0.0059762	0.00432636	0	0.0430624	0.00343419	1098273915	0.000388
phosphoribosyl-ATP diphosphatase activity	0.0423169	0.0391208	0.0477493	0.0059762	0.00432636	0	0.0430624	0.00343419	1098273915	0.000388
acylglycerol transport	0.0406904	0.0374911	0.0378698	0	0	0	0.0386838	0	Inf	0.00068
ER to chloroplast lipid transport	0.0406904	0.0374911	0.0378698	0	0	0	0.0386838	0	Inf	0.00068
phosphatidic acid binding	0.0406904	0.0374911	0.0378698	0	0	0	0.0386838	0	Inf	0.00068
adenine phosphoribosyltransferase activity	0.0406902	0.0423802	0.0395164	0.059762	0.0548006	0.0548611	0.0408622	0.0564746	-0.140531	0.00363
adenine salvage	0.0406902	0.0423802	0.0395164	0.059762	0.0548006	0.0548611	0.0408622	0.0564746	-0.140531	0.00363
aspartate-tRNA ligase activity	0.0406902	0.0440107	0.0312834	0.0872524	0.072107	0.0840434	0.0386614	0.0811343	-0.321927	0.00236
aspartyl-tRNA aminoacylation	0.0406902	0.0440107	0.0312834	0.0872524	0.072107	0.0840434	0.0386614	0.0811343	-0.321927	0.00236
proteasome regulatory particle	0.0406902	0.0440107	0.0493951	0.114743	0.100949	0.105054	0.0446986	0.106915	-0.378745	0.000573
root hair cell development	0.0406902	0.0456409	0.0461023	0.0370529	0.0274003	0.0338506	0.0441444	0.0327679	0.129427	0.036
uroporphyrinogen decarboxylase activity	0.0406902	0.0342309	0.0329305	0.0585674	0.0576853	0.0618641	0.0359505	0.0593723	-0.217878	0.00311
MAP kinase activity	0.04069	0.0326001	0.0378703	0.0322716	0.0259576	0.0221783	0.0370535	0.0268025	0.140653	0.0561
arginine metabolic process	0.0390619	0.0391208	0.0296376	0.133867	0.115371	0.120229	0.0359401	0.123155	-0.534874	0.000628
glutamate-tRNA ligase activity	0.0390619	0.0260803	0.0395178	0.0358569	0.0346112	0.0291823	0.0348867	0.0332168	0.0213017	0.755
glutamyl-tRNA aminoacylation	0.0390619	0.0260803	0.0395178	0.0358569	0.0346112	0.0291823	0.0348867	0.0332168	0.0213017	0.755
negative regulation of DNA-templated transcription	0.0390619	0.0309699	0.0312834	0.0143425	0.0187479	0.0198431	0.0337717	0.0176445	0.281944	0.0105
box C/D RNP complex	0.0374354	0.0391205	0.0477489	0.132672	0.082201	0.133069	0.0414349	0.115981	-0.447019	0.0435
small-subunit processome	0.0374354	0.0391205	0.0477489	0.137453	0.0865273	0.138905	0.0414349	0.120962	-0.465282	0.0399
snoRNA binding	0.0374354	0.0391205	0.0477489	0.137453	0.0865273	0.135403	0.0414349	0.119795	-0.46107	0.0381
asparagine biosynthetic process	0.0374351	0.0309699	0.0329305	0.0107572	0	0.0105054	0.0337785	0.00708754	0.678145	0.00648
asparagine synthase (glutamine-hydrolyzing) activity	0.0374351	0.0309699	0.0329305	0.0107572	0	0.0105054	0.0337785	0.00708754	0.678145	0.00648
cellular modified amino acid biosynthetic process	0.0374351	0.0423802	0.0444564	0.0669339	0.0605699	0.0653677	0.0414239	0.0642905	-0.190896	0.00131
glutamate-cysteine ligase activity	0.0374351	0.0423802	0.0444564	0.0669339	0.0605699	0.0653677	0.0414239	0.0642905	-0.190896	0.00131
proteasomal protein catabolic process	0.0374351	0.0374903	0.0543352	0.0657379	0.0648961	0.082876	0.0430869	0.07117	-0.217952	0.0259
protein metabolic process	0.0374351	0.0423801	0.036224	0.0741057	0.0562422	0.0466906	0.0386797	0.0590129	-0.183463	0.12
vacuolar proton-transporting V-type ATPase complex	0.0374351	0.0309699	0.0279904	0	0	0	0.0321318	0	Inf	0.00744
post-chaperonin tubulin folding pathway	0.0374348	0.0358605	0.0312832	0.0059762	0.00288419	0.0035018	0.0348595	0.00412073	0.927347	0.000688
tubulin complex assembly	0.0374348	0.0358605	0.0312832	0.0059762	0.00288419	0.0035018	0.0348595	0.00412073	0.927347	0.000688
structural constituent of cytoskeleton	0.0374341	0.0358597	0.0411627	0.555787	0.63742	0.576637	0.0381522	0.589948	-1189294621	0.00189
COPII vesicle coat	0.0358079	0.035861	0.0329308	0.031077	0.0274011	0.0280143	0.0348666	0.0288308	0.0825533	0.0164
DNA helicase activity	0.0358079	0.0358605	0.0378706	0	0	0	0.036513	0	Inf	0.000346
catalase activity	0.0358076	0.0277103	0.0411635	0.389644	0.370633	0.373524	0.0348938	0.377934	-1034666952	4.94e-06
serine-tRNA ligase activity	0.0358076	0.0342303	0.0296368	0.0633473	0.0504744	0.0618655	0.0332249	0.0585624	-0.246156	0.0131
seryl-tRNA aminoacylation	0.0358076	0.0342303	0.0296368	0.0633473	0.0504744	0.0618655	0.0332249	0.0585624	-0.246156	0.0131
aminopeptidase activity	0.0358073	0.0309702	0.0345774	0.0227102	0.0360533	0.0151745	0.033785	0.024646	0.136978	0.27
phosphoribosylaminoimidazolesuccinocarboxamide synthase activity	0.0358069	0.0472701	0.0444564	0.0155385	0.0129792	0.00817086	0.0425112	0.0122295	0.541093	0.00337
polysaccharide biosynthetic process	0.0358069	0.0374903	0.0312834	0	0	0	0.0348602	0	Inf	0.00281
protein N-linked glycosylation via asparagine	0.0358069	0.0309699	0.0378706	0.0179291	0.0129792	0.0186757	0.0348825	0.016528	0.324386	0.00267
carbohydrate phosphatase activity	0.0341801	0.02608	0.0428093	0.0215143	0.0273997	0.0221781	0.0343565	0.0236974	0.161308	0.146
dephosphorylation	0.0341801	0.02608	0.0428093	0.0358568	0.0461476	0.0466908	0.0343565	0.0428984	-0.0964328	0.233
oligosaccharyl transferase activity	0.0341801	0.0391208	0.0329305	0.0215142	0.0158634	0.0140072	0.0354105	0.0171283	0.315419	0.00378
protein tyrosine/serine/threonine phosphatase activity	0.0341801	0.02608	0.0428093	0.0358568	0.0461476	0.0466908	0.0343565	0.0428984	-0.0964328	0.233
UDP-glucose metabolic process	0.0341801	0.0342309	0.0279904	0	0	0	0.0321338	0	Inf	0.00413
UTP	0.0341801	0.0342309	0.0279904	0	0	0	0.0321338	0	Inf	0.00413
lysine-acetylated histone binding	0.0325524	0.0391199	0.0477493	0	0	0	0.0398072	0	Inf	0.012
peptidase activator activity	0.0325524	0.0391199	0.0477493	0	0	0	0.0398072	0	Inf	0.012
proteasome binding	0.0325524	0.0391199	0.0477493	0	0	0	0.0398072	0	Inf	0.012
peptide biosynthetic process	0.0325521	0.0342301	0.036223	0.0346623	0.040379	0.0431884	0.0343351	0.0394099	-0.0598671	0.17
spliceosomal complex	0.0325521	0.0358605	0.0312838	0.0800811	0.0663383	0.08988	0.0332321	0.0787665	-0.374783	0.0185
6-phosphogluconolactonase activity	0.0325518	0.029341	0.0395164	0.0334663	0.0317271	0.0303485	0.033803	0.0318473	0.0258831	0.588
magnesium-protoporphyrin IX monomethyl ester (oxidative) cyclase activity	0.0325518	0.0309699	0.0329305	0.0573714	0.0735485	0.0606981	0.0321508	0.0638727	-0.298124	0.022
molybdenum ion binding	0.0325518	0.0358599	0.0395164	0.0860564	0.0663384	0.0782071	0.035976	0.0768673	-0.329729	0.0118
molybdopterin cofactor binding	0.0325518	0.0358599	0.0395164	0.0334663	0.0346112	0.0385202	0.035976	0.0355326	0.00538665	0.87
nitrate assimilation	0.0325518	0.0358599	0.0395164	0.0418329	0.0259587	0.0338506	0.035976	0.0338807	0.0260603	0.706
nitrate reductase (NADPH) activity	0.0325518	0.0358599	0.0395164	0.0418329	0.0259587	0.0338506	0.035976	0.0338807	0.0260603	0.706
nitric oxide biosynthetic process	0.0325518	0.0358599	0.0395164	0.0418329	0.0259587	0.0338506	0.035976	0.0338807	0.0260603	0.706
protein phosphatase regulator activity	0.0325518	0.0244503	0.0296368	0.0454194	0.0259583	0.0396865	0.0288796	0.0370214	-0.107861	0.294
protein phosphatase type 2A complex	0.0325518	0.0244503	0.0296368	0.0454194	0.0259583	0.0396865	0.0288796	0.0370214	-0.107861	0.294
regulation of translational initiation	0.0325518	0.0309699	0.0362234	0.0239051	0.0288419	0.0210105	0.0332484	0.0245858	0.131086	0.0417
COPII-coated vesicle budding	0.030925	0.029341	0.0263447	0.0203198	0.0216325	0.0221779	0.0288702	0.0213767	0.130509	0.0189
cytosolic large ribosomal subunit	0.030925	0.029341	0.0296376	0.181677	0.220642	0.218277	0.0299679	0.206866	-0.839032	0.00499
GDP-mannose biosynthetic process	0.030925	0.0456412	0.0444564	0.15299	0.137003	0.134235	0.0403409	0.141409	-0.544733	0.00023
mannose-1-phosphate guanylyltransferase (GTP) activity	0.030925	0.0456412	0.0444564	0.0573714	0.0504744	0.0560285	0.0403409	0.0546248	-0.131644	0.0766
protein transmembrane transporter activity	0.0309243	0.0195602	0.0279909	0.0370516	0.0346112	0.0361857	0.0261585	0.0359495	-0.13808	0.0969
'de novo' cotranslational protein folding	0.0309242	0.0293404	0.034577	0.0251005	0.0144212	0.0186767	0.0316138	0.0193995	0.212087	0.0402
regulation of translational fidelity	0.0309242	0.0293404	0.034577	0.0251005	0.0144212	0.0186767	0.0316138	0.0193995	0.212087	0.0402
transsulfuration	0.0292975	0.0228207	0.0246978	0.0143429	0.0173056	0.0210112	0.0256054	0.0175532	0.163974	0.0417
cysteine-type deubiquitinase activity	0.0292974	0.0244503	0.0263441	0.083667	0.077875	0.0793755	0.0266973	0.0803058	-0.47828	2.52e-05
protein deubiquitination	0.0292974	0.0244503	0.0263441	0.0478093	0.0389377	0.0443572	0.0266973	0.0437014	-0.214028	0.00944
vacuolar transport	0.0292969	0.0277103	0.024698	0.0274901	0.0288425	0.0245126	0.0272351	0.0269484	0.00459593	0.885
beta-tubulin binding	0.0292968	0.0260803	0.0263437	0	0	0	0.0272403	0	Inf	0.00143
SNAP receptor activity	0.0292968	0.0374905	0.0329305	0.151795	0.134119	0.143574	0.0332393	0.143162	-0.634178	0.000424
actin filament binding	0.0292964	0.0293396	0.0214048	0.00717152	0.00288419	0.00933813	0.0266803	0.00646461	0.615647	0.00465
cytoskeleton organization	0.0292964	0.0293396	0.0214048	0.0454194	0.0447066	0.0361865	0.0266803	0.0421042	-0.198135	0.0182
glycerol kinase activity	0.0292964	0.0391211	0.0461027	0	0	0	0.0381734	0	Inf	0.0159
clathrin adaptor complex	0.0276699	0.0293402	0.0230512	0.0848624	0.0735487	0.0712038	0.0266871	0.0765383	-0.457577	0.00242
cytidylate kinase activity	0.0276699	0.0195602	0.00658611	0.0944243	0.0749901	0.0898804	0.0179387	0.0864316	-0.682881	0.0013
UMP/dUMP kinase activity	0.0276699	0.0195602	0.00658611	0.0944243	0.0749901	0.0898804	0.0179387	0.0864316	-0.682881	0.0013
nucleotide biosynthetic process	0.0276697	0.0211901	0.0263443	0.0310762	0.0274003	0.0233456	0.025068	0.027274	-0.0366291	0.501
ribose phosphate diphosphokinase activity	0.0276697	0.0211901	0.0263443	0.0310762	0.0274003	0.0233456	0.025068	0.027274	-0.0366291	0.501
mitochondrial inner membrane	0.0276693	0.0228203	0.021404	0.393232	0.333137	0.373528	0.0239645	0.366633	-1184661948	0.00241
glycerone kinase activity	0.0276688	0.0260802	0.026345	0	0	0	0.026698	0	Inf	0.000339
glyoxylate cycle	0.0276685	0.0277105	0.0279904	0	0	0	0.0277898	0	Inf	1.32e-05
malate synthase activity	0.0276685	0.0277105	0.0279904	0	0	0	0.0277898	0	Inf	1.32e-05
phosphoribosylaminoimidazole carboxylase activity	0.0276685	0.0228206	0.0329305	0	0	0	0.0278066	0	Inf	0.0108
protein heterodimerization activity	0.0260423	0.0260803	0.0279909	0.0884485	0.106718	0.101552	0.0267045	0.0989063	-0.568639	0.00512
aspartate kinase activity	0.0260422	0.0260803	0.0461022	0.0191239	0.0144212	0.0151745	0.0327416	0.0162399	0.304517	0.126
histidine-tRNA ligase activity	0.0260418	0.0228206	0.0230518	0.00836671	0.0100949	0.00583633	0.0239714	0.00809931	0.471245	0.000694
histidyl-tRNA aminoacylation	0.0260418	0.0228206	0.0230518	0.00836671	0.0100949	0.00583633	0.0239714	0.00809931	0.471245	0.000694
magnesium protoporphyrin IX methyltransferase activity	0.0260418	0.0244496	0.0246975	0	0	0	0.025063	0	Inf	0.000389
RNA splicing	0.0260418	0.0309704	0.0296368	0.0537861	0.0490314	0.042021	0.028883	0.0482795	-0.223121	0.0175
aminoacyl-tRNA editing activity	0.0260416	0.0358599	0.0263443	0.0274905	0.0129791	0.0303493	0.0294153	0.0236063	0.0955446	0.417
mitochondrial envelope	0.0260413	0.0244508	0.0197583	0.0239051	0.0245157	0.0221779	0.0234168	0.0235329	-0.00214786	0.958
carotenoid metabolic process	0.0244145	0.0211903	0.0181117	0.0107572	0.00721069	0.00466906	0.0212388	0.00754566	0.449434	0.0057
primary metabolic process	0.0244145	0.0260802	0.0312844	0.0442235	0.0461476	0.0466905	0.0272597	0.0456872	-0.224274	0.00671
lipid binding	0.0244139	0.0244503	0.0312841	0.0645432	0.0562424	0.0548625	0.0267161	0.0585493	-0.340749	0.0015
chorismate synthase activity	0.0244135	0.0277105	0.0197589	0.00358569	0.00432636	0.00233453	0.023961	0.00341553	0.846046	0.00902
glycine cleavage complex	0.0244135	0.0244496	0.0312834	0	0	0	0.0267155	0	Inf	0.00723
glycine decarboxylation via glycine cleavage system	0.0244135	0.0244496	0.0312834	0	0	0	0.0267155	0	Inf	0.00723
lactoylglutathione lyase activity	0.0244135	0.0211901	0.0164645	0.115939	0.134118	0.128399	0.0206894	0.126152	-0.785146	0.000659
nitrate transmembrane transporter activity	0.0244135	0.0277105	0.0345777	0.182866	0.165841	0.172759	0.0289006	0.173822	-0.779198	7.11e-05
acetolactate synthase activity	0.0227867	0.0146702	0.0197589	0.0227091	0.0129792	0.0198431	0.0190719	0.0185105	0.0129773	0.888
brassinosteroid mediated signaling pathway	0.0227867	0.0228206	0.0312834	0.0215144	0.0100949	0.0128399	0.0256302	0.0148164	0.238009	0.0745
mitochondrial outer membrane translocase complex	0.0227867	0.0407505	0.0378695	0.0239051	0.0187479	0.0198431	0.0338022	0.020832	0.210214	0.137
oligosaccharyltransferase complex	0.0227867	0.0211901	0.0279904	0.0310762	0.0259576	0.031516	0.0239891	0.0295166	-0.0900525	0.113
phosphoprotein phosphatase activity	0.0227867	0.0228206	0.0312834	0.0215144	0.0100949	0.0128399	0.0256302	0.0148164	0.238009	0.0745
protein insertion into mitochondrial outer membrane	0.0227867	0.0407505	0.0378695	0.0239051	0.0187479	0.0198431	0.0338022	0.020832	0.210214	0.137
protein N-linked glycosylation	0.0227867	0.0211901	0.0279904	0.0251	0.0173049	0.031516	0.0239891	0.0246403	-0.0116321	0.896
ubiquitin protein ligase binding	0.0227867	0.0228206	0.0279904	0.0609569	0.0749901	0.0653679	0.0245326	0.067105	-0.437011	0.00391
glutamine-tRNA ligase activity	0.0227863	0.0228207	0.0214049	0	0	0	0.0223373	0	Inf	0.000436
glutaminyl-tRNA aminoacylation	0.0227863	0.0228207	0.0214049	0	0	0	0.0223373	0	Inf	0.000436
protein import into mitochondrial matrix	0.0227863	0.0146702	0.0181116	0.05259	0.0490323	0.0513601	0.0185227	0.0509941	-0.439816	0.00161
nucleosome	0.0211595	0.0228203	0.0197583	0.090839	0.109602	0.108556	0.021246	0.102999	-0.685556	0.00477
structural constituent of chromatin	0.0211595	0.0228203	0.0197583	0.090839	0.109602	0.108556	0.021246	0.102999	-0.685556	0.00477
signal peptide processing	0.0211588	0.0277103	0.0263443	0.0370525	0.0302848	0.0291817	0.0250711	0.032173	-0.108318	0.0913
tocopherol cyclase activity	0.0211586	0.0293402	0.0148188	0	0	0	0.0217726	0	Inf	0.0353
allantoin catabolic process	0.0211585	0.0211901	0.0279904	0	0	0	0.0234463	0	Inf	0.00926
allantoinase activity	0.0211585	0.0211901	0.0279904	0	0	0	0.0234463	0	Inf	0.00926
cobalt ion binding	0.0211585	0.0211901	0.0279904	0	0	0	0.0234463	0	Inf	0.00926
damaged DNA binding	0.0211585	0.0244496	0.0197589	0	0	0	0.021789	0	Inf	0.00405
glycerol-3-phosphate O-acyltransferase activity	0.0211585	0.0211901	0.0131722	0.0095619	0.00721069	0.0070036	0.0185069	0.0079254	0.368314	0.0478
glycerophospholipid metabolic process	0.0211585	0.0211901	0.0131722	0.0095619	0.00721069	0.0070036	0.0185069	0.0079254	0.368314	0.0478
mitochondrial matrix	0.0211585	0.0211901	0.0164645	0	0	0	0.0196044	0	Inf	0.00635
mitochondrial respiratory chain complex IV	0.0211585	0.0179307	0.0131722	0.0239051	0.0245157	0.0221779	0.0174205	0.0235329	-0.130616	0.109
nucleotide-excision repair	0.0211585	0.0244496	0.0197589	0	0	0	0.021789	0	Inf	0.00405
regulation of monoatomic anion transport	0.0211585	0.029341	0.0230518	0.0478102	0.0533591	0.0595307	0.0245171	0.0535666	-0.339426	0.00314
SNARE complex disassembly	0.0211585	0.0146702	0.0148188	0.0322716	0.0201895	0.0338506	0.0168825	0.0287706	-0.231512	0.0923
respiratory chain complex IV	0.0195318	0.0179302	0.0246978	0.0119524	0.00721055	0.00817086	0.02072	0.00911127	0.35681	0.0125
carotenoid isomerase activity	0.0195317	0.0163002	0.0181117	0	0	0	0.0179812	0	Inf	0.00269
DNA photolyase activity	0.0195317	0.0081501	0.00329305	0.00717139	0	0.00583633	0.0103249	0.00433591	0.376808	0.345
succinate dehydrogenase complex	0.0195317	0.0146702	0.0181117	0	0	0	0.0174379	0	Inf	0.00678
ubiquinol-cytochrome-c reductase activity	0.0195317	0.0211901	0.0197589	0.0274904	0.040379	0.0280149	0.0201602	0.0319614	-0.20013	0.105
ureidoglycine aminohydrolase activity	0.0195317	0.0195597	0.0263447	0	0	0	0.021812	0	Inf	0.0106
4-hydroxy-tetrahydrodipicolinate reductase	0.0195312	0.0114101	0.0148187	0	0	0	0.0152534	0	Inf	0.023
L-methionine salvage from methylthioadenosine	0.0195312	0.0277103	0.0230512	0.00836671	0.0100949	0.0151749	0.0234309	0.0112122	0.320101	0.0182
mRNA binding	0.0195312	0.0163002	0.0164651	0.084862	0.0822027	0.07704	0.0174322	0.0813682	-0.669103	0.000215
multivesicular body sorting pathway	0.0195312	0.0130402	0.00987901	0.00358569	0.00432636	0.00817086	0.0141501	0.00536097	0.421517	0.0713
nuclear export signal receptor activity	0.0195312	0.0228203	0.0312838	0.0215143	0.0158634	0.0233453	0.0245451	0.020241	0.0837327	0.369
RNA processing	0.0195312	0.0211903	0.0131721	0.184068	0.131234	0.180927	0.0179645	0.16541	-0.964145	0.0119
spliceosomal snRNP assembly	0.0195312	0.0195602	0.0164651	0.0657386	0.0620119	0.0665344	0.0185189	0.0647617	-0.543703	2.4e-05
sulfur compound metabolic process	0.0195312	0.0326009	0.0378706	0	0	0	0.0300009	0	Inf	0.0315
valine-tRNA ligase activity	0.0195311	0.0081501	0.0197582	0.0191238	0.0158633	0.0186757	0.0158131	0.0178876	-0.0535341	0.647
valyl-tRNA aminoacylation	0.0195311	0.0081501	0.0197582	0.0191238	0.0158633	0.0186757	0.0158131	0.0178876	-0.0535341	0.647
phenylalanine-tRNA ligase activity	0.0179036	0.0211903	0.0164653	0.016733	0.0173056	0.0163423	0.0185197	0.0167936	0.0424897	0.342
phenylalanyl-tRNA aminoacylation	0.0179036	0.0211903	0.0164653	0.016733	0.0173056	0.0163423	0.0185197	0.0167936	0.0424897	0.342
riboflavin biosynthetic process	0.0179036	0.0163002	0.0197583	0.0346623	0.0389374	0.0326845	0.0179874	0.0354281	-0.29438	0.00331
acid phosphatase activity	0.0179034	0.0211901	0.0197589	0.0203191	0.0317264	0.0233459	0.0196175	0.0251305	-0.107557	0.243
ATPase activator activity	0.0179034	0.0211901	0.0181117	0.0215144	0.0230741	0.0163423	0.0190684	0.0203103	-0.0274009	0.626
chloride channel activity	0.0179034	0.0179307	0.0131722	0.0561767	0.0677807	0.0595307	0.0163354	0.0611627	-0.573356	0.00178
glutamate-5-semialdehyde dehydrogenase activity	0.0179034	0.0195597	0.0214046	0	0	0	0.0196226	0	Inf	0.00265
ice binding	0.0179034	0.0195597	0.0214046	0	0	0	0.0196226	0	Inf	0.00265
NADH dehydrogenase activity	0.0179034	0.00978012	0.0197589	0	0	0	0.0158142	0	Inf	0.0356
NADH oxidation	0.0179034	0.00978012	0.0197589	0	0	0	0.0158142	0	Inf	0.0356
ribonuclease T2 activity	0.0179034	0.0130402	0.0164645	0.0107572	0.00721069	0.00933813	0.0158027	0.00910201	0.239594	0.0233
trehalose biosynthetic process	0.0179034	0.0179307	0.0181117	0.0167334	0.0115369	0.017509	0.0179819	0.0152598	0.0712885	0.284
'de novo' UMP biosynthetic process	0.0162766	0.0114101	0.0115256	0.0513954	0.0360527	0.0560285	0.0130708	0.0478256	-0.563358	0.0228
COP9 signalosome	0.0162766	0.0130402	0.0131722	0.0286857	0.0259576	0.0198435	0.014163	0.0248289	-0.243802	0.0404
coproporphyrinogen oxidase activity	0.0162766	0.0228206	0.0115256	0.0239051	0.0259587	0.0221779	0.0168743	0.0240139	-0.153238	0.151
lipid droplet	0.0162766	0.0179307	0.0148188	0	0	0	0.016342	0	Inf	0.00301
mitochondrial respiratory chain complex I assembly	0.0162766	0.00978012	0.00823256	0.0239052	0.00432636	0.0128399	0.0114298	0.0136905	-0.0783815	0.741
mitochondrion	0.0162766	0.0114101	0.0181117	0.0239048	0.0144212	0.0163417	0.0152662	0.0182226	-0.07688	0.454
nucleotidase activity	0.0162766	0.0211901	0.0164645	0	0	0	0.0179771	0	Inf	0.0079
ornithine aminotransferase activity	0.0162766	0.0130402	0.0115256	0.0513954	0.0475898	0.0513603	0.0136141	0.0501152	-0.565979	4.56e-05
orotate phosphoribosyltransferase activity	0.0162766	0.0114101	0.0115256	0.0513954	0.0360527	0.0560285	0.0130708	0.0478256	-0.563358	0.0228
orotidine-5'-phosphate decarboxylase activity	0.0162766	0.0114101	0.0115256	0.0513954	0.0360527	0.0560285	0.0130708	0.0478256	-0.563358	0.0228
protein deneddylation	0.0162766	0.0130402	0.0131722	0.0286857	0.0259576	0.0198435	0.014163	0.0248289	-0.243802	0.0404
red chlorophyll catabolite reductase activity	0.0162766	0.00978012	0.0164645	0	0	0	0.0141738	0	Inf	0.0232
sulfurtransferase activity	0.0162766	0.0130402	0.0148188	0.00239051	0	0.0035018	0.0147119	0.0019641	0.874504	0.00083
triterpenoid biosynthetic process	0.0162766	0.0179307	0.0148188	0	0	0	0.016342	0	Inf	0.00301
branched-chain-amino-acid transaminase activity	0.0162761	0.0163002	0.00987916	0.0394428	0.051916	0.0338506	0.0141518	0.0417365	-0.469704	0.0232
branched-chain amino acid metabolic process	0.0162761	0.0163002	0.00987916	0.0394428	0.051916	0.0338506	0.0141518	0.0417365	-0.469704	0.0232
SRP-dependent cotranslational protein targeting to membrane	0.0162759	0.0114101	0.0131722	0.0298811	0.0216319	0.0221785	0.0136194	0.0245638	-0.256138	0.0351
acetolactate synthase regulator activity	0.0146484	0.0179307	0.0164645	0.0573714	0.0591269	0.0536951	0.0163479	0.0567311	-0.54036	0.000124
acyl-[acyl-carrier-protein] hydrolase activity	0.0146484	0.0114101	0.00329305	0	0	0	0.00978386	0	Inf	0.101
cysteine-type endopeptidase activity	0.0146484	0.0130402	0.00987916	0.0394434	0.0374959	0.0431891	0.0125226	0.0400428	-0.504831	0.00027
intermembrane lipid transfer	0.0146484	0.0130402	0.0148188	0.0107572	0.0129792	0.0128399	0.0141691	0.0121921	0.0652637	0.101
lipid transfer activity	0.0146484	0.0130402	0.0148188	0.0107572	0.0129792	0.0128399	0.0141691	0.0121921	0.0652637	0.101
mitochondrial pyruvate transmembrane transport	0.0146484	0.0163002	0.0164645	0.0167331	0.0158633	0.0140075	0.0158044	0.0155346	0.00747665	0.8
monoatomic ion transmembrane transport	0.0146484	0.0163002	0.0181117	0.0239051	0.0129792	0.0210105	0.0163534	0.0192983	-0.0719092	0.467
negative regulation of translational elongation	0.0146484	0.0179307	0.00987916	0.0286861	0.0144212	0.0210113	0.0141527	0.0213729	-0.179023	0.22
nucleoside triphosphate diphosphatase activity	0.0146484	0.0195602	0.0131721	0	0	0	0.0157936	0	Inf	0.0146
protein-disulfide reductase (NAD(P)) activity	0.0146484	0.0211901	0.0197589	0	0	0	0.0185325	0	Inf	0.0113
serine-type exopeptidase activity	0.0146484	0.0130402	0.0148187	0.0155381	0.0100949	0.0151745	0.0141691	0.0136025	0.0177234	0.783
thiolester hydrolase activity	0.0146484	0.0114101	0.00329305	0	0	0	0.00978386	0	Inf	0.101
3-dehydroquinate dehydratase activity	0.0130209	0.00978012	0.00823256	0.516345	0.510511	0.518275	0.0103445	0.515044	-1697133545	1.01e-07
acetate-CoA ligase activity	0.0130209	0.029341	0.0263447	0	0	0	0.0229022	0	Inf	0.0448
acetyl-CoA biosynthetic process from acetate	0.0130209	0.029341	0.0263447	0	0	0	0.0229022	0	Inf	0.0448
acireductone synthase activity	0.0130209	0.0130402	0.0131722	0	0	0	0.0130778	0	Inf	1.32e-05
AMP binding	0.0130209	0.029341	0.0263447	0	0	0	0.0229022	0	Inf	0.0448
cystathionine gamma-synthase activity	0.0130209	0.00489006	0.0115256	0.0107572	0.0100949	0.0151749	0.00981218	0.012009	-0.0877408	0.507
exon-exon junction complex	0.0130209	0.0163002	0.0164645	0.0239051	0.0245157	0.0198431	0.0152619	0.0227546	-0.173462	0.0175
formaldehyde catabolic process	0.0130209	0.00978012	0.0115256	0.0131477	0.0187479	0.00817086	0.0114422	0.0133555	-0.0671502	0.602
isoleucine-tRNA ligase activity	0.0130209	0.0277103	0.0214048	0.029881	0.0115369	0.0315166	0.020712	0.0243115	-0.0695898	0.667
Mo-molybdopterin cofactor biosynthetic process	0.0130209	0.0081501	0.0115256	0	0	0	0.0108989	0	Inf	0.017
molybdopterin cofactor biosynthetic process	0.0130209	0.0081501	0.0115256	0	0	0	0.0108989	0	Inf	0.017
polyamine biosynthetic process	0.0130209	0.00978012	0.00658611	0.0059762	0	0.00466906	0.0097957	0.00354842	0.441	0.0739
protein export from nucleus	0.0130209	0.0130402	0.0148187	0.0059762	0.00432636	0.0070036	0.0136266	0.00576872	0.373307	0.00174
response to heat	0.0130209	0.00978012	0.00987916	0.164944	0.164402	0.165753	0.0108934	0.165033	-1180407991	5.8e-06
S-formylglutathione hydrolase activity	0.0130209	0.00978012	0.0115256	0.0131477	0.0187479	0.00817086	0.0114422	0.0133555	-0.0671502	0.602
shikimate 3-dehydrogenase (NADP+) activity	0.0130209	0.00978012	0.00823256	0.668142	0.676351	0.67936	0.0103445	0.674618	-1814347404	1.41e-06
small nuclear ribonucleoprotein complex	0.0130209	0.0146702	0.0131722	0.029881	0.0245157	0.0221779	0.0136211	0.0255249	-0.272752	0.0295
thylakoid membrane organization	0.0130209	0.00978012	0.00658611	0.0179291	0.0173049	0.0151749	0.0097957	0.016803	-0.23435	0.0464
U5 snRNA binding	0.0130209	0.0146702	0.0131721	0.0119524	0.00865272	0.0210105	0.013621	0.0138719	-0.0079249	0.952
7S RNA binding	0.0130207	0.0081501	0.00987916	0.00836671	0.00721069	0.0070036	0.01035	0.007527	0.138318	0.179
molecular adaptor activity	0.0130207	0.0130402	0.0197583	0	0	0	0.0152731	0	Inf	0.0209
proteasome assembly	0.0130207	0.0130402	0.0197583	0.0346627	0.0288428	0.0455242	0.0152731	0.0363432	-0.376497	0.0333
3-dehydroquinate synthase activity	0.0113932	0.0130402	0.0115256	0.154189	0.157188	0.129567	0.0119863	0.146981	-1088575772	0.00406
4-alpha-hydroxytetrahydrobiopterin dehydratase activity	0.0113932	0.0114101	0.00823256	0.0131477	0.0129791	0.0105054	0.0103453	0.0122107	-0.0719983	0.245
chloroplast	0.0113932	0.0114101	0.0148188	0.175701	0.187477	0.212443	0.0125407	0.191874	-1184692817	0.00334
clathrin binding	0.0113932	0.0114101	0.0148187	0.0980096	0.103833	0.0793738	0.0125407	0.093739	-0.873599	0.00707
diaminopimelate decarboxylase activity	0.0113932	0.0081501	0.00987916	0.0370529	0.0288419	0.040855	0.00980749	0.0355833	-0.559688	0.0137
diaminopimelate epimerase activity	0.0113932	0.0081501	0.00493951	0	0	0	0.00816094	0	Inf	0.0484
glutathione synthase activity	0.0113932	0.0114101	0.0115256	0.00717139	0	0.00583633	0.011443	0.00433591	0.42146	0.084
Golgi vesicle transport	0.0113932	0.0163002	0.0115256	0.0346624	0.0331688	0.0198435	0.013073	0.0292249	-0.349378	0.0629
heme oxidation	0.0113932	0.0146702	0.0181117	0.0346623	0.0389374	0.0315158	0.014725	0.0350385	-0.376489	0.00226
heme oxygenase (decyclizing) activity	0.0113932	0.0146702	0.0181117	0.0346623	0.0389374	0.0315158	0.014725	0.0350385	-0.376489	0.00226
Sec61 translocon complex	0.0113932	0.0081501	0.0115256	0	0	0	0.0103563	0	Inf	0.0112
signal transduction	0.0113932	0.00978012	0.0131722	0.113548	0.0706636	0.11089	0.0114485	0.0983672	-0.934101	0.0241
tetrahydrobiopterin biosynthetic process	0.0113932	0.0114101	0.00823256	0.0131477	0.0129791	0.0105054	0.0103453	0.0122107	-0.0719983	0.245
3-beta-hydroxy-delta5-steroid dehydrogenase activity	0.00976555	0.0081501	0.00493951	0.0155385	0.0100949	0.0186757	0.00761839	0.0147697	-0.287509	0.0847
aspartate carbamoyltransferase activity	0.00976555	0.00489006	0.0115256	0.0227091	0.0187479	0.0245127	0.00872708	0.0219899	-0.401355	0.00757
aspartate family amino acid biosynthetic process	0.00976555	0.00978012	0.0181117	0.0191239	0.0144212	0.0151745	0.0125525	0.0162399	-0.111854	0.324
biotin biosynthetic process	0.00976555	0.0081501	0.00823256	0.00836671	0.00865272	0.00933813	0.00871607	0.00878585	-0.00346311	0.914
biotin synthase activity	0.00976555	0.0081501	0.00823256	0.00836671	0.00865272	0.00933813	0.00871607	0.00878585	-0.00346311	0.914
cilium assembly	0.00976555	0.0081501	0.00823256	0	0	0	0.00871607	0	Inf	0.00361
cytoskeletal motor activity	0.00976555	0.00978012	0.0181117	0.0131476	0.00721055	0.0186763	0.0125525	0.0130115	-0.0155972	0.921
defense response	0.00976555	0.00489006	0.00329305	0.0107572	0.0115371	0.00933813	0.00598289	0.0105441	-0.2461	0.133
glucokinase activity	0.00976555	0.0081501	0.00658611	0	0	0	0.00816725	0	Inf	0.0124
glucose 6-phosphate metabolic process	0.00976555	0.0081501	0.00658611	0	0	0	0.00816725	0	Inf	0.0124
glucose binding	0.00976555	0.0081501	0.00658611	0.0884484	0.0591269	0.0793738	0.00816725	0.0756497	-0.966731	0.0153
histidinol dehydrogenase activity	0.00976555	0.0163002	0.0148188	0.0406382	0.0562437	0.0455232	0.0136282	0.0474684	-0.541966	0.00907
homoserine dehydrogenase activity	0.00976555	0.00978012	0.0181117	0.0191239	0.0144212	0.0151745	0.0125525	0.0162399	-0.111854	0.324
myosin complex	0.00976555	0.00978012	0.0181117	0.0131476	0.00721055	0.0186763	0.0125525	0.0130115	-0.0155972	0.921
negative regulation of DNA helicase activity	0.00976555	0.00652008	0.0115256	0.0143425	0.0129792	0.0140075	0.00927042	0.0137764	-0.172037	0.0821
nucleoside triphosphate catabolic process	0.00976555	0.0163002	0.00823256	0	0	0	0.0114328	0	Inf	0.0438
respirasome	0.00976555	0.00489006	0	0.0119524	0.00576853	0.00583633	0.0048852	0.00785242	-0.206121	0.447
signal peptidase complex	0.00976555	0.0114101	0.0131722	0.0203191	0.0230741	0.017509	0.0114493	0.0203007	-0.248733	0.0145
tubulin binding	0.00976555	0.00978012	0.0115256	0	0	0	0.0103571	0	Inf	0.00317
1-acylglycerol-3-phosphate O-acyltransferase activity	0.00813803	0	0.00493951	0	0	0	0.00435918	0	Inf	0.207
alpha-tubulin binding	0.00813803	0.00978012	0.00493951	0.0059762	0.00288419	0.0035018	0.00761922	0.00412073	0.266936	0.12
carbohydrate phosphorylation	0.00813803	0.00652008	0.00329305	0.0107572	0.00432636	0.00817086	0.00598372	0.00775148	-0.112413	0.496
galactokinase activity	0.00813803	0.00652008	0.00329305	0.0107572	0.00432636	0.00817086	0.00598372	0.00775148	-0.112413	0.496
Golgi transport complex	0.00813803	0.00652008	0.00987916	0.0143429	0.0158634	0.0151745	0.00817909	0.0151269	-0.267046	0.00913
hypoxanthine phosphoribosyltransferase activity	0.00813803	0.00652008	0	0	0	0	0.00488604	0	Inf	0.188
inositol monophosphate 1-phosphatase activity	0.00813803	0.00652008	0.00658611	0.0227103	0.0274011	0.0210113	0.00708141	0.0237076	-0.524767	0.00895
L-ascorbic acid binding	0.00813803	0.00978012	0.0115256	0.0251001	0.0216318	0.0186765	0.00981459	0.0218028	-0.34664	0.0103
L-phenylalanine biosynthetic process	0.00813803	0.0081501	0.00987916	0.0107572	0.00576853	0.00933813	0.00872243	0.00862129	0.00506527	0.954
lysosome	0.00813803	0.00978012	0.00987916	0	0	0	0.00926577	0	Inf	0.00369
molybdate ion transmembrane transporter activity	0.00813803	0.0081501	0.0131722	0.0274904	0.0274003	0.0291823	0.00982012	0.0280243	-0.455419	0.00435
molybdate ion transport	0.00813803	0.0081501	0.0131722	0.0274904	0.0274003	0.0291823	0.00982012	0.0280243	-0.455419	0.00435
peptidyl-arginine methylation	0.00813803	0.00652008	0.00987916	0.0179291	0.0187479	0.0175097	0.00817909	0.0180622	-0.344066	0.00462
phospholipid biosynthetic process	0.00813803	0	0.00493951	0.0251001	0.020189	0.0175094	0.00435918	0.0209329	-0.681424	0.00704
prephenate dehydratase activity	0.00813803	0.0081501	0.00987916	0.0107572	0.00576853	0.00933813	0.00872243	0.00862129	0.00506527	0.954
protein-arginine N-methyltransferase activity	0.00813803	0.00652008	0.00987916	0.0179291	0.0187479	0.0175097	0.00817909	0.0180622	-0.344066	0.00462
pyridoxamine phosphate oxidase activity	0.00813803	0.00978012	0.0131722	0.00358569	0.00432636	0.0035018	0.0103635	0.00380462	0.435194	0.0438
pyridoxine biosynthetic process	0.00813803	0.00978012	0.0131722	0.00358569	0.00432636	0.0035018	0.0103635	0.00380462	0.435194	0.0438
regulation of RNA metabolic process	0.00813803	0.0130402	0.0131722	0	0	0	0.0114501	0	Inf	0.0203
riboflavin synthase complex	0.00813803	0.00652008	0.0131722	0.0179291	0.0187479	0.0163423	0.00927678	0.0176731	-0.279916	0.0403
ribonuclease inhibitor activity	0.00813803	0.0130402	0.0131722	0	0	0	0.0114501	0	Inf	0.0203
sphingolipid metabolic process	0.00813803	0.00978012	0.00987916	0	0	0	0.00926577	0	Inf	0.00369
spliceosomal complex assembly	0.00813803	0.00489006	0.00823256	0.0310758	0.0274011	0.0420213	0.00708689	0.0334994	-0.674581	0.0213
tryptophan-tRNA ligase activity	0.00813803	0.0081501	0.00493951	0.00836671	0.00576853	0.00233453	0.00707588	0.00548992	0.110214	0.49
tryptophanyl-tRNA aminoacylation	0.00813803	0.0081501	0.00493951	0.00836671	0.00576853	0.00233453	0.00707588	0.00548992	0.110214	0.49
UDP-glucose	0.00813803	0.00978012	0.0131722	0.0143425	0.0144212	0.0186763	0.0103635	0.0158133	-0.183519	0.0574
3-dehydrosphinganine reductase activity	0.00651037	0.00652008	0.00329305	0	0	0	0.00544117	0	Inf	0.0368
3-keto-sphinganine metabolic process	0.00651037	0.00652008	0.00329305	0	0	0	0.00544117	0	Inf	0.0368
acyl-CoA dehydrogenase activity	0.00651037	0.0081501	0.00658611	0.0119524	0.0144212	0.0163423	0.00708219	0.0142386	-0.303301	0.0182
ammonium transmembrane transport	0.00651037	0.00326004	0	0.0693232	0.0677803	0.0712034	0.0032568	0.0694356	-1328791002	6.73e-05
ammonium transmembrane transporter activity	0.00651037	0.00326004	0	0.0693232	0.0677803	0.0712034	0.0032568	0.0694356	-1328791002	6.73e-05
ATP-binding cassette (ABC) transporter complex	0.00651037	0	0.00987916	0	0	0	0.00546318	0	Inf	0.2
ATP-dependent DNA damage sensor activity	0.00651037	0.0081501	0.00658611	0	0.00288419	0.0035018	0.00708219	0.00212866	0.522061	0.0273
cytoplasmic dynein complex	0.00651037	0.00489006	0.00658611	0	0	0	0.00599551	0	Inf	0.00841
deoxyribonucleotide biosynthetic process	0.00651037	0.0081501	0.00987916	0	0	0	0.00817988	0	Inf	0.0138
DNA-directed 5'-3' RNA polymerase activity	0.00651037	0.00978012	0.0115256	0.0454191	0.0259582	0.0245126	0.00927203	0.0319633	-0.537476	0.0719
DNA-templated transcription	0.00651037	0.00978012	0.0115256	0.0454191	0.0259582	0.0245126	0.00927203	0.0319633	-0.537476	0.0719
DNA metabolic process	0.00651037	0.0081501	0.00658611	0	0.00288419	0.0035018	0.00708219	0.00212866	0.522061	0.0273
endoplasmic reticulum signal peptide binding	0.00651037	0.00489006	0.00658611	0.00836671	0.00721069	0.0070036	0.00599551	0.007527	-0.0987957	0.0975
exosome (RNase complex)	0.00651037	0	0.00658611	0.00358569	0.00432636	0.00466906	0.00436549	0.00419371	0.0174352	0.945
methylthioadenosine nucleosidase activity	0.00651037	0.00652008	0.00493951	0	0	0	0.00598998	0	Inf	0.0076
microtubule polymerization	0.00651037	0.00489006	0.00823256	0	0	0	0.00654433	0	Inf	0.0211
nuclear transport	0.00651037	0.00978012	0.0164651	0.0155381	0.0115371	0.0163417	0.0109185	0.0144723	-0.122373	0.359
nucleoside metabolic process	0.00651037	0.0114101	0.0131721	0	0	0	0.0103642	0	Inf	0.035
photosystem I assembly	0.00651037	0.00652008	0.00987916	0.0549813	0.0403793	0.0385202	0.00763654	0.0446269	-0.7667	0.0158
ribosomal large subunit assembly	0.00651037	0.00489006	0.00493951	0.0143425	0.00721069	0.0116727	0.00544664	0.0110753	-0.308226	0.106
signal recognition particle	0.00651037	0.00326004	0.00329305	0.0215144	0.0144212	0.0151749	0.00435449	0.0170368	-0.592452	0.0163
signal recognition particle binding	0.00651037	0.00489006	0.00658611	0.00836671	0.00721069	0.0070036	0.00599551	0.007527	-0.0987957	0.0975
single-stranded DNA binding	0.00651037	0.0081501	0.00658611	0.0454187	0.0490324	0.0373525	0.00708219	0.0439345	-0.792638	0.00753
sphingolipid biosynthetic process	0.00651037	0.00652008	0.00329305	0	0	0	0.00544117	0	Inf	0.0368
uroporphyrinogen-III synthase activity	0.00651037	0.00326004	0	0.0059762	0.00721069	0.00233453	0.0032568	0.00517381	-0.201019	0.469
uroporphyrinogen III biosynthetic process	0.00651037	0.00326004	0	0.0059762	0.00721069	0.00233453	0.0032568	0.00517381	-0.201019	0.469
actin cytoskeleton	0.00488285	0.00489006	0.00493951	0.10279	0.0937377	0.100385	0.00490414	0.098971	-1304945321	0.000827
actin filament depolymerization	0.00488285	0.00489006	0.00493951	0.0932283	0.0865272	0.0945487	0.00490414	0.0914347	-1270548402	0.000822
adenylylsulfate kinase activity	0.00488285	0.00652008	0.00658611	0	0	0	0.00599635	0	Inf	0.00852
aldehyde dehydrogenase (NAD+) activity	0.00488285	0.00489006	0.00493951	0.0322716	0.0346112	0.0256801	0.00490414	0.0308543	-0.798753	0.0104
ATP-dependent chromatin remodeler activity	0.00488285	0.00652008	0.00329305	0	0	0	0.00489866	0	Inf	0.0343
ATP adenylyltransferase activity	0.00488285	0.00326004	0.00493951	0	0	0	0.0043608	0	Inf	0.0156
ceramide biosynthetic process	0.00488285	0.0081501	0.00329305	0	0	0	0.005442	0	Inf	0.0626
chromatin remodeling	0.00488285	0.00652008	0.00329305	0	0	0	0.00489866	0	Inf	0.0343
cis-Golgi network	0.00488285	0.00652008	0.00493951	0.00836671	0.00432636	0.00583633	0.00544748	0.00617647	-0.0545445	0.615
CTP synthase activity	0.00488285	0.00326004	0.00493951	0.0179291	0.0115371	0.0151749	0.0043608	0.0148804	-0.533047	0.0222
cytochrome b6f complex assembly	0.00488285	0.00489006	0.00658611	0	0	0	0.00545301	0	Inf	0.0106
dihydrolipoyllysine-residue succinyltransferase activity	0.00488285	0.00326004	0.00823256	0.0430289	0.0490328	0.0373528	0.00545848	0.0431382	-0.89779	0.00295
DNA replication origin binding	0.00488285	0.00652008	0.00987916	0	0	0	0.00709403	0	Inf	0.0404
double-stranded DNA binding	0.00488285	0.0130402	0.0115256	0	0	0	0.00981621	0	Inf	0.0594
electron-transferring-flavoprotein dehydrogenase activity	0.00488285	0.00652008	0.00823256	0	0	0	0.00654516	0	Inf	0.0211
fatty acid catabolic process	0.00488285	0.00326004	0.00493951	0.0059762	0.00576853	0.00466906	0.0043608	0.00547126	-0.0985216	0.186
glutamyl-tRNA reductase activity	0.00488285	0.00326004	0	0.00239051	0.00576853	0	0.0027143	0.00271968	-0.000860257	0.998
glutathione catabolic process	0.00488285	0	0.00658611	0.0119524	0.0115371	0.0151749	0.00382299	0.0128881	-0.527787	0.0251
glutathione hydrolase activity	0.00488285	0	0.00658611	0.0119524	0.0115371	0.0151749	0.00382299	0.0128881	-0.527787	0.0251
histidinol-phosphate transaminase activity	0.00488285	0.00489006	0	0.0131477	0.00721069	0.00817086	0.00325764	0.00950976	-0.465267	0.0646
imidazoleglycerol-phosphate synthase activity	0.00488285	0	0.00658611	0.0119524	0.00432636	0.0105054	0.00382299	0.00892805	-0.368354	0.173
intracellular transport	0.00488285	0.0081501	0.00987916	0.0860572	0.0735481	0.0793748	0.00763737	0.07966	-1018296589	0.000725
isoleucyl-tRNA aminoacylation	0.00488285	0.0130402	0.00658611	0.0215143	0.00865272	0.0256803	0.00816971	0.0186158	-0.357674	0.167
L-galactose dehydrogenase activity	0.00488285	0.00489006	0.00493951	0	0	0	0.00490414	0	Inf	1.32e-05
NAD biosynthetic process	0.00488285	0.00652008	0.00823256	0.0250997	0.0173049	0.0245127	0.00654516	0.0223058	-0.532497	0.0148
nucleosome binding	0.00488285	0.00652008	0.00329305	0	0	0	0.00489866	0	Inf	0.0343
nucleotide metabolic process	0.00488285	0.00326004	0.00493951	0	0	0	0.0043608	0	Inf	0.0156
O-methyltransferase activity	0.00488285	0.00326004	0.00658611	0.00836671	0.00432636	0.0035018	0.00490966	0.00539829	-0.0412042	0.8
oxo-acid-lyase activity	0.00488285	0	0.00658611	0	0	0	0.00382299	0	Inf	0.192
oxoglutarate dehydrogenase complex	0.00488285	0.00326004	0.00823256	0.0430289	0.0490328	0.0373528	0.00545848	0.0431382	-0.89779	0.00295
P-type transmembrane transporter activity	0.00488285	0	0.00823256	0.0227095	0.0187475	0.0210105	0.0043718	0.0208225	-0.677872	0.00954
P450-containing electron transport chain	0.00488285	0	0.00658611	0.0358569	0.0216319	0.0233453	0.00382299	0.0269447	-0.848071	0.0219
palmitoyl hydrolase activity	0.00488285	0.00489006	0.00493951	0	0	0	0.00490414	0	Inf	1.32e-05
pentosyltransferase activity	0.00488285	0	0.00658611	0.00717139	0.00721069	0.00817086	0.00382299	0.00751765	-0.293679	0.199
peroxisomal membrane	0.00488285	0.0211903	0.0296373	0.0274908	0.0331684	0.0268467	0.0185702	0.0291686	-0.196101	0.279
peroxisome fission	0.00488285	0.0211903	0.0296373	0.0239051	0.0245157	0.0198431	0.0185702	0.0227546	-0.0882543	0.625
quinolinate synthetase A activity	0.00488285	0.00652008	0.00823256	0	0	0	0.00654516	0	Inf	0.0211
regulation of DNA-templated transcription	0.00488285	0.0130402	0.0115256	0.135063	0.0922957	0.122564	0.00981621	0.116641	-1074907546	0.0114
sequence-specific DNA binding	0.00488285	0.00652008	0.00658611	0.0406377	0.0432639	0.0315162	0.00599635	0.0384726	-0.807265	0.0104
sphingosine N-acyltransferase activity	0.00488285	0.0081501	0.00329305	0	0	0	0.005442	0	Inf	0.0626
strictosidine synthase activity	0.00488285	0.00489006	0	0	0	0	0.00325764	0	Inf	0.184
tryptophan metabolic process	0.00488285	0.0114101	0.0115256	0.0645436	0.0648968	0.0513598	0.00927287	0.0602668	-0.812864	0.00222
tryptophan synthase activity	0.00488285	0.0114101	0.0115256	0.0585674	0.0620125	0.0513598	0.00927287	0.0573132	-0.791041	0.000437
U6 snRNA binding	0.00488285	0.00326004	0.00493951	0.0119524	0.00865272	0.0210105	0.0043608	0.0138719	-0.502569	0.121
4-hydroxyphenylpyruvate dioxygenase activity	0.00325518	0.00652008	0.00823256	0	0	0	0.00600261	0	Inf	0.0544
aerobic respiration	0.00325518	0.00652008	0.00658611	0	0	0	0.00545379	0	Inf	0.0383
anthranilate synthase activity	0.00325518	0.00489006	0.00329305	0.00358569	0	0.00466906	0.00381277	0.00275159	0.141657	0.541
aromatic amino acid metabolic process	0.00325518	0.00652008	0.00823256	0	0	0	0.00600261	0	Inf	0.0544
CCR4-NOT complex	0.00325518	0.00489006	0.00493951	0.0059762	0.00432636	0.00583633	0.00436158	0.00537963	-0.0911082	0.254
CCR4-NOT core complex	0.00325518	0	0.00658611	0	0	0	0.00328043	0	Inf	0.227
endoplasmic reticulum calcium ion homeostasis	0.00325518	0.00326004	0	0.0167334	0.0100949	0.0116727	0.00217174	0.0128337	-0.771542	0.0173
generation of catalytic spliceosome for second transesterification step	0.00325518	0.00489006	0.00493951	0.0155385	0.00721069	0.0105054	0.00436158	0.0110849	-0.405086	0.102
glycylpeptide N-tetradecanoyltransferase activity	0.00325518	0.00326004	0.00329305	0.0167331	0.0115371	0.0070036	0.00326943	0.0117579	-0.555859	0.0944
guanylate kinase activity	0.00325518	0	0.00329305	0.0191238	0.0187479	0.0163423	0.00218275	0.0180713	-0.917987	0.000441
Hsp90 protein binding	0.00325518	0.00489006	0	0.0478102	0.040379	0.0455232	0.00271508	0.0445708	-1215267389	0.000237
intraciliary transport	0.00325518	0.00489006	0.00329305	0	0	0	0.00381277	0	Inf	0.0194
intraciliary transport particle B	0.00325518	0.00489006	0.00329305	0	0	0	0.00381277	0	Inf	0.0194
isopentenyl-diphosphate delta-isomerase activity	0.00325518	0	0.00329305	0.0059762	0.00865272	0.00583633	0.00218275	0.00682175	-0.494893	0.0326
kinesin binding	0.00325518	0	0.00329305	0	0	0	0.00218275	0	Inf	0.184
kinesin complex	0.00325518	0	0.00329305	0	0	0	0.00218275	0	Inf	0.184
methionine adenosyltransferase activity	0.00325518	0	0.00658611	0.414756	0.432633	0.456404	0.00328043	0.434597	-2122156416	0.000601
methionyl-tRNA aminoacylation	0.00325518	0.00652008	0.00329305	0.0059762	0.00576853	0.00933813	0.00435611	0.00702762	-0.20771	0.167
molecular carrier activity	0.00325518	0.00489006	0	0	0	0	0.00271508	0	Inf	0.199
mRNA catabolic process	0.00325518	0.00489006	0.00493951	0.0059762	0.0115369	0.0105054	0.00436158	0.0093395	-0.330679	0.0886
mRNA processing	0.00325518	0.00326004	0.00493951	0.0657381	0.0447062	0.0536944	0.00381824	0.0547129	-1156225945	0.0135
N-terminal protein myristoylation	0.00325518	0.00326004	0.00329305	0.0167331	0.0115371	0.0070036	0.00326943	0.0117579	-0.555859	0.0944
negative regulation of translation	0.00325518	0	0.00658611	0	0	0	0.00328043	0	Inf	0.227
protein phosphatase binding	0.00325518	0.00326004	0.00329305	0	0	0	0.00326943	0	Inf	1.32e-05
purine nucleotide metabolic process	0.00325518	0	0.00329305	0.0191238	0.0187479	0.0163423	0.00218275	0.0180713	-0.917987	0.000441
regulation of phosphoprotein phosphatase activity	0.00325518	0.00326004	0.00329305	0	0	0	0.00326943	0	Inf	1.32e-05
regulation of signal transduction	0.00325518	0.00326004	0.00493951	0.0274904	0.0274003	0.0268475	0.00381824	0.0272461	-0.85344	0.000146
S-adenosylmethionine biosynthetic process	0.00325518	0	0.00658611	0.414756	0.432633	0.456404	0.00328043	0.434597	-2122156416	0.000601
selenocysteine biosynthetic process	0.00325518	0	0.00493951	0	0	0	0.00273156	0	Inf	0.2
sterol biosynthetic process	0.00325518	0	0.00493951	0.00239051	0.00288419	0	0.00273156	0.00175823	0.191335	0.604
sulfate transmembrane transport	0.00325518	0.00489006	0	0	0	0	0.00271508	0	Inf	0.199
TRAPP complex	0.00325518	0.00326004	0	0.0406386	0.036053	0.0303489	0.00217174	0.0356802	-1215619107	0.00373
tRNA modification	0.00325518	0.00326004	0.00329305	0	0	0	0.00326943	0	Inf	1.32e-05
tryptophan biosynthetic process	0.00325518	0.00489006	0.00329305	0.0358573	0.04038	0.040854	0.00381277	0.0390305	-1010163456	0.000794
'de novo' L-methionine biosynthetic process	0	0	0	0.00358569	0.00721069	0.00583633	0	0.00554424	#NAME?	0.0345
1-phosphatidylinositol binding	0	0.00326004	0.00329305	0.0525901	0.0576853	0.0443558	0.00218437	0.0515437	-1372850697	0.00374
3-hydroxyisobutyryl-CoA hydrolase activity	0	0	0	0.0107572	0.0100949	0.00933813	0	0.0100634	#NAME?	0.00166
4-(cytidine 5'-diphospho)-2-C-methyl-D-erythritol kinase activity	0	0	0	0.0107572	0.00865272	0.00583633	0	0.00841542	#NAME?	0.0275
4-hydroxy-tetrahydrodipicolinate synthase activity	0	0.00326004	0.00493951	0	0	0	0.00273318	0	Inf	0.2
6-phosphofructo-2-kinase activity	0	0	0	0.00478101	0.00576853	0.0035018	0	0.00468378	#NAME?	0.0191
acetyl-CoA metabolic process	0	0	0	0.0215144	0.0230741	0.0245127	0	0.0230338	#NAME?	0.00141
acetylglucosaminyltransferase activity	0	0	0	0.00717139	0.00576853	0.00466906	0	0.00586966	#NAME?	0.0149
acetyltransferase activity	0	0	0	0.0059762	0.00432636	0.0035018	0	0.00460145	#NAME?	0.0241
acireductone dioxygenase [iron(II)-requiring] activity	0	0.0081501	0.00493951	0.00836671	0.0100949	0.0151749	0.0043632	0.0112122	-0.409884	0.0953
actin filament organization	0	0	0	0.0107572	0.00576838	0.0128399	0	0.00978851	#NAME?	0.043
actin filament polymerization	0	0	0	0.00956203	0.00721055	0.00583633	0	0.0075363	#NAME?	0.0202
aldehyde-lyase activity	0	0	0	0.00478101	0	0.00583633	0	0.00353911	#NAME?	0.188
aminoacyl-tRNA hydrolase activity	0	0	0	0.00717139	0.00576853	0.00583633	0	0.00625875	#NAME?	0.00528
aminoacylase activity	0	0	0	0.00478101	0.00288419	0.0035018	0	0.00372233	#NAME?	0.0218
AP-1 adaptor complex	0	0	0	0.0657385	0.0548001	0.0677013	0	0.0627466	#NAME?	0.00407
AP-2 adaptor complex	0	0	0	0.00239051	0	0.00466906	0	0.00235319	#NAME?	0.223
Arp2/3 complex-mediated actin nucleation	0	0	0	0.00956203	0.00721055	0.00583633	0	0.0075363	#NAME?	0.0202
Arp2/3 protein complex	0	0	0	0.00956203	0.00721055	0.00583633	0	0.0075363	#NAME?	0.0202
ATP-dependent FeS chaperone activity	0	0.00326004	0.00329305	0.0274906	0.0302842	0.0268478	0.00218437	0.0282076	-1111040238	6.86e-05
ATPase-coupled intramembrane lipid transporter activity	0	0	0	0.00717139	0.00721069	0.0035018	0	0.00596129	#NAME?	0.04
auxin-activated signaling pathway	0	0	0	0.00717139	0.00288419	0.0035018	0	0.00451913	#NAME?	0.0776
auxin metabolic process	0	0	0	0.0095619	0.0115371	0.0070036	0	0.00936751	#NAME?	0.0191
biotin-[acetyl-CoA-carboxylase] ligase activity	0	0	0	0.00239051	0.00288419	0.00466906	0	0.00331459	#NAME?	0.0409
BRCA1-A complex	0	0	0	0.00239051	0	0.00233453	0	0.00157501	#NAME?	0.184
BRISC complex	0	0	0	0.00239051	0	0.00233453	0	0.00157501	#NAME?	0.184
calcium-activated cation channel activity	0	0	0	0.0059762	0.00576853	0.00583633	0	0.00586035	#NAME?	0.000109
calcium channel activity	0	0	0	0.0107572	0.0100949	0.0070036	0	0.00928523	#NAME?	0.0152
calcium ion transmembrane transport	0	0	0	0.00478101	0.00576853	0.00817086	0	0.00624013	#NAME?	0.025
calmodulin-dependent protein kinase activity	0	0	0	0.0944243	0.0749901	0.0898804	0	0.0864316	#NAME?	0.00458
calmodulin binding	0	0	0	0.0992053	0.0807586	0.0980513	0	0.0926718	#NAME?	0.00412
carbohydrate transport	0	0	0	0.0227091	0.0259587	0.0221779	0	0.0236152	#NAME?	0.00249
CDP-diacylglycerol-glycerol-3-phosphate 3-phosphatidyltransferase activity	0	0	0	0.00358569	0.00288419	0.00233453	0	0.00293481	#NAME?	0.0149
cell surface receptor signaling pathway	0	0	0	0.00717139	0.00432636	0.0070036	0	0.00616711	#NAME?	0.0216
cell wall biogenesis	0	0	0	0.0107572	0.00865272	0.00933813	0	0.00958269	#NAME?	0.00416
cellular aldehyde metabolic process	0	0	0	0.0274906	0.0346115	0.0315166	0	0.0312062	#NAME?	0.00434
cellular biosynthetic process	0	0	0	0.0179286	0.0201896	0.0186763	0	0.0189315	#NAME?	0.00123
cellulose biosynthetic process	0	0	0	0.00478101	0	0.00466906	0	0.00315003	#NAME?	0.184
cellulose synthase (UDP-forming) activity	0	0	0	0.00478101	0	0.00466906	0	0.00315003	#NAME?	0.184
ceramide catabolic process	0	0	0	0.0191238	0.0187476	0.0140072	0	0.0172929	#NAME?	0.00894
channel activity	0	0	0	0.00836671	0.0144212	0.0163423	0	0.0130434	#NAME?	0.0323
chaperone-mediated protein folding	0	0	0	0.0729099	0.0648961	0.070036	0	0.0692806	#NAME?	0.00114
chlorophyllide a oxygenase [overall] activity	0	0	0	0.00239051	0	0.00233453	0	0.00157501	#NAME?	0.184
chloroplast nucleoid	0	0	0	0.00239051	0	0.0035018	0	0.0019641	#NAME?	0.198
chloroplast stroma	0	0	0	0.00717139	0.0115371	0.0105054	0	0.00973795	#NAME?	0.0178
chorismate metabolic process	0	0	0	0.00358569	0.00288419	0.0035018	0	0.00332389	#NAME?	0.0044
chorismate mutase activity	0	0	0	0.00358569	0.00288419	0.0035018	0	0.00332389	#NAME?	0.0044
chromatin binding	0	0.00652008	0.00658611	0	0	0	0.00436873	0	Inf	0.184
chromosome	0	0	0	0.0119524	0.00721069	0.0105054	0	0.0098895	#NAME?	0.0195
chromosome segregation	0	0	0	0.00478101	0.00432636	0.0035018	0	0.00420306	#NAME?	0.00784
clathrin-coated vesicle	0	0.00326004	0.00329305	0.0525901	0.0576853	0.0443558	0.00218437	0.0515437	-1372850697	0.00374
clathrin-dependent endocytosis	0	0.00326004	0.00329305	0.0549806	0.0576853	0.0490249	0.00218437	0.0538969	-1392238805	0.000621
clathrin adaptor activity	0	0	0	0.0143429	0.0100949	0.0151745	0	0.0132041	#NAME?	0.0139
clathrin coat assembly	0	0.00326004	0.00329305	0.0525901	0.0576853	0.0443558	0.00218437	0.0515437	-1372850697	0.00374
coenzyme A biosynthetic process	0	0	0	0.0215144	0.0173049	0.0210105	0	0.0199433	#NAME?	0.0044
COP9 signalosome assembly	0	0	0	0.0191238	0.0173049	0.0128399	0	0.0164229	#NAME?	0.0127
copper chaperone activity	0	0	0	0.0119524	0.00865272	0.00933813	0	0.00998108	#NAME?	0.00999
copper ion transmembrane transport	0	0	0	0.0203198	0.0245157	0.0198431	0	0.0215595	#NAME?	0.00471
copper ion transmembrane transporter activity	0	0	0	0.0203198	0.0245157	0.0198431	0	0.0215595	#NAME?	0.00471
cyclic-nucleotide phosphodiesterase activity	0	0	0	0.00478101	0.00576853	0	0	0.00351651	#NAME?	0.187
cystathionine beta-lyase activity	0	0	0	0.00358569	0.00721069	0.00583633	0	0.00554424	#NAME?	0.0345
cysteine desulfurase activity	0	0	0	0.0119524	0.00721069	0.00933813	0	0.00950041	#NAME?	0.0202
cysteine metabolic process	0	0	0	0.0119524	0.00721069	0.00933813	0	0.00950041	#NAME?	0.0202
cytokinesis by cell plate formation	0	0	0	0.00478101	0	0.00466906	0	0.00315003	#NAME?	0.184
cytokinin biosynthetic process	0	0	0	0.0131477	0.0173049	0.0116727	0	0.0140417	#NAME?	0.0141
cytoplasmic translational elongation	0	0	0	0.00717139	0.00576853	0.00817086	0	0.00703693	#NAME?	0.00966
deadenylation-dependent decapping of nuclear-transcribed mRNA	0	0	0	0.00239051	0	0.0035018	0	0.0019641	#NAME?	0.198
deadenylation-independent decapping of nuclear-transcribed mRNA	0	0	0	0.0346623	0.023074	0.0221781	0	0.0266381	#NAME?	0.022
detection of visible light	0	0	0	0.066933	0.0418211	0.0665346	0	0.0584296	#NAME?	0.0196
dihydroneopterin aldolase activity	0	0	0	0.0107572	0.00865272	0.0035018	0	0.00763724	#NAME?	0.0712
dihydroorotate dehydrogenase activity	0	0	0	0.00358569	0.00288419	0.00583633	0	0.00410207	#NAME?	0.044
diphosphomevalonate decarboxylase activity	0	0	0	0.0059762	0.00288419	0.0035018	0	0.00412073	#NAME?	0.0487
DNA-templated transcription initiation	0	0	0	0.00358569	0.00432636	0.0035018	0	0.00380462	#NAME?	0.00471
DNA (cytosine-5-)-methyltransferase activity	0	0.00652008	0.00658611	0	0	0	0.00436873	0	Inf	0.184
DNA methylation-dependent heterochromatin formation	0	0.00652008	0.00658611	0	0	0	0.00436873	0	Inf	0.184
DNA recombination	0	0.00326004	0.00493951	0	0	0	0.00273318	0	Inf	0.2
DNA topological change	0	0	0	0.0155381	0.00721069	0.0140072	0	0.012252	#NAME?	0.041
dolichyl-phosphate beta-D-mannosyltransferase activity	0	0	0	0.00358569	0.00432636	0	0	0.00263735	#NAME?	0.187
dUMP biosynthetic process	0	0	0	0.0095619	0.0115371	0.0151749	0	0.0120913	#NAME?	0.018
dUTP catabolic process	0	0	0	0.0095619	0.0115371	0.0151749	0	0.0120913	#NAME?	0.018
dUTP diphosphatase activity	0	0	0	0.0095619	0.0115371	0.0151749	0	0.0120913	#NAME?	0.018
endocytosis	0	0	0	0.00478101	0.00288419	0.00233453	0	0.00333325	#NAME?	0.046
endonuclease activity	0	0	0	0.00478101	0	0.0035018	0	0.00276094	#NAME?	0.193
endosome transport via multivesicular body sorting pathway	0	0	0	0.00478101	0.00288419	0.0035018	0	0.00372233	#NAME?	0.0218
ER retention sequence binding	0	0	0	0.0179291	0.0230741	0.0116727	0	0.0175586	#NAME?	0.0335
ESCRT I complex	0	0	0	0.00478101	0.00288419	0.0035018	0	0.00372233	#NAME?	0.0218
ethylene binding	0	0	0	0.00836671	0.00288419	0.00933813	0	0.00686301	#NAME?	0.076
ethylene receptor activity	0	0	0	0.00836671	0.00288419	0.00933813	0	0.00686301	#NAME?	0.076
exocyst	0	0	0	0.0286858	0.0201898	0.0256799	0	0.0248518	#NAME?	0.00987
exocytosis	0	0	0	0.0251001	0.0201898	0.0233453	0	0.0228784	#NAME?	0.00392
extracellular region	0	0	0	0.00717139	0.0100949	0.00466906	0	0.00731178	#NAME?	0.043
farnesyl-diphosphate farnesyltransferase activity	0	0	0	0.00478101	0	0.00233453	0	0.00237185	#NAME?	0.228
ferrochelatase activity	0	0	0	0.0215144	0.0187479	0.0151749	0	0.0184791	#NAME?	0.00972
ferroxidase activity	0	0	0	0.00478101	0	0.00233453	0	0.00237185	#NAME?	0.228
folic acid-containing compound biosynthetic process	0	0.00489006	0.00493951	0	0	0	0.00327652	0	Inf	0.184
folic acid-containing compound metabolic process	0	0	0	0.0107572	0.00865272	0.0035018	0	0.00763724	#NAME?	0.0712
fructose metabolic process	0	0	0	0.00478101	0.00576853	0.0035018	0	0.00468378	#NAME?	0.0191
fumarate hydratase activity	0	0	0	0.0250997	0.0317265	0.0338506	0	0.0302256	#NAME?	0.00752
fumarate metabolic process	0	0	0	0.0250997	0.0317265	0.0338506	0	0.0302256	#NAME?	0.00752
galactoside 2-alpha-L-fucosyltransferase activity	0	0	0	0.0107572	0.00865272	0.00933813	0	0.00958269	#NAME?	0.00416
GARP complex	0	0	0	0.00717139	0.0100949	0.0070036	0	0.00808996	#NAME?	0.015
GDP-mannose metabolic process	0	0	0	0.424309	0.48455	0.448233	0	0.452364	#NAME?	0.0015
glutamate decarboxylase activity	0	0	0	0.217535	0.186034	0.212443	0	0.205337	#NAME?	0.00225
glutamate metabolic process	0	0	0	0.217535	0.186034	0.212443	0	0.205337	#NAME?	0.00225
glutaminase activity	0	0	0	0.0107572	0.0100949	0.0128399	0	0.0112307	#NAME?	0.00538
glutathione-disulfide reductase (NADP) activity	0	0	0	0.212758	0.196131	0.213609	0	0.207499	#NAME?	0.000751
glutathione metabolic process	0	0	0	0.212758	0.196131	0.213609	0	0.207499	#NAME?	0.000751
glycopeptide alpha-N-acetylgalactosaminidase activity	0	0	0	0.0430281	0.0317273	0.0338513	0	0.0362022	#NAME?	0.00905
Golgi apparatus	0	0	0	0.0537861	0.0447052	0.0571959	0	0.0518957	#NAME?	0.00512
Golgi organization	0	0	0	0.00239051	0	0.00233453	0	0.00157501	#NAME?	0.184
GPI anchor biosynthetic process	0	0	0	0.00358569	0.00576853	0.0070036	0	0.00545261	#NAME?	0.032
granum assembly	0	0	0	0.00358569	0.00576853	0.00466906	0	0.00467443	#NAME?	0.0177
guanyl-nucleotide exchange factor activity	0	0	0	0.0442238	0.0475901	0.0396869	0	0.0438336	#NAME?	0.00272
helicase activity	0	0	0	0.1506	0.118255	0.138906	0	0.13592	#NAME?	0.00481
heme biosynthetic process	0	0	0	0.0215144	0.0187479	0.0151749	0	0.0184791	#NAME?	0.00972
hexokinase activity	0	0	0	0.0884484	0.0591269	0.0793738	0	0.0756497	#NAME?	0.0129
hexose metabolic process	0	0.00489006	0.00823256	0	0	0	0.00437421	0	Inf	0.209
hexosyltransferase activity	0	0	0	0.00717139	0.0100949	0.00466906	0	0.00731178	#NAME?	0.043
histidine phosphotransfer kinase activity	0	0	0	0.00717139	0.00865272	0.00933813	0	0.00838741	#NAME?	0.00576
histone binding	0	0	0	0.0203198	0.0230741	0.0151749	0	0.0195229	#NAME?	0.0138
homoserine kinase activity	0	0	0	0.00836671	0.0129792	0	0	0.00711531	#NAME?	0.202
hormone activity	0	0	0	0.00717139	0.0100949	0.00466906	0	0.00731178	#NAME?	0.043
hydrogen peroxide catabolic process	0	0	0	0.27012	0.252379	0.2638	0	0.2621	#NAME?	0.000392
hydroxyacylglutathione hydrolase activity	0	0.0081501	0.00493951	0.0119524	0.0144212	0.00817086	0.0043632	0.0115148	-0.421452	0.0792
hydroxymethylglutaryl-CoA synthase activity	0	0	0	0.0215144	0.0230741	0.0245127	0	0.0230338	#NAME?	0.00141
imidazoleglycerol-phosphate dehydratase activity	0	0	0	0.00836671	0.00865272	0.00583633	0	0.00761859	#NAME?	0.0135
indole-3-glycerol-phosphate synthase activity	0	0.00326004	0.00658611	0.0059762	0.00576853	0.0035018	0.00328205	0.00508218	-0.189905	0.454
inositol-3-phosphate synthase activity	0	0	0	0.0215144	0.0173049	0.0151749	0	0.0179981	#NAME?	0.0105
inositol biosynthetic process	0	0	0	0.0215144	0.0173049	0.0151749	0	0.0179981	#NAME?	0.0105
inositol tetrakisphosphate 1-kinase activity	0	0	0	0.0095619	0.00721069	0.0128399	0	0.00987084	#NAME?	0.0263
inositol trisphosphate metabolic process	0	0	0	0.0095619	0.00721069	0.0128399	0	0.00987084	#NAME?	0.0263
intra-Golgi vesicle-mediated transport	0	0	0	0.0095619	0.00865272	0.00817086	0	0.00879516	#NAME?	0.00214
intracellular copper ion homeostasis	0	0	0	0.0119524	0.00865272	0.00933813	0	0.00998108	#NAME?	0.00999
intracellular glucose homeostasis	0	0	0	0.0884484	0.0591269	0.0793738	0	0.0756497	#NAME?	0.0129
intracellular manganese ion homeostasis	0	0	0	0.108767	0.103832	0.0957168	0	0.102772	#NAME?	0.00137
intracellular signal transduction	0	0	0	0.0370529	0.0302849	0.0361854	0	0.0345078	#NAME?	0.00377
iron incorporation into metallo-sulfur cluster	0	0	0	0.00478101	0	0.00233453	0	0.00237185	#NAME?	0.228
K48-linked deubiquitinase activity	0	0	0	0.0262957	0.0230741	0.0256801	0	0.0250167	#NAME?	0.00155
L-phosphoserine phosphatase activity	0	0.00326004	0.00329305	0	0	0	0.00218437	0	Inf	0.184
late endosome to vacuole transport via multivesicular body sorting pathway	0	0	0	0.00239051	0	0.00233453	0	0.00157501	#NAME?	0.184
lipid biosynthetic process	0	0	0	0.00478101	0	0.00233453	0	0.00237185	#NAME?	0.228
lipoate biosynthetic process	0	0	0	0	0.00576853	0.00583633	0	0.00386829	#NAME?	0.184
lipoate synthase activity	0	0	0	0	0.00576853	0.00583633	0	0.00386829	#NAME?	0.184
lyase activity	0	0.00326004	0.00493951	0.0537855	0.0576848	0.060698	0.00273318	0.0573895	-1322163382	5.1e-05
magnesium ion homeostasis	0	0	0	0.0167331	0.0144212	0.00933813	0	0.0134975	#NAME?	0.0252
magnesium ion transport	0	0	0	0	0	0	0	0	NA	NA
malate dehydrogenase (NADP+) activity	0	0	0	0.170919	0.157188	0.15991	0	0.162672	#NAME?	0.000665
manganese ion transmembrane transporter activity	0	0	0	0.108767	0.103832	0.0957168	0	0.102772	#NAME?	0.00137
mannose-6-phosphate isomerase activity	0	0	0	0.0250997	0.0187479	0.0233453	0	0.0223976	#NAME?	0.00707
metallodipeptidase activity	0	0	0	0.00717139	0.00721069	0.0070036	0	0.00712856	#NAME?	7.93e-05
methylglyoxal catabolic process to D-lactate via S-lactoyl-glutathione	0	0.0081501	0.00493951	0.0119524	0.0144212	0.00817086	0.0043632	0.0115148	-0.421452	0.0792
MICOS complex	0	0	0	0.0119524	0.0100949	0.00466906	0	0.00890545	#NAME?	0.0553
mitochondrial ADP transmembrane transport	0	0	0	0.339447	0.286989	0.32567	0	0.317369	#NAME?	0.00244
mitochondrial ATP transmembrane transport	0	0	0	0.339447	0.286989	0.32567	0	0.317369	#NAME?	0.00244
mitochondrial fission	0	0	0	0.0215144	0.0245157	0.0233453	0	0.0231251	#NAME?	0.00142
mitochondrial large ribosomal subunit	0	0	0	0.00358569	0.00288419	0.00466906	0	0.00371298	#NAME?	0.019
mitochondrial respirasome	0	0	0	0.00358569	0.00288419	0.00466906	0	0.00371298	#NAME?	0.019
mitochondrial respirasome assembly	0	0	0	0.0167331	0.0144212	0	0	0.0103848	#NAME?	0.186
mitochondrial respiratory chain complex I	0	0	0	0.0215144	0.0245157	0.0256801	0	0.0239034	#NAME?	0.00268
mitochondrial ribosome	0	0	0	0.00239051	0.00432636	0.0035018	0	0.00340622	#NAME?	0.0261
mitochondrial translation	0	0	0	0.0131476	0.0100949	0.0105054	0	0.0112493	#NAME?	0.00715
mitochondrial transmembrane transport	0	0	0	0.00358569	0.00432636	0.00233453	0	0.00341553	#NAME?	0.0278
monoatomic ion channel activity	0	0	0	0.124305	0.113929	0.110891	0	0.116375	#NAME?	0.00122
monoatomic ion transport	0	0	0	0.143429	0.126908	0.134236	0	0.134858	#NAME?	0.00125
monolayer-surrounded lipid storage body	0	0	0	0.0274904	0.0317265	0.0303484	0	0.0298551	#NAME?	0.00174
mRNA 3'-end processing	0	0	0	0.00478101	0.0115371	0.0035018	0	0.00660662	#NAME?	0.118
mRNA cleavage factor complex	0	0	0	0.00478101	0.0115371	0.0035018	0	0.00660662	#NAME?	0.118
mRNA export from nucleus	0	0	0	0.0095619	0.0115371	0.00933813	0	0.0101457	#NAME?	0.00471
mRNA splice site recognition	0	0	0	0.00358569	0.00288419	0.00233453	0	0.00293481	#NAME?	0.0149
N-acetyltransferase activity	0	0	0	0.00239051	0.00288419	0	0	0.00175823	#NAME?	0.187
N-acylsphingosine amidohydrolase activity	0	0	0	0.0191238	0.0187476	0.0140072	0	0.0172929	#NAME?	0.00894
N-carbamoylputrescine amidase activity	0	0	0	0.0059762	0	0.00466906	0	0.00354842	#NAME?	0.19
NAD(P)H dehydrogenase (quinone) activity	0	0	0	0.0274906	0.0302849	0.0280143	0	0.0285966	#NAME?	0.000898
NAD(P)H dehydrogenase complex (plastoquinone)	0	0	0	0.0717152	0.0749901	0.0747056	0	0.0738036	#NAME?	0.000201
Ndc80 complex	0	0	0	0.00478101	0.00432636	0.0035018	0	0.00420306	#NAME?	0.00784
nicotinate phosphoribosyltransferase activity	0	0	0	0.0250997	0.0173049	0.0245127	0	0.0223058	#NAME?	0.0124
nitrate transmembrane transport	0	0	0	0.0406382	0.0360527	0.0385202	0	0.0384037	#NAME?	0.00119
nuclear-transcribed mRNA catabolic process	0	0	0	0.0155385	0.0144212	0.0140075	0	0.0146557	#NAME?	0.000972
nuclear cap binding complex	0	0	0	0.0251004	0.0216319	0.017509	0	0.0214138	#NAME?	0.0103
nuclear pore	0	0	0	0.0131476	0.00721055	0.0070036	0	0.00912058	#NAME?	0.0455
nuclease activity	0	0	0	0.00358569	0.00288419	0	0	0.00215663	#NAME?	0.188
nucleolus	0	0	0	0.0430286	0.0302844	0.0385199	0	0.0372776	#NAME?	0.00987
nucleotide-sugar biosynthetic process	0	0	0	0.0776912	0.0951811	0.0898804	0	0.0875842	#NAME?	0.00348
nucleotide catabolic process	0	0	0	0.00478101	0.00432636	0.00583633	0	0.00498123	#NAME?	0.00797
organelle organization	0	0	0	0.0490048	0.0317265	0.0723708	0	0.051034	#NAME?	0.0493
P-type calcium transporter activity	0	0	0	0.00478101	0.00576853	0.00817086	0	0.00624013	#NAME?	0.025
P-type magnesium transporter activity	0	0	0	0	0	0	0	0	NA	NA
pantothenate kinase activity	0	0	0	0.0215144	0.0173049	0.0210105	0	0.0199433	#NAME?	0.0044
peptide deformylase activity	0	0	0	0.00478101	0.00432636	0.00233453	0	0.00381397	#NAME?	0.0367
peroxisome organization	0	0	0	0.00358569	0.00865272	0.0070036	0	0.006414	#NAME?	0.0501
phosphate ion binding	0	0	0	0.0227091	0.0187479	0.0221779	0	0.0212116	#NAME?	0.00341
phosphate ion transmembrane transport	0	0	0	0.0561767	0.0562437	0.0548611	0	0.0557605	#NAME?	6.52e-05
phosphate ion transport	0	0	0	0.0729099	0.082201	0.0793738	0	0.0781616	#NAME?	0.00124
phosphatidylinositol binding	0	0	0	0.0872522	0.0721071	0.0770396	0	0.0787996	#NAME?	0.00319
phospholipid binding	0	0.00326004	0.00329305	0.0525901	0.0576853	0.0443558	0.00218437	0.0515437	-1372850697	0.00374
phospholipid transport	0	0	0	0.0525909	0.0461481	0.0443568	0	0.0476986	#NAME?	0.00274
phospholipid transporter activity	0	0	0	0.0454195	0.0389374	0.040855	0	0.0417373	#NAME?	0.00212
phosphomannomutase activity	0	0	0	0.0705192	0.0677807	0.0548611	0	0.064387	#NAME?	0.00558
phosphomethylpyrimidine kinase activity	0	0	0	0.0334663	0.0274003	0.0245127	0	0.0284598	#NAME?	0.00849
phosphorelay sensor kinase activity	0	0	0	0.081276	0.0475895	0.0805418	0	0.0698024	#NAME?	0.0244
phosphorelay signal transduction system	0	0	0	0.0155381	0.0115369	0.0186763	0	0.0152504	#NAME?	0.0179
phosphoribosylformylglycinamidine synthase activity	0	0	0	0.0119524	0.00721069	0.0151749	0	0.011446	#NAME?	0.0385
photoreceptor activity	0	0	0	0.0215144	0.0129792	0.0128399	0	0.0157779	#NAME?	0.0315
photosystem II reaction center	0	0	0	0.0561767	0.051916	0.0431884	0	0.0504271	#NAME?	0.0057
plasma membrane	0	0	0	0.0131477	0.0230741	0.0221779	0	0.0194666	#NAME?	0.0255
pollen development	0	0	0	0.0430289	0.0389374	0.0466906	0	0.0428856	#NAME?	0.00272
poly(A)-specific ribonuclease activity	0	0	0	0.0059762	0.00432636	0.00583633	0	0.00537963	#NAME?	0.0095
polyamine metabolic process	0	0	0	0.103986	0.0951811	0.0723708	0	0.0905125	#NAME?	0.0107
polygalacturonase activity	0	0	0	0.00717139	0.0245157	0.0175097	0	0.0163989	#NAME?	0.0828
polyphosphate biosynthetic process	0	0	0	0.0191238	0.0144212	0.0210105	0	0.0181852	#NAME?	0.0114
polyphosphate kinase activity	0	0	0	0.0191238	0.0144212	0.0210105	0	0.0181852	#NAME?	0.0114
polyphosphate kinase complex	0	0	0	0.0191238	0.0144212	0.0210105	0	0.0181852	#NAME?	0.0114
polyribonucleotide nucleotidyltransferase activity	0	0	0	0.0059762	0.0115369	0.0105054	0	0.0093395	#NAME?	0.0318
positive regulation of transcription initiation by RNA polymerase II	0	0	0	0.0131477	0.00432636	0.00817086	0	0.00854832	#NAME?	0.0788
potassium ion transmembrane transport	0	0	0	0.142233	0.145656	0.138905	0	0.142265	#NAME?	0.000188
potassium ion transmembrane transporter activity	0	0	0	0.142233	0.145656	0.138905	0	0.142265	#NAME?	0.000188
potassium ion transport	0	0	0	0.0179291	0.0173049	0.0210105	0	0.0187482	#NAME?	0.00371
proteasome regulatory particle assembly	0	0	0	0.00478101	0.00432636	0.0035018	0	0.00420306	#NAME?	0.00784
protein-macromolecule adaptor activity	0	0	0	0.00478101	0.00288419	0.0070036	0	0.0048896	#NAME?	0.0545
protein-phycocyanobilin linkage	0	0	0	0.00717139	0.0115371	0.00583633	0	0.00818159	#NAME?	0.0415
protein-tetrapyrrole linkage	0	0	0	0.0215144	0.0129792	0.0128399	0	0.0157779	#NAME?	0.0315
protein catabolic process	0	0	0	0.0239049	0.0158634	0.0245126	0	0.021427	#NAME?	0.0165
protein folding in endoplasmic reticulum	0	0	0	0.00478101	0	0.0035018	0	0.00276094	#NAME?	0.193
protein histidine kinase binding	0	0	0	0.00717139	0.00865272	0.00933813	0	0.00838741	#NAME?	0.00576
protein homooligomerization	0	0	0	0.00239051	0.00288419	0.00233453	0	0.00253641	#NAME?	0.00471
protein insertion into ER membrane	0	0	0	0.0179291	0.0201895	0.00933813	0	0.0158189	#NAME?	0.041
protein maturation by [4Fe-4S] cluster transfer	0	0	0	0.00239051	0.00288419	0.00233453	0	0.00253641	#NAME?	0.00471
protein maturation by iron-sulfur cluster transfer	0	0	0	0.0095619	0.00721069	0.00466906	0	0.00714722	#NAME?	0.0369
protein processing	0	0	0	0.00478101	0.00288419	0.00466906	0	0.00411142	#NAME?	0.0216
protein retention in ER lumen	0	0	0	0.0179291	0.0230741	0.0116727	0	0.0175586	#NAME?	0.0335
protein stabilization	0	0	0	0.0227091	0.0187479	0.0221779	0	0.0212116	#NAME?	0.00341
protein targeting to ER	0	0	0	0.0286864	0.0346112	0.0198431	0	0.0277135	#NAME?	0.0231
protein transport by the Tat complex	0	0	0	0.00358569	0.00288419	0.00233453	0	0.00293481	#NAME?	0.0149
protein transport to vacuole involved in ubiquitin-dependent protein catabolic process via the multivesicular body sorting pathway	0	0	0	0.0741045	0.0648964	0.0653669	0	0.0681226	#NAME?	0.00193
protein ufmylation	0	0	0	0	0.00288419	0.0035018	0	0.00212866	#NAME?	0.187
protochlorophyllide reductase activity	0	0	0	0	0	0	0	0	NA	NA
proton-transporting ATP synthase complex assembly	0	0	0	0.00717139	0.00576853	0.00466906	0	0.00586966	#NAME?	0.0149
pseudouridine synthase activity	0	0	0	0.00836671	0.00288419	0.0128399	0	0.00803028	#NAME?	0.108
pseudouridine synthesis	0	0	0	0.0131477	0.00721055	0.0151745	0	0.0118442	#NAME?	0.0384
pyridoxal 5'-phosphate salvage	0	0	0	0.00358569	0.00288419	0.00233453	0	0.00293481	#NAME?	0.0149
pyridoxal kinase activity	0	0	0	0.00358569	0.00288419	0.00233453	0	0.00293481	#NAME?	0.0149
pyroglutamyl-peptidase activity	0	0	0	0.0095619	0.00288419	0.00233453	0	0.00492687	#NAME?	0.168
pyrophosphatase activity	0	0	0	0.0095619	0.0129792	0.0128399	0	0.0117937	#NAME?	0.00885
regulation of ARF protein signal transduction	0	0	0	0.0059762	0.00865272	0.00583633	0	0.00682175	#NAME?	0.0176
regulation of autophagy	0	0	0	0.00836671	0.00721069	0.00466906	0	0.00674882	#NAME?	0.0252
regulation of cellular response to heat	0	0	0	0.0119524	0.00576853	0.00817086	0	0.0086306	#NAME?	0.0408
regulation of GTPase activity	0	0	0	0.0059762	0.00576853	0	0	0.00391491	#NAME?	0.184
regulation of monoatomic ion transmembrane transport	0	0	0	0.0334663	0.0432636	0.042021	0	0.0395836	#NAME?	0.006
regulation of protein complex stability	0	0	0	0.0143425	0.0158633	0.00817086	0	0.0127922	#NAME?	0.0322
removal of superoxide radicals	0	0	0	0.00478101	0.0100949	0.00583633	0	0.00690408	#NAME?	0.0511
respiratory chain complex II	0	0	0	0.0286864	0.0274003	0.0315158	0	0.0292008	#NAME?	0.00173
respiratory chain complex IV assembly	0	0	0	0.0119524	0.00865272	0.00933813	0	0.00998108	#NAME?	0.00999
response to ethylene	0	0	0	0.00836671	0.00288419	0.00933813	0	0.00686301	#NAME?	0.076
response to nitrate	0	0	0	0.0406382	0.0360527	0.0385202	0	0.0384037	#NAME?	0.00119
response to photooxidative stress	0	0	0	0.0430289	0.0317265	0.0268475	0	0.0338676	#NAME?	0.0194
retromer complex	0	0.00489006	0.00329305	0.00478101	0.00576853	0	0.0027277	0.00351651	-0.110315	0.749
ribonucleoside binding	0	0	0	0.00717139	0.00576853	0.0105054	0	0.0078151	#NAME?	0.0308
ribonucleoside monophosphate biosynthetic process	0	0	0	0.0119524	0.0158633	0.00933813	0	0.0123846	#NAME?	0.0226
ribulose bisphosphate carboxylase complex assembly	0	0	0	0.00478101	0.00721069	0.0070036	0	0.00633177	#NAME?	0.0148
RNA cap binding	0	0	0	0.0251004	0.0216319	0.017509	0	0.0214138	#NAME?	0.0103
RNA catabolic process	0	0	0	0.00358569	0.00432636	0.00466906	0	0.00419371	#NAME?	0.00576
RNA metabolic process	0	0	0	0.0430282	0.0461482	0.0326835	0	0.04062	#NAME?	0.00989
RNA methyltransferase activity	0	0	0	0.00239051	0.00288419	0	0	0.00175823	#NAME?	0.187
RNA modification	0	0	0	0.00836671	0.00288419	0.0128399	0	0.00803028	#NAME?	0.108
RNA polymerase complex	0	0	0	0.00358569	0.00432636	0.0035018	0	0.00380462	#NAME?	0.00471
rRNA (pseudouridine) methyltransferase activity	0	0	0	0.0059762	0.00576853	0	0	0.00391491	#NAME?	0.184
rRNA base methylation	0	0	0	0.00836671	0.00865272	0	0	0.00567314	#NAME?	0.184
rRNA methyltransferase activity	0	0	0	0.00239051	0.00288419	0	0	0.00175823	#NAME?	0.187
rRNA modification	0	0	0	0.00239051	0	0.0035018	0	0.0019641	#NAME?	0.198
S-methyl-5-thioribose kinase activity	0	0	0	0	0.00432636	0.00466906	0	0.00299847	#NAME?	0.184
shikimate metabolic process	0	0	0	0.105182	0.083644	0.107389	0	0.0987381	#NAME?	0.00583
SNARE complex	0	0	0	0.0274904	0.0216325	0.0303484	0	0.0264904	#NAME?	0.00925
sterol binding	0	0	0	0.0119524	0.0216325	0.0151749	0	0.0162533	#NAME?	0.0293
sterol transport	0	0	0	0.0119524	0.0216325	0.0151749	0	0.0162533	#NAME?	0.0293
structural constituent of nuclear pore	0	0	0	0.0059762	0.00432636	0.0035018	0	0.00460145	#NAME?	0.0241
sucrose-phosphate phosphatase activity	0	0	0	0.0191238	0.00576853	0.0163417	0	0.0137447	#NAME?	0.0776
sucrose biosynthetic process	0	0	0	0.0191238	0.00576853	0.0163417	0	0.0137447	#NAME?	0.0776
sugar transmembrane transporter activity	0	0	0	0.0227091	0.0259587	0.0221779	0	0.0236152	#NAME?	0.00249
sulfite reductase (ferredoxin) activity	0	0	0	0.0549807	0.0475898	0.0513603	0	0.0513103	#NAME?	0.00172
tetrahydrofolylpolyglutamate synthase activity	0	0.00489006	0.00493951	0	0	0	0.00327652	0	Inf	0.184
thiamine-phosphate diphosphorylase activity	0	0	0	0.0334663	0.0274003	0.0245127	0	0.0284598	#NAME?	0.00849
thiol oxidase activity	0	0	0	0.00478101	0	0.0035018	0	0.00276094	#NAME?	0.193
thioredoxin-disulfide reductase (NADP) activity	0	0	0	0.00478101	0.0100949	0.00583633	0	0.00690408	#NAME?	0.0511
THO complex part of transcription export complex	0	0	0	0.00239051	0	0.0035018	0	0.0019641	#NAME?	0.198
threonine metabolic process	0	0	0	0.00836671	0.0129792	0	0	0.00711531	#NAME?	0.202
threonine synthase activity	0	0	0	0.0143425	0.0144212	0.0198431	0	0.0162023	#NAME?	0.0124
TIM23 mitochondrial import inner membrane translocase complex	0	0.00326004	0.00493951	0.0298809	0.0259582	0.0245126	0.00273318	0.0267839	-0.991205	0.000392
transcription coactivator activity	0	0	0	0.0131477	0.00432636	0.00817086	0	0.00854832	#NAME?	0.0788
transcription factor TFIIA complex	0	0	0	0.00478101	0	0.00233453	0	0.00237185	#NAME?	0.228
transcription initiation at RNA polymerase II promoter	0	0	0	0.00478101	0	0.00233453	0	0.00237185	#NAME?	0.228
translation release factor activity	0	0	0	0.0729097	0.0533586	0.0501926	0	0.0588203	#NAME?	0.0143
translational termination	0	0	0	0.0729097	0.0533586	0.0501926	0	0.0588203	#NAME?	0.0143
trehalose-phosphatase activity	0	0	0	0.00836671	0.00288419	0.00233453	0	0.00452848	#NAME?	0.143
tricarboxylic acid cycle enzyme complex	0	0	0	0.0250997	0.0317265	0.0338506	0	0.0302256	#NAME?	0.00752
tRNA-specific adenosine deaminase activity	0	0	0	0.00358569	0.00432636	0.0035018	0	0.00380462	#NAME?	0.00471
tRNA dihydrouridine synthase activity	0	0	0	0.0059762	0	0.00466906	0	0.00354842	#NAME?	0.19
tRNA methylation	0	0	0	0.00239051	0.00288419	0	0	0.00175823	#NAME?	0.187
tRNA processing	0	0	0	0.0059762	0	0.00466906	0	0.00354842	#NAME?	0.19
tRNA wobble adenosine to inosine editing	0	0	0	0.00358569	0.00432636	0.0035018	0	0.00380462	#NAME?	0.00471
tyrosine-tRNA ligase activity	0	0	0	0.0490051	0.0418221	0.0373524	0	0.0427265	#NAME?	0.00625
tyrosyl-tRNA aminoacylation	0	0	0	0.0227094	0.0201896	0.0186767	0	0.0205252	#NAME?	0.00327
U1 snRNA binding	0	0	0	0.00717139	0.00288419	0.00583633	0	0.0052973	#NAME?	0.0527
U1 snRNP	0	0	0	0.00358569	0.00288419	0.00233453	0	0.00293481	#NAME?	0.0149
U2AF complex	0	0	0	0	0	0	0	0	NA	NA
U4/U6 x U5 tri-snRNP complex	0	0	0	0.00717139	0.00288419	0	0	0.00335186	#NAME?	0.249
U6 snRNP	0	0	0	0.00717139	0.00288419	0	0	0.00335186	#NAME?	0.249
ubiquinone biosynthetic process	0	0	0	0.0322716	0.0288419	0.0233453	0	0.028153	#NAME?	0.00842
ubiquitin binding	0	0	0	0.0741045	0.0648964	0.0653669	0	0.0681226	#NAME?	0.00193
UDP-glycosyltransferase activity	0	0	0	0.231875	0.224978	0.231116	0	0.229323	#NAME?	9.07e-05
UMP kinase activity	0	0	0	0	0.00288419	0.00233453	0	0.00173957	#NAME?	0.188
uracil phosphoribosyltransferase activity	0	0	0	0.0059762	0.00576853	0.00817086	0	0.00663853	#NAME?	0.0131
uracil salvage	0	0	0	0.0059762	0.00576853	0.00817086	0	0.00663853	#NAME?	0.0131
urea transmembrane transport	0	0	0	0.0155385	0.0173049	0.0175097	0	0.0167843	#NAME?	0.00139
urea transmembrane transporter activity	0	0	0	0.0155385	0.0173049	0.0175097	0	0.0167843	#NAME?	0.00139
vacuolar proton-transporting V-type ATPase complex assembly	0	0	0	0.00717139	0.00288419	0	0	0.00335186	#NAME?	0.249
vesicle fusion with Golgi apparatus	0	0	0	0.00358569	0.00288419	0	0	0.00215663	#NAME?	0.188
vesicle tethering involved in exocytosis	0	0	0	0.0107571	0	0.00583633	0	0.00553114	#NAME?	0.217
voltage-gated monoatomic cation channel activity	0	0	0	0.0334663	0.0432636	0.042021	0	0.0395836	#NAME?	0.006
xenobiotic detoxification by transmembrane export across the plasma membrane	0	0	0	0.0203188	0.0216321	0.0221776	0	0.0213762	#NAME?	0.000665
xenobiotic transmembrane transporter activity	0	0	0	0.0203188	0.0216321	0.0221776	0	0.0213762	#NAME?	0.000665
