# Supplementary material for: Algae-dominated metaproteomes uncover cellular adaptations to life on the Greenland Ice Sheet
Source: NPJ Biofilms Microbiomes. 2025 Sep 9;11:181. doi: 10.1038/s41522-025-00770-2 (PMC12420790; doi:10.1038/s41522-025-00770-2)
Supplement: Supplementary file 4 — supplementary_data_3 [file 41522_2025_770_MOESM4_ESM.xls]

## Sheet: 2501_FEORD_supp_data_3
Pathway	snow_1	snow_2	snow_3	ice_1	ice_2	ice_3	Pvalue	Snow_average	Ice_average	Log10FC
00010 Glycolysis / Gluconeogenesis	5284853234	5292661952	5311676591	5077381845	5331543483	5071784487	0.2522753	5296397259	5160236605	0.011310937
00030 Pentose phosphate pathway	2374675545	2394493108	2415438641	3623969021	3782727317	364187886	0.000917613	2394869098	36828584	-0.186903241
00040 Pentose and glucuronate interconversions	0.46386734	0.456406033	0.492301683	0.672917709	0.659059502	0.691023721	0.000169125	0.470858352	0.674333644	-0.15598455
00051 Fructose and mannose metabolism	1267902131	1279560433	1322150857	230799741	2512174915	2272672575	0.003425422	128987114	2364281633	-0.263152882
00052 Galactose metabolism	0.537107865	0.546055525	0.512075401	0.700415197	0.676364791	0.758722968	0.009307815	0.531746264	0.711834319	-0.126674475
00053 Ascorbate and aldarate metabolism	0.838223651	0.872064081	0.857836715	1544248614	1597879213	1562973279	1.49E-05	0.856041482	1568367035	-0.262952895
00061 Fatty acid biosynthesis	2563476903	2482526402	2534006866	0.513952523	0.517723513	0.500759756	7.12E-05	2526670057	0.510811931	0.694287501
00062 Fatty acid elongation	0.030925045	0.021190266	0.031284516	0.075300784	0.074989976	0.07587216	0.004590633	0.027799943	0.07538764	-0.43325625
00071 Fatty acid degradation	1069335954	1083962285	1122926427	0.511561075	0.461480703	0.477413614	1.03E-05	1092074889	0.483485131	0.353869299
00100 Steroid biosynthesis	0.175781211	0.179302997	0.14818755	0.248610224	0.226414138	0.207773367	0.0187218	0.167757252	0.227599243	-0.132489509
00130 Ubiquinone and other terpenoid-quinone biosynthesis	0.288085983	0.293402647	0.276616924	0.197218815	0.217757481	0.193767814	0.001447487	0.286035185	0.202914704	0.14910594
00190 Oxidative phosphorylation	3668611827	375231132	3683278301	468414612	4815272206	4879199249	0.000649986	3701400483	4792872525	-0.112229801
00195 Photosynthesis	3999011973	4189147446	4327044029	3268985716	344092936	3359413859	0.004644628	4171734483	3356442979	0.094437386
00196 Photosynthesis - antenna proteins	1412750835	1284456291	1261238302	0.83070491	1036897219	0.827578409	0.01019017	131948181	0.898393512	0.1669368
00220 Arginine biosynthesis	2626961241	2712342644	2741463713	184785368	1845927626	1896829429	0.0002705	2693589199	1863536912	0.159993363
00230 Purine metabolism	2303067951	2343966635	2315020484	1153416028	1185437775	1164933487	4.13E-07	2320685023	1167929097	0.298199721
00232 Caffeine metabolism	0.04720023	0.063571096	0.067506942	0.033467373	0.030285241	0.035017983	0.045053435	0.059426089	0.032923533	0.256470724
00240 Pyrimidine metabolism	6852227978	6859104653	6956590261	4741531469	4600388409	4857031309	0.000195201	6889307631	4732983729	0.163040566
00261 Monobactam biosynthesis	0.236002612	0.221683678	0.270029365	0.057371508	0.046147341	0.051360392	0.003994932	0.242571885	0.051626413	0.671968508
00270 Cysteine and methionine metabolism	4244794325	4114177949	4266140479	4110440585	426147902	411348403	0.53598248	4208370918	4161801212	0.004832678
00300 Lysine biosynthesis	0.182291285	0.163002792	0.204168151	0.193630031	0.188918202	0.186764081	0.635711855	0.183154076	0.189770771	-0.015412735
00310 Lysine degradation	0.346685132	0.340669971	0.332596363	0.169724418	0.174498563	0.173923607	0.000142263	0.339983822	0.172715529	0.294126865
00330 Arginine and proline metabolism	0.470381363	0.472710548	0.464313707	0.590454809	0.57685387	0.520609295	0.046786335	0.469135206	0.562639325	-0.078932057
00340 Histidine metabolism	0.149738575	0.151591905	0.161360054	0.139842873	0.149982432	0.12606556	0.139497562	0.154230178	0.138630288	0.046311233
00350 Tyrosine metabolism	0.332035418	0.335788382	0.330945115	0.314353144	0.297079798	0.290655002	0.040122418	0.332922972	0.300695981	0.044216139
00360 Phenylalanine metabolism	0.367843019	0.36349873	0.372108647	0.319134159	0.311501335	0.30699741	0.000406055	0.367816798	0.312544301	0.070719975
00380 Tryptophan metabolism	0.854502054	0.844350166	0.828195312	2040278848	1985808315	195518508	0.000160657	0.842349177	1993757414	-0.374180159
00410 beta-Alanine metabolism	0.335285481	0.316225461	0.40339752	0.365744285	0.331690231	0.380529981	0.814807886	0.351636154	0.359321499	-0.009389681
00430 Taurine and hypotaurine metabolism	0.004882848	0	0.006586107	0.235463576	0.201897862	0.231119372	0.001719618	0.003822985	0.222826937	-1765565102
00450 Selenocompound metabolism	1308587313	1268159802	1343571755	0.552200239	0.548004669	0.598815714	2.11E-05	1306772957	0.566340207	0.363122743
00460 Cyanoamino acid metabolism	0.869142844	0.832947454	0.910540386	1786887475	1701707885	1915488737	0.001866674	0.870876895	1801361365	-0.315644076
00470 D-Amino acid metabolism	0.022786429	0.016300205	0.014818668	0.040638627	0.033168264	0.044356795	0.007955308	0.017968434	0.039387896	-0.340852554
00480 Glutathione metabolism	1897803711	2000040041	2018633764	2694080292	2643438488	2684711085	0.000820607	1972159172	2674076622	-0.132231883
00500 Starch and sucrose metabolism	1910799427	2001656685	2012055791	3126755426	2992432257	3347713448	0.004364656	1974837301	3155633711	-0.203555265
00510 N-Glycan biosynthesis	0.270182256	0.262432852	0.281555415	0.227094716	0.206223491	0.198435511	0.006384105	0.271390174	0.210584573	0.110167567
00511 Other glycan degradation	0	0	0	0.004781015	0.002884191	0.004669064	0.021614807	0	0.004111423	#NAME?
00513 Various types of N-glycan biosynthesis	0.237630423	0.228201976	0.2469777	0.204385231	0.183149237	0.180925836	0.008305691	0.237603367	0.189486768	0.098273701
00514 Other types of O-glycan biosynthesis	0.139974049	0.163002346	0.167945144	0.065738754	0.041821566	0.056029183	0.000931694	0.156973846	0.054529834	0.459193122
00520 Amino sugar and nucleotide sugar metabolism	2171224472	2286920228	2262330176	3218788956	3327007116	3387405691	0.000121256	2240158292	3311067254	-0.169689295
00523 Polyketide sugar unit biosynthesis	0.013020879	0.011410143	0.014818813	0	0	0	0.005614643	0.013083279	0	Inf
00531 Glycosaminoglycan degradation	0	0	0	0.026295717	0.017304852	0.016342272	0.024251996	0	0.019980947	#NAME?
00561 Glycerolipid metabolism	0.201821799	0.207012899	0.202522568	0.329885866	0.3504355	0.340847581	0.000987651	0.203785755	0.340389649	-0.222802522
00562 Inositol phosphate metabolism	0.141601567	0.140183545	0.167946596	0.3191265	0.343221157	0.294151742	0.001211385	0.14991057	0.318833133	-0.327731192
00564 Glycerophospholipid metabolism	0.662431468	0.684606523	0.660244648	0.155381105	0.14277057	0.137737947	2.68E-06	0.669094213	0.145296541	0.663232
00565 Ether lipid metabolism	0.013020879	0.013040164	0.011525614	0.008366709	0.004326359	0.003501798	0.031386496	0.012528886	0.005398289	0.365656345
00590 Arachidonic acid metabolism	0.327150815	0.34230341	0.396807346	0.088448508	0.103832757	0.087545231	0.004366632	0.355420524	0.093275499	0.580974923
00591 Linoleic acid metabolism	0.004882848	0.006520082	0.004939508	0	0	0	0.009562383	0.005447479	0	Inf
00592 alpha-Linolenic acid metabolism	0.429686526	0.422170847	0.484072318	0.316736664	0.263910075	0.292983656	0.004083776	0.445309897	0.291210131	0.184455867
00600 Sphingolipid metabolism	0.019531246	0.024450307	0.016465267	0.035857209	0.027400321	0.024512588	0.100638326	0.02014894	0.029256706	-0.161973224
00603 Glycosphingolipid biosynthesis - globo and isoglobo series	0	0	0	0.008366709	0.005768527	0.002334532	0.088080229	0	0.005489923	#NAME?
00620 Pyruvate metabolism	4195981352	4138638511	4154160249	2810001561	2872702674	2872652821	1.64E-06	4162926704	2851785685	0.16428188
00630 Glyoxylate and dicarboxylate metabolism	6474612827	64287895	6573011197	4492902834	4555686447	4739129231	0.000129961	6492137841	459590617	0.150016579
00640 Propanoate metabolism	1569018355	1463756613	1605349676	0.558175232	0.523488976	0.547453408	0.001070424	1546041548	0.543039205	0.454389976
00650 Butanoate metabolism	0.161132813	0.14833127	0.138309116	0.412358038	0.383606245	0.405043662	3.53E-05	0.149257733	0.400335982	-0.428487785
00660 C5-Branched dibasic acid metabolism	0.167643911	0.156480629	0.14654095	0.158966261	0.148539243	0.142406738	0.426538298	0.156888497	0.149970747	0.019584546
00670 One carbon pool by folate	1350910546	1310537957	135839754	0.741045089	0.718176872	0.825257957	0.000755644	1339948681	0.761493306	0.245422076
00710 Carbon fixation in photosynthetic organisms	6201179777	6159847713	6263428006	7053130698	743414116	7093497993	0.011021743	6208151832	7193589951	-0.063983349
00730 Thiamine metabolism	0.488283335	0.505310512	0.4956081	0.396821822	0.39081052	0.34084266	0.015598098	0.496400649	0.376158334	0.120461653
00740 Riboflavin metabolism	0.017903581	0.013040164	0.023051374	0.071715224	0.069222324	0.066534988	0.00056006	0.017998373	0.069157512	-0.584606116
00750 Vitamin B6 metabolism	0.359699575	0.374904117	0.378701145	0.468537047	0.470128897	0.406207511	0.058049963	0.371101612	0.448291152	-0.082067326
00760 Nicotinate and nicotinamide metabolism	0.13346339	0.164632218	0.181118229	0.043028328	0.03172595	0.036185386	0.009661859	0.159737946	0.036979888	0.635442501
00770 Pantothenate and CoA biosynthesis	0.23600232	0.226573739	0.246979153	0.302393485	0.317267673	0.305824813	0.000873306	0.236518404	0.308495324	-0.115383646
00780 Biotin metabolism	0.662437905	0.65364089	0.665203329	0.180482038	0.213434624	0.205439381	0.000117985	0.660427375	0.199785348	0.519261432
00785 Lipoic acid metabolism	1728521456	1674018108	1682740571	0.975314285	0.986413452	0.977006925	0.000349651	1695093378	0.97957822	0.238154507
00790 Folate biosynthesis	0.10579382	0.114100542	0.105378	0.087251709	0.09950669	0.079374232	0.059126743	0.108424121	0.088710877	0.087149038
00860 Porphyrin metabolism	1217450375	1181767676	1155857251	0.774520257	0.820570817	0.72954364	0.000431578	1185025101	0.774878238	0.184494085
00900 Terpenoid backbone biosynthesis	1380214803	1398559509	1378133782	0.333477742	0.328804727	0.319831596	2.21E-07	1385636031	0.327371355	0.626608492
00906 Carotenoid biosynthesis	0.919596063	0.841093246	0.803498936	0.184066926	0.167286554	0.159916687	0.001739618	0.854729415	0.170423389	0.700299453
00909 Sesquiterpenoid and triterpenoid biosynthesis	0	0	0	0.004781015	0	0.002334532	0.227867254	0	0.002371849	#NAME?
00910 Nitrogen metabolism	2014968802	2034242677	2099329188	102790518	0.909981162	106806284	0.000258142	2049513556	1001983061	0.310790416
00920 Sulfur metabolism	0.5354802	0.57213838	0.582868424	0.426705921	0.419661326	0.407382979	0.004384791	0.563495668	0.417916742	0.129800812
00940 Phenylpropanoid biosynthesis	0.035807601	0.027710348	0.041163531	0.008366709	0.008652718	0.004669064	0.012706293	0.034893827	0.007229497	0.683640518
00950 Isoquinoline alkaloid biosynthesis	0.328780235	0.3292683	0.322712555	0.262957166	0.245164076	0.243964357	0.003174671	0.326920363	0.2506952	0.115295954
00966 Glucosinolate biosynthesis	0.061849505	0.057049974	0.037869606	0.118328575	0.128349179	0.102719144	0.003565745	0.052256362	0.116465633	-0.34805862
00970 Aminoacyl-tRNA biosynthesis	0.777993472	0.777517542	0.760694471	0.591643143	0.491765798	0.570797363	0.01588512	0.772068495	0.551402101	0.146187414
01040 Biosynthesis of unsaturated fatty acids	0.455723896	0.402615655	0.477492312	0.349008582	0.298521091	0.315162122	0.013325161	0.445277287	0.320897265	0.142264528
01100 Metabolic pathways(	4406902289	4423871942	4471634029	4068965865	4136599435	4106107794	0.000276965	4434136087	4103891031	0.033613197
01110 Biosynthesis of secondary metabolites(	2605310579	2586027441	2619293145	2249086028	226067935	2266489796	6.25E-05	2603543722	2258751725	0.061696378
01200 Carbon metabolism	152148756	1500434437	1539668403	137906917	1415736925	139208682	0.001339958	1520530133	1395630972	0.037224432
01210 2-Oxocarboxylic acid metabolism	406576905	4027789538	3996105595	2395264304	239105146	2338043031	4.87E-07	4029888061	2374786265	0.229668454
01212 Fatty acid metabolism	3037109646	2943818335	3065827805	0.897623396	0.852297351	0.862612522	5.67E-05	3015585262	0.870844423	0.539431037
01230 Biosynthesis of amino acids	1086101691	1088528751	1108935707	1016194959	1031840628	1016927904	0.001866335	1094522049	1021654497	0.029920464
01232 Nucleotide metabolism	1095391172	1101895781	1034021973	0.871335339	0.8595079	0.83343333	0.002773785	1077102975	0.854758857	0.100413616
01240 Biosynthesis of cofactors	5457380578	544426976	5450035965	4711644548	478640462	4697096441	0.001239592	5450562101	4731715203	0.061422695
01250 Biosynthesis of nucleotide sugars	2141928116	2264099644	2235985313	3119583366	3211636576	3287019985	0.000130798	2214004357	3206079976	-0.16079588
02010 ABC transporters	0.125325798	0.128771172	0.14654095	0.084862679	0.059126709	0.073537355	0.003739467	0.133545973	0.072508914	0.265239396
03008 Ribosome biogenesis in eukaryotes	0.18880326	0.190711654	0.184410411	0.38964815	0.323035762	0.36769019	0.012134393	0.187975108	0.360124701	-0.282352567
03010 Ribosome(	4871430481	4952011302	4837489389	5979783031	6717431844	6193521609	0.021213714	4886977058	6296912162	-0.110087335
03013 Nucleocytoplasmic transport	0.405273164	0.384683497	0.383639635	1098418768	1106110205	1125253958	3.48E-07	0.391198765	1109927644	-0.452897192
03015 mRNA surveillance pathway	0.485025665	0.482485469	0.391871179	0.802000813	0.742697964	0.792580247	0.001940694	0.453127438	0.779093008	-0.235368946
03018 RNA degradation	18522152	181583316	1746972471	166138254	1595000421	1647016165	0.013946779	1805006944	1634466375	0.043102886
03020 RNA polymerase	0.021158764	0.014670184	0.014818668	0.049004799	0.030284512	0.028014387	0.093352403	0.016882539	0.035767899	-0.326055674
03022 Basal transcription factors	0	0	0	0.004781015	0	0.002334532	0.227867254	0	0.002371849	#NAME?
03030 DNA replication	0.135091786	0.122251091	0.151480894	0.166137649	0.131233807	0.143574141	0.466314531	0.13627459	0.146981866	-0.032848872
03040 Spliceosome	0.488280556	0.487374044	0.456085649	2441885986	2232416456	2441923699	0.001089544	0.47724675	237207538	-0.696385507
03050 Proteasome	1552734247	1634909655	1669576927	1838284931	1874765884	1808101212	0.010131945	161907361	1840384009	-0.055641857
03060 Protein export	0.678707531	0.679722556	0.678361454	0.583277643	0.555219741	0.50542554	0.028879069	0.678930513	0.547974308	0.093065131
03082 ATP-dependent chromatin remodeling	0.074869799	0.08476166	0.069153977	0.077690216	0.063454089	0.074705441	0.530810389	0.076261812	0.071949915	0.025276832
03083 Polycomb repressive complex	0.126952292	0.125511726	0.125136321	0.037052396	0.043263296	0.026847531	0.002518058	0.12586678	0.035721074	0.546986612
03250 Viral life cycle - HIV-1	0.104166302	0.10106127	0.092205496	0.158967739	0.16728743	0.162251356	0.00027891	0.099144356	0.162835508	-0.215481118
03410 Base excision repair	0.081380312	0.063570353	0.080679882	0.136257045	0.109601868	0.123730344	0.009190103	0.075210182	0.123196419	-0.214321442
03420 Nucleotide excision repair	0.126952731	0.109210184	0.123490012	0.219924538	0.181708382	0.203105122	0.007664645	0.119884309	0.201579348	-0.225683692
03430 Mismatch repair	0.084635495	0.070090435	0.088912443	0.14103806	0.112486058	0.126064876	0.013931586	0.081212791	0.126529665	-0.192567921
03440 Homologous recombination	0.00976555	0.014670184	0.014818668	0.007171522	0.005768381	0.008170863	0.051597533	0.013084801	0.007036922	0.269384366
04016 MAPK signaling pathway - plant	0.157878215	0.185821444	0.144895222	0.669331746	0.646078528	0.663007695	2.92E-05	0.16286496	0.659472656	-0.607369135
04070 Phosphatidylinositol signaling system	0.03092446	0.035860451	0.041163095	0.059762821	0.059127876	0.054862054	0.007066826	0.035982669	0.057917584	-0.206717066
04075 Plant hormone signal transduction	0.074870677	0.086390194	0.062568451	0.063348247	0.059126709	0.065366902	0.218309865	0.074609774	0.062613952	0.076124605
04120 Ubiquitin mediated proteolysis	0.195311579	0.185822038	0.194289136	0.535470315	0.504741518	0.582462096	0.003660103	0.191807584	0.54089131	-0.450244229
04122 Sulfur relay system	0.017903581	0.016300205	0.011525614	0.009561896	0.005768527	0.011672661	0.073434415	0.015243133	0.009001028	0.228782143
04130 SNARE interactions in vesicular transport	0.060221402	0.074980942	0.079032556	0.229485493	0.217760254	0.210108309	5.14E-05	0.071411633	0.219118018	-0.486909125
04136 Autophagy - other	0.071613885	0.071720307	0.054335018	0.050199582	0.050474721	0.042021853	0.067944869	0.065889737	0.047565385	0.141526752
04141 Protein processing in endoplasmic reticulum	3315430372	3317080244	3253519069	4527599661	4551360088	4620048267	6.77E-06	3295343228	4566336005	-0.14166721
04144 Endocytosis	0.693362219	0.720467717	0.68166177	2464601115	2337700136	2655524785	0.002342778	0.698497235	2485942012	-0.551326302
04145 Phagosome	1150708659	1206214268	1180568879	2556635586	2780424189	2726753033	0.001226828	1179163935	2687937602	-0.357844995
04146 Peroxisome	1622725294	1639807594	1710743945	1473721051	1407531829	1439241295	0.003931606	1657758944	1440164725	0.061109211
04626 Plant-pathogen interaction	1316728124	1276300392	1313920039	1443866248	1413285035	1441568582	0.00178734	1302316185	1432906622	-0.041501452
04712 Circadian rhythm - plant	0	0	0	0.088447164	0.059126563	0.08404357	0.013693403	0	0.077205766	#NAME?
04814 Motor proteins	0.174152814	0.166261346	0.153127638	0.960980915	1035441044	1009698441	0.00029415	0.164513933	1002040133	-0.784682431
NA	1741859529	1720648049	1712712833	1833861074	1796026256	1835414131	0.005182744	1725073471	1821767154	-0.023685271
