# Supplementary material for: Algae-dominated metaproteomes uncover cellular adaptations to life on the Greenland Ice Sheet
Source: NPJ Biofilms Microbiomes. 2025 Sep 9;11:181. doi: 10.1038/s41522-025-00770-2 (PMC12420790; doi:10.1038/s41522-025-00770-2)
Supplement: Supplementary file 5 — supplementary_data_4 [file 41522_2025_770_MOESM5_ESM.xlsx]

## Sheet: 2504_FEORD_supp_data_4_revised
Figure 2
Chlorophyte GO terms (a)	IMP	inosine monophosphate
Streptophyte KEGG pathways (d)	MAPK	Mitogen-activated protein kinases
Figure 3
Purine homeostasis (a)	PurM	Aminoimidazole Ribonucleotide synthetase
RNA (b)	CCHC-type	CysCysHisCys-type
	Tudor-SN	Tudor staphylococcal nuclease
	GUCT	Gu C-terminal domain
Photoreceptors (c)	UVR8	UV-B resistance 8
Photosynthesis (d)	PsbR	Photosystem II subunit R
	OSCP	oligomycin sensitivity conferral protein
Carbohydrates (f)	FAS1	fasciclin-like
Nutrients (g)	Ccc1	Cross-Complements Ca2+ phenotype of csg1
	P-type	Phosphorylation-type
Figure 4
Shikimate pathway (a)	DAHPS	3-Deoxy-D-arabinoheptulosonate 7-phosphate Synthase
	DHQS	3 dehydroquinate synthase
	DHQ/SDH	bifunctional 3-dehydroquinate dehydratase/shikimate dehydrogenase
	SK	shikimate Kinase
	CS	chorismate synthase
	UDPGT	UDP-glucosyltransferases
Carotenoid pathway (b)	DXS	1-deoxy-d-xylulose 5-phosphate synthase
	DXR	1-deoxy-D-xylulose 5-phosphate reductoisomerase
	CMS	2-C-methyl-d-erythritol
	CMK	4-diphosphocytidyl-2-C-methyl-d-erythritol kinase
	MCS	2-C-methyl-d-erythritol 2,4-cyclodiphosphate synthase
	HDS	4-hydroxy-3-methylbut-2-en-1-yl diphosphate synthase
	HDR	4-hydroxy-3-methylbut-2-en-1-yl diphosphate reductase
	GPPS_GGPPS	geranyl diphosphate synthase_geranylgeranyl diphosphate synthase
	IDI	isopentenyl-diphosphate Delta-isomerase I
	PSY	phytoene synthase 1
	PDS_ZDS_ZISO	15-cis-phytoene desaturase_Zeta-carotene desaturase_15-cis-zeta-carotene isomerase
	CRTSO	4-phosphate cytidylyltransferase
	LCYB_LCYE	lycopene beta cyclase_Lycopene epsilon cyclase
	CYP97	cytochrome P450 epsilon hydroxylase_cytochrome P450 beta hydroxylase
	VDE	violaxanthin de-epoxidase
	ZEP	zeaxanthin epoxidase
	BKT	beta-carotenoid ketolase
	CO	carotenoid Oxygenase
